# Supplementary material for: An Alzheimer’s disease-associated common regulatory variant in a PTK2B intron alters microglial function
Source: iScience. 2026 Apr 9;29(5):115688. doi: 10.1016/j.isci.2026.115688 (PMC13187524; doi:10.1016/j.isci.2026.115688)
Supplement: Table S1. ATACseq analysis in macrophages and microglia, related to Figure 2 [file mmc2.xlsx]

## Sheet: Title
Table S1: ATACseq analysis in macrophages and microglia
Summary of results for all ATACseq peaks in macrophages or microglia. Table shows peak position, mean counts (baseMean), fold changes in C/C relative to T/T (log2FoldChange) with its respective standard error (lfcSE), the Wald statistics (log2FoldChange divided by lfcSE) (stat) and p-values before (pvalue) and after (padj) multiple testing correction.

## Sheet: ATACseq_macrophages
	baseMean	log2FoldChange	lfcSE	stat	pvalue	padj
chr1:9963-10447	47.8022	-0.718061	0.201675	-3.56048	0.000370179	0.00622563
chr1:180675-181029	29.2533	-0.309819	0.24921	-1.24321	0.213792	0.459415
chr1:191307-191975	74.3968	0.357021	0.212221	1.68231	0.0925084	0.286379
chr1:267857-268148	60.5396	0.182243	0.223188	0.816542	0.41419	0.655768
chr1:280616-280862	16.2184	0.123216	0.322196	0.382425	0.702146	0.854043
chr1:502491-502800	45.4138	0.000822254	0.272458	0.00301791	0.997592	0.999052
chr1:586066-586324	34.313	0.101656	0.324802	0.312978	0.754297	0.88347
chr1:629807-630104	1692.1	0.1947	0.195748	0.994647	0.319908	0.572685
chr1:633859-634202	5174.24	0.0924662	0.153872	0.60093	0.547887	0.755651
chr1:733729-733975	11.7565	-0.757565	0.544868	-1.39036	0.164419	0.396904
chr1:778310-779295	2040.2	-0.254519	0.208145	-1.22279	0.221408	0.468405
chr1:797458-797666	23.8002	-0.0100677	0.275135	-0.0365918	0.97081	0.987585
chr1:804826-805059	11.7824	0.443908	0.456406	0.972617	0.330744	0.583072
chr1:807677-808256	50.7779	0.135549	0.211389	0.641231	0.521373	0.737624
chr1:810866-811165	32.6568	-0.402059	0.246262	-1.63265	0.102544	0.303839
chr1:817020-817655	868.646	-0.252471	0.129824	-1.94471	0.05181	0.202901
chr1:826699-827857	1245.02	-0.229216	0.234189	-0.978767	0.327695	0.580196
chr1:850429-850659	12.3441	-0.0876115	0.388771	-0.225355	0.821703	0.918548
chr1:867609-867849	26.3056	-0.924185	0.295867	-3.12365	0.0017862	0.0206353
chr1:869707-870266	334.324	-0.052495	0.191128	-0.274659	0.783578	0.899073
chr1:897291-897594	26.935	-0.390921	0.307074	-1.27305	0.203	0.44666
chr1:904351-904940	681.295	-0.0101601	0.222309	-0.0457026	0.963547	0.984432
chr1:906691-907248	613.327	-0.106801	0.160743	-0.664423	0.50642	0.72688
chr1:912900-913136	19.0262	-0.595365	0.407147	-1.46229	0.143663	0.36821
chr1:921070-921400	235.562	-0.374953	0.21499	-1.74405	0.0811505	0.265385
chr1:923632-924567	313.367	-0.365324	0.245826	-1.48611	0.137251	0.358894
chr1:924688-924971	81.8585	-0.125783	0.254463	-0.494308	0.621089	0.804622
chr1:925559-925809	50.4299	0.0490909	0.302017	0.162544	0.870878	0.942859
chr1:938173-938591	78.3022	-0.110609	0.227592	-0.485998	0.626968	0.808562
chr1:940174-941203	256.393	-0.375919	0.204428	-1.83888	0.0659333	0.234679
chr1:941214-942110	230.938	-0.120333	0.24318	-0.494831	0.620719	0.804433
chr1:955414-955791	87.2235	-0.121699	0.199174	-0.61102	0.541186	0.751139
chr1:958962-959902	868.497	0.00542597	0.222591	0.0243763	0.980552	0.991779
chr1:960408-960907	351.089	-0.126788	0.233734	-0.542446	0.587511	0.782962
chr1:966082-967347	353.572	-0.48793	0.1744	-2.79777	0.00514567	0.0443285
chr1:975936-976532	86.4707	-2.51881	0.223197	-11.2851	1.55421e-29	2.50796e-26
chr1:984170-984490	56.7874	-0.109483	0.27821	-0.393527	0.69393	0.849284
chr1:993292-993633	36.9253	-0.503473	0.357394	-1.40873	0.158914	0.389646
chr1:999039-999343	150.589	-0.422273	0.298277	-1.41571	0.156861	0.386844
chr1:999719-1001032	1205.82	-0.28849	0.275878	-1.04571	0.295693	0.548834
chr1:1001807-1002143	280.926	-0.261161	0.243722	-1.07155	0.283921	0.537094
chr1:1005291-1005556	91.568	-0.387136	0.228794	-1.69207	0.0906324	0.282957
chr1:1009197-1009527	110.057	-0.784574	0.263562	-2.97682	0.00291259	0.0295742
chr1:1013092-1013986	735.318	-0.329881	0.165282	-1.99587	0.0459476	0.188279
chr1:1019132-1020362	1093.07	-0.278949	0.245494	-1.13628	0.255841	0.50766
chr1:1021177-1021395	67.0534	-0.384381	0.211609	-1.81647	0.0692983	0.241798
chr1:1026357-1026562	13.8541	-0.353941	0.502066	-0.704969	0.48083	0.707981
chr1:1032930-1033605	407.603	-0.0844895	0.230273	-0.36691	0.713686	0.86082
chr1:1038715-1039110	265.659	-0.395255	0.21597	-1.83014	0.0672293	0.237552
chr1:1039548-1039868	144.89	-0.477407	0.191565	-2.49214	0.0126975	0.0822313
chr1:1040527-1041067	421.391	-0.114477	0.234835	-0.487477	0.625921	0.807842
chr1:1059154-1060144	602.358	0.0204654	0.200479	0.102082	0.918691	0.964936
chr1:1063841-1064509	213.169	-0.821723	0.234052	-3.51085	0.000446673	0.00720879
chr1:1069063-1070164	264.496	-0.241591	0.255605	-0.945172	0.344571	0.595702
chr1:1079331-1080637	422.507	-0.673771	0.194021	-3.47267	0.000515312	0.00804978
chr1:1103936-1104574	369.721	-0.277026	0.143384	-1.93206	0.053352	0.206459
chr1:1115796-1116927	2787.45	-0.211658	0.206489	-1.02504	0.305346	0.558756
chr1:1121938-1122492	201.103	-0.398703	0.233204	-1.70967	0.0873267	0.276939
chr1:1122904-1123208	29.8066	-0.330803	0.283703	-1.16602	0.243607	0.493846
chr1:1124222-1124604	75.6418	-0.600208	0.285265	-2.10403	0.0353756	0.160109
chr1:1157369-1158452	398.415	-2.4648	0.179347	-13.7432	5.59286e-43	3.25373e-39
chr1:1189073-1189508	168.645	-0.286536	0.138221	-2.07303	0.0381695	0.167837
chr1:1201325-1201853	236.273	-0.215531	0.302907	-0.711543	0.476748	0.704777
chr1:1205828-1206028	37.8016	0.0307088	0.251909	0.121904	0.902975	0.957606
chr1:1208039-1208299	43.8582	0.837642	0.323643	2.58817	0.00964874	0.068382
chr1:1208949-1209197	47.1574	0.194143	0.36133	0.537302	0.591059	0.785277
chr1:1212691-1213426	224.165	0.928807	0.385494	2.40939	0.0159791	0.0957735
chr1:1215791-1216355	60.0051	-0.375558	0.249029	-1.50809	0.131531	0.350328
chr1:1231416-1232663	2746.62	-0.262763	0.252529	-1.04053	0.298094	0.551261
chr1:1238421-1238679	25.509	-0.537519	0.315912	-1.70148	0.088852	0.279714
chr1:1239442-1239696	29.6276	-0.391168	0.335314	-1.16657	0.243383	0.493579
chr1:1241536-1241736	19.1013	0.256985	0.329258	0.780498	0.435098	0.672916
chr1:1246434-1246876	38.6589	-0.705071	0.362126	-1.94703	0.051531	0.202299
chr1:1247160-1248042	76.8974	-0.257993	0.274654	-0.93934	0.347556	0.59854
chr1:1248283-1248543	26.2067	0.18917	0.298136	0.634509	0.525749	0.740555
chr1:1259922-1260808	351.182	0.254924	0.196943	1.2944	0.195526	0.437742
chr1:1264776-1265625	132.512	0.0308476	0.153119	0.201461	0.840338	0.927924
chr1:1273186-1274377	1271.1	-0.388499	0.283389	-1.3709	0.170405	0.405052
chr1:1282105-1282462	44.3374	-0.312798	0.275545	-1.1352	0.256292	0.50807
chr1:1282979-1283239	21.4007	-0.0611324	0.437376	-0.139771	0.888841	0.951009
chr1:1290172-1290521	122.35	-0.473291	0.206104	-2.29637	0.0216547	0.116421
chr1:1291688-1292151	64.5458	-0.244966	0.21877	-1.11974	0.262825	0.515317
chr1:1302035-1302250	36.8057	0.0410297	0.288559	0.142188	0.886931	0.950108
chr1:1307537-1308806	3055.04	-0.24091	0.265653	-0.906862	0.36448	0.613447
chr1:1318290-1318557	17.9975	-0.0689743	0.417894	-0.165052	0.868903	0.941891
chr1:1324236-1325455	1133.54	-0.249455	0.257403	-0.969121	0.332485	0.584571
chr1:1330679-1330930	33.782	-0.111927	0.314814	-0.355532	0.722191	0.865674
chr1:1331031-1331594	71.8769	-0.00595333	0.205035	-0.0290356	0.976836	0.990226
chr1:1332459-1332749	37.272	0.188888	0.298704	0.632358	0.527153	0.741488
chr1:1333604-1333826	32.0979	-0.483797	0.293367	-1.64912	0.0991233	0.297962
chr1:1337762-1337962	16.3658	-0.184896	0.450328	-0.41058	0.68138	0.841956
chr1:1344820-1345102	82.2522	-0.090604	0.260679	-0.347569	0.728164	0.868993
chr1:1349002-1350074	1249.18	-0.199693	0.275973	-0.723595	0.469314	0.699253
chr1:1355405-1355748	80.9205	0.228814	0.293053	0.780794	0.434924	0.672775
chr1:1358482-1358832	43.8296	-0.579208	0.342961	-1.68885	0.0912491	0.284076
chr1:1360577-1360956	62.0567	-0.528149	0.235415	-2.24348	0.0248661	0.127417
chr1:1372101-1372356	142.978	0.0372857	0.218136	0.170929	0.86428	0.939627
chr1:1374856-1375733	2418.36	-0.305004	0.199368	-1.52986	0.126052	0.342007
chr1:1389780-1390048	23.4821	0.293748	0.276961	1.06061	0.288867	0.541937
chr1:1391222-1391511	53.233	-0.0511565	0.237359	-0.215524	0.829359	0.922576
chr1:1398996-1400114	2521.99	-0.212958	0.223207	-0.95408	0.340043	0.591677
chr1:1406789-1408032	1088.51	-0.316946	0.236921	-1.33777	0.180972	0.418926
chr1:1419899-1420246	14.8391	-1.35308	0.431757	-3.1339	0.00172501	0.0201123
chr1:1422871-1423075	13.2606	-0.566321	0.466294	-1.21452	0.224551	0.472148
chr1:1427299-1427785	28.9501	-0.731696	0.335661	-2.17987	0.0292671	0.141562
chr1:1435362-1435967	375.081	-0.0503875	0.241771	-0.20841	0.834909	0.925346
chr1:1437952-1438434	494.062	-0.211386	0.153204	-1.37977	0.167659	0.401334
chr1:1440904-1441215	132.287	-0.33963	0.210084	-1.61664	0.105956	0.309701
chr1:1471381-1472267	836.31	-0.456953	0.243471	-1.87682	0.0605421	0.222987
chr1:1504699-1505267	140.181	0.0463121	0.140903	0.32868	0.742397	0.876897
chr1:1505396-1505820	88.0193	-0.12461	0.172433	-0.722658	0.46989	0.699664
chr1:1511417-1512537	1962.77	-0.321939	0.273952	-1.17517	0.239929	0.489813
chr1:1518409-1518678	8.38611	0.617866	0.573743	1.0769	0.281524	0.534754
chr1:1533108-1533850	61.5566	0.0353872	0.278871	0.126895	0.899024	0.955726
chr1:1535259-1535490	16.7188	-0.51298	0.338751	-1.51433	0.129943	0.347899
chr1:1540213-1541554	184.77	0.0129032	0.199151	0.064791	0.94834	0.977795
chr1:1543627-1543864	24.248	0.486167	0.295917	1.64291	0.100401	0.300258
chr1:1550953-1551352	53.4504	0.176543	0.215995	0.817345	0.413731	0.655435
chr1:1553929-1554205	36.2349	-0.0912141	0.313685	-0.290782	0.771218	0.892663
chr1:1554405-1555247	88.024	0.0396943	0.210627	0.188458	0.850518	0.932668
chr1:1562913-1563113	7.8743	0.360904	0.551758	0.654098	0.513049	0.731709
chr1:1573865-1575470	2023.56	-0.49314	0.339476	-1.45265	0.146321	0.372087
chr1:1583155-1583355	14.7062	-0.0435221	0.427858	-0.101721	0.918978	0.965027
chr1:1591513-1591866	28.6859	-0.462038	0.316187	-1.46128	0.143938	0.368672
chr1:1597370-1597601	60.3379	0.310556	0.235736	1.31739	0.187708	0.42789
chr1:1599323-1600313	698.549	-0.246854	0.255129	-0.967565	0.333262	0.585318
chr1:1606782-1607647	244.314	-0.0731112	0.119126	-0.61373	0.539394	0.74987
chr1:1615044-1616453	2253.27	-0.254563	0.26096	-0.975488	0.329318	0.581706
chr1:1622302-1622567	19.5254	-0.709257	0.324866	-2.18323	0.029019	0.140797
chr1:1627550-1627852	29.2282	0.444221	0.27463	1.61753	0.105765	0.3093
chr1:1628221-1628441	13.2374	0.138803	0.447208	0.310377	0.756274	0.884539
chr1:1630262-1630637	87.6848	-1.65489	0.368659	-4.48895	7.15749e-06	0.000251921
chr1:1632026-1632350	25.0139	-0.608819	0.301949	-2.0163	0.0437688	0.182704
chr1:1658655-1659525	1002.53	-0.445793	0.220663	-2.02024	0.0433581	0.181647
chr1:1665692-1666018	33.2242	-0.133187	0.353684	-0.37657	0.706493	0.856513
chr1:1673854-1674068	16.2939	0.379613	0.349294	1.0868	0.277125	0.530322
chr1:1678957-1679214	22.5503	-0.23988	0.320601	-0.748222	0.454326	0.687928
chr1:1686201-1686693	51.4324	-0.244802	0.26856	-0.911536	0.362013	0.611299
chr1:1692338-1693281	632.446	-0.162854	0.234832	-0.69349	0.488002	0.713475
chr1:1723975-1724848	1355	-0.34045	0.200051	-1.70182	0.08879	0.279602
chr1:1740960-1741380	127.626	-0.353079	0.292996	-1.20506	0.228179	0.476499
chr1:1745640-1746843	1512.84	-0.1863	0.209877	-0.887661	0.374723	0.622239
chr1:1752754-1753111	22.6541	0.541247	0.310463	1.74336	0.0812714	0.265671
chr1:1753133-1753667	45.8314	0.123822	0.244651	0.506117	0.612774	0.799168
chr1:1753738-1754692	67.9613	0.271105	0.240723	1.12621	0.260077	0.512137
chr1:1764228-1764727	120.701	0.518541	0.251481	2.06195	0.0392125	0.170648
chr1:1775671-1775912	165.402	0.00525895	0.214786	0.0244846	0.980466	0.991744
chr1:1777965-1779336	2017.95	-0.23148	0.35101	-0.659469	0.509594	0.729211
chr1:1779886-1780740	1535.76	-0.319203	0.143335	-2.22697	0.0259492	0.130964
chr1:1782706-1783241	582.175	0.00248913	0.139245	0.017876	0.985738	0.994079
chr1:1789020-1789375	35.0892	0.149859	0.276455	0.542073	0.587768	0.783094
chr1:1797980-1798361	31.6372	0.0518722	0.298145	0.173983	0.861879	0.938483
chr1:1815995-1816195	10.6063	0.221834	0.500805	0.442954	0.657799	0.827977
chr1:1816970-1817219	20.281	0.168531	0.29905	0.563556	0.573056	0.773261
chr1:1841461-1842042	100.651	-0.136273	0.209911	-0.649195	0.516212	0.734023
chr1:1847831-1848225	52.1965	-0.357022	0.237846	-1.50106	0.133339	0.35307
chr1:1849205-1849710	100.552	-0.257592	0.175835	-1.46496	0.142931	0.367254
chr1:1857105-1857643	318.175	-0.0365927	0.138777	-0.263679	0.792027	0.903428
chr1:1858628-1859025	287.593	-0.138426	0.118635	-1.16682	0.243284	0.493481
chr1:1861000-1861283	58.3957	-0.169647	0.212553	-0.798141	0.424789	0.664582
chr1:1869312-1870006	220.294	-0.198837	0.106854	-1.86083	0.0627686	0.227858
chr1:1889933-1890612	841.076	-0.378324	0.26261	-1.44063	0.149689	0.377076
chr1:1890753-1891864	1831.89	-0.319244	0.251903	-1.26733	0.205037	0.449162
chr1:1906234-1906566	517.126	-0.150435	0.161971	-0.928773	0.353007	0.603381
chr1:1908538-1909591	2232.55	-0.161386	0.219331	-0.735812	0.461845	0.693589
chr1:1918994-1919874	1933.62	-0.0184094	0.194821	-0.0944935	0.924717	0.967657
chr1:1943817-1944527	205.771	-0.254585	0.202179	-1.25921	0.207955	0.45252
chr1:1959876-1960430	129.613	0.103487	0.200462	0.516244	0.605684	0.794748
chr1:1966392-1966747	118.887	-0.568974	0.169227	-3.36219	0.000773271	0.0109963
chr1:1967217-1967441	23.3925	-0.530291	0.367124	-1.44445	0.148613	0.375514
chr1:1996021-1996829	386.847	-0.326716	0.0864972	-3.77719	0.00015861	0.00319113
chr1:2003467-2004044	96.3149	-0.564642	0.218294	-2.58661	0.00969259	0.0685656
chr1:2019134-2019857	91.9211	-0.397098	0.275779	-1.43991	0.149892	0.377336
chr1:2044689-2045321	271.465	-0.21581	0.242893	-0.888498	0.374273	0.621939
chr1:2046525-2046762	48.8292	-0.421875	0.20843	-2.02406	0.0429636	0.180633
chr1:2049793-2050766	179.836	-1.54619	0.293621	-5.26593	1.39478e-07	8.57468e-06
chr1:2088226-2088472	7.67815	-0.642214	0.524218	-1.22509	0.220541	0.467296
chr1:2091486-2091952	69.1801	-0.840773	0.218856	-3.84168	0.000122196	0.00258878
chr1:2108623-2108915	52.8396	0.00447155	0.236226	0.0189291	0.984898	0.993725
chr1:2112233-2112873	264.14	-0.194541	0.108266	-1.79687	0.0723557	0.247942
chr1:2126822-2127655	188.153	-0.447677	0.161298	-2.77547	0.00551217	0.0465416
chr1:2132956-2133912	2657.01	-0.140889	0.177721	-0.792752	0.427922	0.667235
chr1:2139758-2140382	152.641	0.204012	0.171756	1.1878	0.234911	0.484279
chr1:2142836-2143114	27.4298	-0.106142	0.291215	-0.364478	0.715501	0.861901
chr1:2148664-2149121	244.4	-0.441964	0.402256	-1.09871	0.271894	0.524903
chr1:2151102-2151716	536.378	-0.34643	0.132253	-2.61945	0.00880716	0.0642096
chr1:2174154-2174791	108.108	0.153487	0.187705	0.817707	0.413525	0.655277
chr1:2180488-2180891	41.6657	0.0652493	0.30804	0.211821	0.832247	0.924032
chr1:2189378-2190110	499.331	-0.806696	0.24022	-3.35815	0.000784661	0.0111282
chr1:2194601-2195561	1462.3	-0.0313851	0.208992	-0.150173	0.880628	0.947156
chr1:2199186-2199631	471.193	-0.622649	0.151222	-4.11746	3.83072e-05	0.00101824
chr1:2204411-2205788	1686.65	-0.0622006	0.193444	-0.321544	0.747798	0.879914
chr1:2208315-2208831	119.398	0.280716	0.264116	1.06285	0.28785	0.541006
chr1:2212448-2213375	805.567	-0.165662	0.15994	-1.03577	0.300308	0.553474
chr1:2214163-2214381	27.7446	-0.614016	0.355435	-1.72751	0.0840765	0.270969
chr1:2227167-2228174	3544.21	-0.222333	0.23779	-0.934996	0.34979	0.600493
chr1:2231943-2232248	266.917	0.610488	0.140245	4.35301	1.34281e-05	0.000426824
chr1:2234119-2234937	1342.24	-0.264622	0.14509	-1.82384	0.0681759	0.239447
chr1:2240298-2240561	19.0345	0.027853	0.334726	0.0832112	0.933684	0.971513
chr1:2246061-2247092	1034.51	-0.10452	0.158651	-0.658801	0.510024	0.729523
chr1:2255427-2256448	482.296	-0.437124	0.369836	-1.18194	0.237229	0.486954
chr1:2260024-2260415	166.681	0.203308	0.245105	0.829471	0.406838	0.649841
chr1:2261495-2261869	143.887	0.073921	0.212	0.348684	0.727327	0.86852
chr1:2268003-2268324	23.7654	-0.320422	0.348997	-0.918123	0.358555	0.608089
chr1:2269413-2269725	22.8606	0.0679	0.36911	0.183956	0.854048	0.934462
chr1:2275864-2276224	103.186	0.213998	0.169686	1.26114	0.20726	0.451669
chr1:2279132-2279650	88.1563	0.058248	0.254727	0.228668	0.819127	0.917353
chr1:2283812-2284050	18.5617	0.324882	0.403845	0.804473	0.421124	0.66127
chr1:2289736-2289956	66.6396	0.417897	0.179677	2.32583	0.0200277	0.110677
chr1:2290063-2291264	1103.99	-0.0480766	0.166584	-0.288602	0.772886	0.893437
chr1:2299042-2299526	363.528	0.200231	0.114348	1.75107	0.0799336	0.263086
chr1:2300314-2300640	185.953	-0.0286356	0.174493	-0.164107	0.869647	0.942291
chr1:2300828-2301500	1626.32	-0.163579	0.163412	-1.00102	0.316816	0.569661
chr1:2304780-2305062	156.299	-0.473452	0.129775	-3.64826	0.000264027	0.00478158
chr1:2311304-2311792	171.288	0.0212846	0.181154	0.117494	0.906468	0.959364
chr1:2313845-2314815	416.693	-0.100766	0.187066	-0.538663	0.59012	0.784592
chr1:2314889-2315376	150.543	0.0161576	0.26953	0.0599475	0.952197	0.979422
chr1:2316377-2316991	368.193	0.258657	0.191846	1.34825	0.177578	0.414349
chr1:2322223-2322523	25.4849	-0.409135	0.294231	-1.39053	0.164369	0.396846
chr1:2359500-2360075	47.0638	-0.479827	0.236961	-2.02491	0.0428762	0.180445
chr1:2381607-2382260	264.387	-0.0741334	0.210029	-0.352968	0.724113	0.866784
chr1:2382659-2382909	43.8371	0.134164	0.245148	0.547275	0.58419	0.780753
chr1:2391038-2392151	2916.7	-0.136984	0.220521	-0.621184	0.534478	0.746447
chr1:2405837-2406304	52.3241	0.0960754	0.26909	0.357038	0.721063	0.865091
chr1:2406844-2407051	20.4954	0.157937	0.337606	0.467815	0.639917	0.816894
chr1:2412072-2413324	2068.84	-0.153463	0.223352	-0.687087	0.492028	0.716366
chr1:2414437-2414647	111.613	0.0399508	0.201063	0.198699	0.842499	0.928849
chr1:2443755-2444166	24.9475	-0.345929	0.344639	-1.00374	0.315504	0.5683
chr1:2451711-2452221	118.641	0.0503313	0.229499	0.21931	0.826409	0.921083
chr1:2468114-2468351	19.091	0.0742147	0.392611	0.189029	0.85007	0.932392
chr1:2469074-2469424	24.4931	-0.385271	0.341017	-1.12977	0.258573	0.510498
chr1:2481119-2481319	11.8483	-0.121388	0.404435	-0.300142	0.764069	0.888831
chr1:2505956-2506521	78.8177	0.217266	0.201447	1.07853	0.280797	0.533966
chr1:2506840-2507584	92.4919	0.0533754	0.224764	0.237473	0.81229	0.913824
chr1:2525738-2526799	1836.35	-0.0832862	0.194942	-0.427236	0.669207	0.834983
chr1:2529316-2529620	110.13	-1.11804	0.201835	-5.53936	3.03579e-08	2.26273e-06
chr1:2534927-2535130	18.2496	0.084392	0.354233	0.238239	0.811696	0.913519
chr1:2539386-2539694	57.4275	-0.19846	0.290605	-0.68292	0.494658	0.71827
chr1:2545942-2547288	1937.69	0.0390479	0.185243	0.210793	0.833049	0.924476
chr1:2548054-2548346	204.853	0.309336	0.12048	2.56752	0.0102429	0.0710377
chr1:2548629-2549111	595.859	-0.01666	0.126552	-0.131645	0.895265	0.954066
chr1:2554967-2555172	100.065	0.319197	0.199034	1.60373	0.108774	0.314244
chr1:2555496-2556898	1809.54	-0.0525032	0.187513	-0.279997	0.77948	0.896936
chr1:2561619-2561844	17.6125	0.0928609	0.311364	0.298239	0.765521	0.889519
chr1:2561845-2562258	108.365	0.31097	0.160971	1.93184	0.0533787	0.206522
chr1:2566278-2566478	19.3493	0.246522	0.312322	0.789317	0.429927	0.668728
chr1:2567337-2567761	30.55	0.023856	0.30897	0.0772115	0.938455	0.973595
chr1:2570275-2570776	88.9117	-0.618833	0.209533	-2.95339	0.00314304	0.031253
chr1:2575929-2576322	58.2968	0.0500431	0.205858	0.243096	0.807931	0.911639
chr1:2578070-2578721	353.599	0.0067528	0.137535	0.0490988	0.960841	0.983277
chr1:2585406-2586013	884.038	-0.07461	0.210201	-0.354946	0.72263	0.86591
chr1:2586236-2587123	2595.67	-0.0573035	0.205417	-0.278962	0.780274	0.897367
chr1:2642528-2643468	207.377	-2.2243	0.910029	-2.44421	0.014517	0.0898809
chr1:2652150-2652591	41.2256	0.32733	0.287413	1.13889	0.254751	0.506388
chr1:2652996-2653211	17.9995	-0.406263	0.316151	-1.28502	0.198784	0.441797
chr1:2653237-2653526	22.1351	-0.153357	0.336046	-0.456356	0.648134	0.822
chr1:2653619-2654959	127.591	-0.0216952	0.249787	-0.0868549	0.930787	0.970261
chr1:2655677-2656019	26.1071	-0.0578074	0.34941	-0.165443	0.868595	0.941716
chr1:2683965-2684305	21.2238	-0.491456	0.43174	-1.13831	0.254989	0.506662
chr1:2809292-2809492	4.94742	-0.0272184	0.794984	-0.0342377	0.972688	0.988473
chr1:2845860-2846135	14.7575	-0.0758625	0.35766	-0.212108	0.832023	0.923917
chr1:2924084-2924345	4.93413	0.560922	0.932138	0.601758	0.547335	0.755207
chr1:3060992-3061272	18.133	0.1604	0.393277	0.407855	0.68338	0.843124
chr1:3066223-3066498	34.3897	-1.96063	0.25806	-7.59759	3.01695e-14	8.04536e-12
chr1:3069034-3069479	37.995	0.0781075	0.301602	0.258976	0.795654	0.905445
chr1:3069530-3070554	159.949	-0.0625229	0.275789	-0.226705	0.820653	0.918046
chr1:3093862-3094263	98.8711	0.164885	0.25041	0.658461	0.510242	0.729722
chr1:3104296-3104601	9.33163	-0.238215	0.570466	-0.41758	0.676254	0.839178
chr1:3133693-3134060	22.6466	0.107606	0.357075	0.301354	0.763145	0.888303
chr1:3146598-3147006	16.2828	-0.176703	0.486323	-0.363345	0.716347	0.862318
chr1:3151821-3152276	25.0216	0.211304	0.465581	0.453851	0.649936	0.823079
chr1:3170526-3171732	796.451	0.198656	0.121448	1.63572	0.101897	0.302719
chr1:3174905-3175188	80.6247	0.00206236	0.168223	0.0122597	0.990218	0.995917
chr1:3178564-3178833	34.2005	0.229607	0.251638	0.912448	0.361533	0.610905
chr1:3181951-3182314	50.8979	0.240114	0.280124	0.85717	0.391351	0.636791
chr1:3186536-3186934	32.7707	-0.40782	0.350328	-1.16411	0.24438	0.494782
chr1:3192332-3192701	80.7909	0.649818	0.213127	3.04898	0.00229622	0.0249154
chr1:3192778-3193239	41.8711	0.83765	0.303482	2.76013	0.00577779	0.0480478
chr1:3219226-3219585	19.7892	0.449127	0.425113	1.05649	0.290745	0.543896
chr1:3222201-3222710	95.921	0.383133	0.204823	1.87056	0.061406	0.224898
chr1:3244986-3245334	19.1827	2.16486	0.534908	4.04716	5.1843e-05	0.00129722
chr1:3245749-3245949	15.3816	0.357132	0.398949	0.895182	0.37069	0.618822
chr1:3270889-3271152	14.7823	0.010689	0.393119	0.0271903	0.978308	0.990826
chr1:3275970-3276420	30.0591	0.671068	0.387418	1.73215	0.0832464	0.269406
chr1:3283987-3284284	43.8869	-0.14633	0.210568	-0.694931	0.487099	0.712862
chr1:3305928-3306211	35.4885	-0.59383	0.232449	-2.55467	0.0106289	0.0728423
chr1:3306730-3307396	275.683	-0.420272	0.186599	-2.25228	0.0243048	0.125589
chr1:3312894-3313591	972.739	-0.413681	0.204358	-2.02429	0.0429404	0.180586
chr1:3313710-3313910	44.7233	-0.505629	0.260953	-1.93762	0.0526692	0.204997
chr1:3319929-3320302	110.971	0.266931	0.179562	1.48656	0.13713	0.358686
chr1:3320669-3321279	287.18	-0.0680233	0.173569	-0.39191	0.695124	0.850001
chr1:3328198-3328412	19.1237	0.282564	0.347982	0.812009	0.416787	0.657821
chr1:3352405-3352813	54.1244	0.439456	0.414987	1.05896	0.289617	0.542681
chr1:3369761-3370183	67.5667	-0.0626516	0.235482	-0.266057	0.790195	0.902396
chr1:3375309-3375626	18.3695	0.056924	0.367381	0.154945	0.876865	0.945436
chr1:3382598-3382930	17.1501	-0.0298724	0.375332	-0.0795892	0.936564	0.97275
chr1:3393166-3393415	7.90814	-2.28134	0.59333	-3.84498	0.000120562	0.00256179
chr1:3402306-3402691	18.2922	0.156444	0.422736	0.370074	0.711327	0.859454
chr1:3410141-3410473	30.0524	-0.290309	0.350952	-0.827204	0.408121	0.650772
chr1:3424511-3425052	157.37	-0.033749	0.173064	-0.195009	0.845386	0.930165
chr1:3431344-3431582	19.8955	0.318395	0.336518	0.946146	0.344074	0.595265
chr1:3453142-3453865	364.964	-0.0727488	0.180707	-0.402579	0.687258	0.845382
chr1:3454180-3454763	339.712	-0.0433513	0.19214	-0.225624	0.821494	0.918444
chr1:3454943-3455285	130.486	0.0170217	0.138459	0.122936	0.902158	0.957178
chr1:3458359-3458765	74.2606	-0.296562	0.198369	-1.49501	0.134913	0.355542
chr1:3463687-3463994	9.89361	-0.728916	0.532573	-1.36867	0.171103	0.406002
chr1:3471390-3472185	124.475	-0.539877	0.183615	-2.94026	0.00327933	0.0321935
chr1:3473542-3473937	43.0793	-0.653129	0.276574	-2.3615	0.0182012	0.104207
chr1:3483732-3484298	95.3662	0.31118	0.208967	1.48913	0.136452	0.357752
chr1:3491208-3491611	170.433	0.308297	0.227118	1.35743	0.174646	0.410595
chr1:3496030-3496427	60.38	0.00929395	0.262134	0.035455	0.971717	0.987991
chr1:3501922-3502448	64.0504	0.0870382	0.273049	0.318764	0.749905	0.881175
chr1:3504110-3504592	143.951	0.372122	0.286285	1.29983	0.19366	0.435445
chr1:3512118-3512318	11.4022	-0.756902	0.4275	-1.77053	0.0766386	0.256651
chr1:3518245-3518549	10.9151	0.679238	0.478382	1.41986	0.155647	0.385213
chr1:3522900-3523203	16.5167	-0.59736	0.414225	-1.44212	0.14927	0.376516
chr1:3530883-3531670	61.8498	-0.508218	0.329629	-1.54179	0.123125	0.337543
chr1:3543009-3543673	53.3213	-0.254582	0.266743	-0.954409	0.339877	0.591481
chr1:3558310-3558790	77.6284	2.51665	0.280492	8.97225	2.90514e-19	1.61367e-16
chr1:3565260-3565899	93.28	0.284154	0.263089	1.08007	0.280111	0.533312
chr1:3568686-3568953	10.5742	-0.791744	0.483037	-1.6391	0.101193	0.301514
chr1:3587913-3588192	45.5948	0.126497	0.324814	0.389443	0.696949	0.850979
chr1:3588411-3588750	29.3458	0.557876	0.306611	1.81949	0.0688367	0.240864
chr1:3593751-3594116	102.936	0.211171	0.182973	1.15411	0.248456	0.499227
chr1:3597474-3597853	88.7232	0.284138	0.195225	1.45544	0.145547	0.370919
chr1:3609070-3609371	51.7318	0.370937	0.316319	1.17267	0.240929	0.490898
chr1:3610989-3611886	121.671	0.292991	0.285971	1.02455	0.305578	0.558938
chr1:3615215-3615468	40.3316	0.778233	0.247572	3.14346	0.00166961	0.0196269
chr1:3618997-3619506	156.115	0.0317298	0.137989	0.229945	0.818135	0.916821
chr1:3624253-3625165	1849.32	-0.0697909	0.202958	-0.343869	0.730945	0.870471
chr1:3626066-3626308	118.033	-0.170101	0.13125	-1.29601	0.194974	0.437089
chr1:3630315-3630615	35.6189	0.529455	0.307336	1.72272	0.0849386	0.272548
chr1:3631170-3631504	18.1392	0.0682606	0.42865	0.159245	0.873475	0.943899
chr1:3631616-3631816	13.2251	0.0275455	0.392002	0.0702689	0.94398	0.975939
chr1:3649764-3650318	829.123	-0.0680765	0.193042	-0.352651	0.72435	0.866895
chr1:3652213-3652416	48.4372	0.265134	0.284902	0.930615	0.352053	0.60258
chr1:3660713-3661003	38.0935	-0.103497	0.256345	-0.403742	0.686402	0.844904
chr1:3666115-3666771	65.5674	0.558534	0.192054	2.90822	0.00363495	0.0346551
chr1:3668701-3669406	255.142	0.0820964	0.170961	0.480206	0.631081	0.811285
chr1:3671724-3672158	132.964	-0.128316	0.190261	-0.67442	0.500044	0.722202
chr1:3676985-3677971	461.81	0.133601	0.127866	1.04485	0.296093	0.549163
chr1:3678380-3678752	58.4603	0.641821	0.235714	2.72288	0.00647155	0.0520458
chr1:3678998-3679268	68.7395	0.541373	0.191277	2.83031	0.00465029	0.0412488
chr1:3684066-3684346	40.9894	-0.480828	0.24624	-1.95268	0.0508577	0.200712
chr1:3695300-3695974	154.831	0.0729304	0.206423	0.353306	0.723859	0.866678
chr1:3719836-3720359	38.4333	0.0836645	0.26418	0.316696	0.751475	0.882057
chr1:3724294-3724765	88.1773	0.242016	0.180567	1.34031	0.180144	0.417814
chr1:3727344-3727600	25.8952	-0.741486	0.314178	-2.36008	0.0182708	0.104466
chr1:3732192-3732392	11.8373	-0.0114138	0.431521	-0.0264502	0.978898	0.991061
chr1:3746847-3747614	688.387	0.0805642	0.187262	0.430222	0.667034	0.833704
chr1:3772075-3772844	601.428	0.305323	0.186191	1.63984	0.101039	0.301273
chr1:3775467-3775842	334.41	0.0661804	0.159795	0.414159	0.678758	0.840452
chr1:3788465-3788883	31.5043	0.443577	0.300276	1.47723	0.139614	0.362464
chr1:3795899-3796927	1293.81	0.00238001	0.175462	0.0135642	0.989178	0.995526
chr1:3801478-3801799	70.0523	0.127025	0.24141	0.526178	0.598764	0.79027
chr1:3811269-3811669	50.3924	0.0332931	0.223338	0.149071	0.881498	0.947589
chr1:3815554-3816062	35.7124	1.30025	0.249534	5.21072	1.88108e-07	1.10776e-05
chr1:3820961-3821193	18.5679	0.652195	0.392861	1.66011	0.0968915	0.294007
chr1:3822528-3822792	19.0356	0.98556	0.343488	2.86928	0.00411413	0.0378586
chr1:3828017-3828382	21.4023	-0.0746167	0.358832	-0.207943	0.835273	0.925514
chr1:3836481-3836787	21.2934	1.30907	0.471747	2.77494	0.00552113	0.0465952
chr1:3842892-3843510	120.395	0.603855	0.172345	3.50375	0.000458751	0.00736173
chr1:3856546-3857958	1495.42	0.110146	0.193016	0.570658	0.568232	0.769978
chr1:3864876-3865518	104.087	0.0965307	0.213899	0.451292	0.651779	0.824216
chr1:3869865-3870206	24.4456	-0.177036	0.334919	-0.528593	0.597088	0.789141
chr1:3890728-3891409	383.319	-0.0104439	0.130302	-0.0801515	0.936117	0.97255
chr1:3900001-3901605	4805.65	0.0224003	0.189389	0.118277	0.905848	0.959092
chr1:3910787-3911147	77.4293	-0.0484437	0.254649	-0.190237	0.849123	0.931943
chr1:3982168-3982659	54.8722	-1.09426	0.281726	-3.88411	0.000102704	0.00225268
chr1:3984231-3985031	150.61	-0.66884	0.14716	-4.545	5.49364e-06	0.000201728
chr1:3992216-3992453	12.8397	-0.137264	0.376706	-0.36438	0.715575	0.86195
chr1:4007530-4007851	34.6864	-0.40345	0.306272	-1.31729	0.18774	0.427919
chr1:4603340-4603833	39.8602	-0.420322	0.243305	-1.72755	0.0840688	0.270951
chr1:4638228-4638940	145.503	-0.27712	0.250368	-1.10685	0.268357	0.521158
chr1:4652587-4653089	162.644	0.371923	0.204936	1.81483	0.0695506	0.242281
chr1:4654978-4655489	76.4632	-0.511406	0.23183	-2.20595	0.0273874	0.135686
chr1:4655514-4656134	59.0333	-0.725253	0.287866	-2.51941	0.011755	0.0781246
chr1:4656318-4656717	92.431	-0.382856	0.200007	-1.91421	0.0555933	0.211682
chr1:4674615-4675039	27.8871	-1.59009	0.325655	-4.88274	1.0462e-06	4.94621e-05
chr1:4691069-4691324	14.6348	0.0883517	0.420471	0.210126	0.83357	0.924696
chr1:4724719-4725084	24.6692	-0.528775	0.319667	-1.65414	0.0980987	0.296133
chr1:4729490-4729721	20.5274	-0.574737	0.297246	-1.93354	0.05317	0.206113
chr1:4736025-4736658	401.055	-0.0182379	0.153298	-0.118971	0.905299	0.958812
chr1:4759863-4760232	28.9487	-1.59689	0.319933	-4.99132	5.99695e-07	3.05684e-05
chr1:4778038-4778315	18.9566	-0.825652	0.356819	-2.31392	0.0206721	0.112951
chr1:4796455-4796655	11.949	-1.93966	0.422764	-4.58804	4.4743e-06	0.000170101
chr1:4799887-4800122	14.8777	-2.47402	0.464228	-5.32932	9.85838e-08	6.35765e-06
chr1:4836509-4837012	444.506	-1.29123	0.157471	-8.19977	2.40855e-16	9.16455e-14
chr1:4837408-4837715	59.5589	-0.963996	0.231726	-4.16007	3.18152e-05	0.000875781
chr1:4842008-4842450	102.739	-1.30819	0.208703	-6.26821	3.65233e-10	4.34099e-08
chr1:4851424-4852362	572.479	-1.71376	0.155053	-11.0527	2.12718e-28	2.97631e-25
chr1:4977712-4978041	17.0399	-2.23443	0.459447	-4.86329	1.15449e-06	5.38677e-05
chr1:5005705-5006085	26.8238	-1.89906	0.39511	-4.80642	1.5366e-06	6.86535e-05
chr1:5007704-5008162	58.6438	-2.52705	0.254327	-9.93624	2.89536e-23	2.52e-20
chr1:5009156-5009460	21.4616	-2.32801	0.407224	-5.71677	1.08566e-08	9.03308e-07
chr1:5089903-5090158	18.6083	-2.36775	0.357461	-6.62379	3.50096e-11	5.13918e-09
chr1:5090282-5090576	25.8869	-0.918625	0.383556	-2.39502	0.0166193	0.0982811
chr1:5105691-5106036	27.0368	-1.14026	0.291088	-3.91723	8.95724e-05	0.00201947
chr1:5125311-5125643	22.326	-2.23092	0.391615	-5.6967	1.2215e-08	1.0046e-06
chr1:5125761-5125993	9.17525	0.338844	0.505084	0.670868	0.502305	0.723804
chr1:5159380-5159585	10.7943	-0.960452	0.42479	-2.261	0.0237591	0.123749
chr1:5372008-5372306	17.4469	-0.394003	0.392663	-1.00341	0.315661	0.568496
chr1:5423213-5423446	14.7073	0.0802575	0.416243	0.192814	0.847104	0.930981
chr1:5509746-5510238	84.95	0.523909	0.215833	2.42738	0.0152081	0.0927342
chr1:5514171-5514491	43.7908	0.227951	0.246403	0.925115	0.354906	0.604976
chr1:5514570-5514894	70.7518	0.744204	0.186605	3.98812	6.65986e-05	0.00158824
chr1:5555609-5555871	24.0533	0.518285	0.323362	1.6028	0.108979	0.314558
chr1:5660184-5660594	49.4809	0.321439	0.271829	1.18251	0.237005	0.486688
chr1:5717449-5718080	424.332	0.248345	0.178434	1.39181	0.163981	0.396328
chr1:5745766-5746346	259.181	0.32046	0.195536	1.63888	0.101238	0.301578
chr1:5770880-5771632	674.394	0.218529	0.188024	1.16224	0.245139	0.495661
chr1:5814225-5814489	35.6287	0.448898	0.344261	1.30395	0.192252	0.433577
chr1:5815152-5815640	250.225	-0.0730932	0.195933	-0.373052	0.709109	0.858203
chr1:5845384-5845763	34.3513	-0.466968	0.326815	-1.42884	0.153049	0.381683
chr1:5847341-5847579	16.3475	0.515355	0.35992	1.43186	0.152184	0.380563
chr1:5849425-5849835	40.0458	0.466829	0.273988	1.70383	0.0884127	0.278894
chr1:5855665-5855914	16.1695	-0.352529	0.333791	-1.05614	0.290906	0.544062
chr1:5856166-5856366	9.25106	0.0474527	0.470129	0.100935	0.919602	0.965315
chr1:5856460-5856753	23.8786	0.407628	0.305506	1.33427	0.182116	0.420418
chr1:5887994-5888472	75.0172	-0.134622	0.303889	-0.442998	0.657767	0.827976
chr1:5893733-5893948	24.5242	0.501324	0.253058	1.98106	0.047584	0.192463
chr1:5908293-5908580	8.78374	0.00484202	0.495709	0.00976788	0.992206	0.996772
chr1:5916008-5916309	36.5466	0.691729	0.313809	2.2043	0.0275034	0.136058
chr1:5933396-5933596	11.8885	1.06539	0.417466	2.55203	0.0107097	0.0732415
chr1:5933692-5934785	140.73	0.244864	0.151391	1.61743	0.105786	0.309329
chr1:5938418-5938709	12.912	0.14228	0.576672	0.246726	0.80512	0.910266
chr1:5975177-5975516	91.2173	0.0861845	0.194038	0.444163	0.656925	0.827434
chr1:5975599-5975875	34.2217	0.00183252	0.263849	0.00694534	0.994458	0.997764
chr1:5978866-5979110	32.8513	0.259684	0.267154	0.972037	0.331032	0.583358
chr1:5980403-5980832	72.6489	-0.264229	0.220982	-1.1957	0.231812	0.480649
chr1:5982398-5982683	16.273	1.12577	0.397119	2.83484	0.00458488	0.0408231
chr1:5983426-5983726	27.3654	0.678365	0.299944	2.26163	0.02372	0.123634
chr1:5991871-5992981	2804.76	0.0638642	0.201064	0.317631	0.750765	0.881677
chr1:6009105-6009695	96.5929	0.228251	0.210537	1.08414	0.278304	0.531437
chr1:6014547-6015060	387.991	-0.0877426	0.151719	-0.578323	0.563046	0.766427
chr1:6026009-6026514	491.804	-1.47389	0.174117	-8.46495	2.56267e-17	1.10435e-14
chr1:6027191-6027437	76.5194	-1.08582	0.201642	-5.38488	7.24944e-08	4.85354e-06
chr1:6027729-6028814	1054.8	-0.200517	0.158919	-1.26175	0.207037	0.451439
chr1:6034113-6034798	186.162	-0.0149084	0.172488	-0.0864319	0.931123	0.970416
chr1:6037294-6037701	113.792	0.0468777	0.166265	0.281946	0.777985	0.896088
chr1:6040919-6041771	114.092	0.29638	0.275413	1.07613	0.28187	0.535069
chr1:6055936-6056984	717.042	-0.123867	0.0811566	-1.52627	0.126942	0.343336
chr1:6063558-6064095	211.508	-0.164945	0.122077	-1.35116	0.176645	0.413086
chr1:6071397-6071597	11.8604	-0.434725	0.418217	-1.03947	0.298585	0.551803
chr1:6080637-6080874	17.7553	-0.452288	0.307735	-1.46973	0.141634	0.365529
chr1:6082438-6082668	21.5093	0.0328027	0.288362	0.113755	0.909432	0.960615
chr1:6099769-6100096	50.6899	-0.304841	0.196707	-1.54972	0.121208	0.334565
chr1:6103388-6103677	16.1068	-0.97527	0.415246	-2.34866	0.0188413	0.106589
chr1:6105800-6106000	16.9196	-0.406219	0.362286	-1.12126	0.262175	0.514495
chr1:6108855-6109550	123.385	0.0991434	0.205405	0.482673	0.629328	0.810046
chr1:6123065-6123498	121.237	0.252272	0.137809	1.83059	0.0671613	0.237399
chr1:6127581-6128091	133.04	-0.0243875	0.428972	-0.056851	0.954664	0.980622
chr1:6141677-6141902	12.1375	-0.275498	0.483706	-0.569557	0.568978	0.770503
chr1:6148433-6149006	113.869	0.505412	0.214842	2.35248	0.0186487	0.105876
chr1:6152288-6152614	29.7466	0.0319993	0.322893	0.0991017	0.921058	0.965905
chr1:6157670-6158052	28.2964	-0.364385	0.340324	-1.0707	0.284305	0.537473
chr1:6179444-6179892	27.8957	0.107637	0.355049	0.303161	0.761767	0.887457
chr1:6180254-6180657	29.4667	0.0440801	0.287534	0.153304	0.878159	0.946051
chr1:6183562-6183963	24.3526	0.286337	0.2926	0.978595	0.32778	0.580267
chr1:6185711-6186049	26.0827	0.2001	0.263852	0.758378	0.448225	0.683108
chr1:6198942-6200144	2014.85	-0.109943	0.165875	-0.662808	0.507453	0.727652
chr1:6205211-6205519	107.552	0.181335	0.21257	0.853062	0.393625	0.638658
chr1:6205872-6206433	162.143	-0.195461	0.242398	-0.806363	0.420034	0.66037
chr1:6208703-6209054	156.947	-0.511894	0.280411	-1.82551	0.067924	0.238968
chr1:6209175-6209578	372.93	-0.113314	0.23158	-0.489308	0.624623	0.806946
chr1:6212607-6213011	291.944	0.139574	0.151123	0.92358	0.355705	0.605655
chr1:6222716-6223020	40.6428	-0.441537	0.221903	-1.98978	0.0466154	0.190005
chr1:6235607-6236303	1173.4	-0.190356	0.214414	-0.887793	0.374652	0.622199
chr1:6245010-6245592	472.968	-0.190888	0.231648	-0.824042	0.409916	0.652334
chr1:6246728-6247047	152.647	0.0557266	0.211165	0.263901	0.791857	0.903326
chr1:6259790-6261592	673.666	0.022023	0.197726	0.111382	0.911314	0.961665
chr1:6267682-6268209	28.3139	0.840395	0.358305	2.34548	0.0190028	0.107139
chr1:6273360-6273647	26.1055	-0.330524	0.353497	-0.935013	0.349782	0.600493
chr1:6276238-6276750	40.9747	0.340842	0.326722	1.04322	0.296847	0.549985
chr1:6280846-6281477	55.708	0.0332693	0.231295	0.143839	0.885628	0.949471
chr1:6307741-6308444	59.0728	-0.0935469	0.329034	-0.284308	0.776174	0.895174
chr1:6337416-6337650	20.0838	0.0676272	0.377968	0.178923	0.857998	0.936629
chr1:6342194-6342518	56.6522	-0.193233	0.175187	-1.10301	0.270023	0.522918
chr1:6343297-6343916	154.24	0.12967	0.228488	0.567514	0.570365	0.771478
chr1:6347981-6349097	241.683	0.468091	0.152117	3.07717	0.00208978	0.0232331
chr1:6358014-6358606	172.093	0.109955	0.119046	0.923633	0.355678	0.605628
chr1:6359675-6359968	41.1222	-0.162941	0.30497	-0.534286	0.593143	0.786604
chr1:6363099-6363582	142.819	-0.134983	0.172479	-0.782605	0.433859	0.671953
chr1:6367857-6368063	12.0122	0.25249	0.423398	0.596342	0.550947	0.757754
chr1:6369998-6370380	112.145	-0.0984984	0.213649	-0.461029	0.644778	0.819939
chr1:6385603-6386139	47.5495	-0.359591	0.268943	-1.33705	0.181206	0.419224
chr1:6386477-6386739	11.4113	-0.498886	0.491406	-1.01522	0.31	0.562891
chr1:6393068-6394237	2214.22	-0.119066	0.208833	-0.57015	0.568576	0.770208
chr1:6401644-6402076	143.24	-0.241337	0.169685	-1.42227	0.154949	0.384324
chr1:6404671-6404998	103.761	-0.0594857	0.192115	-0.309636	0.756838	0.884885
chr1:6414182-6414679	81.4736	-0.171567	0.210799	-0.813891	0.415708	0.656937
chr1:6415234-6415564	43.0833	-0.115517	0.224883	-0.513676	0.607478	0.795893
chr1:6423396-6423899	57.2825	-0.157498	0.213139	-0.738946	0.45994	0.692233
chr1:6424039-6424293	26.6721	-0.53042	0.323944	-1.63738	0.101551	0.302099
chr1:6424627-6425250	108.783	-0.473736	0.216158	-2.19162	0.028407	0.138905
chr1:6430097-6430503	99.2461	-0.31674	0.229592	-1.37958	0.167717	0.401406
chr1:6432055-6432295	20.8572	0.433998	0.397615	1.09151	0.275051	0.528194
chr1:6432456-6432901	60.2119	0.0641512	0.186762	0.343492	0.731228	0.870625
chr1:6438050-6438497	78.8493	0.413987	0.275223	1.50419	0.132533	0.351859
chr1:6438939-6439263	60.7932	0.342612	0.224204	1.52812	0.126482	0.342692
chr1:6440246-6441151	215.735	0.0415828	0.214174	0.194155	0.846055	0.930427
chr1:6445164-6445471	76.2444	0.0021343	0.240198	0.00888557	0.99291	0.99704
chr1:6448196-6449523	173.091	-0.17167	0.271072	-0.633303	0.526536	0.741139
chr1:6454993-6455504	42.7838	-0.594984	0.314628	-1.89107	0.0586149	0.218746
chr1:6456891-6457196	24.9272	0.761145	0.265247	2.86957	0.00411033	0.0378315
chr1:6461714-6462618	73.8685	0.540552	0.288502	1.87365	0.0609789	0.22397
chr1:6464392-6464670	21.7688	0.816263	0.315808	2.58469	0.00974679	0.0688305
chr1:6467267-6467724	37.7026	-0.0759074	0.297187	-0.255419	0.798399	0.906842
chr1:6475413-6476183	166.672	0.525546	0.18092	2.90485	0.00367426	0.0349126
chr1:6486472-6486865	262.998	0.125644	0.173662	0.723496	0.469375	0.699303
chr1:6489910-6490219	179.241	0.234323	0.184968	1.26683	0.205216	0.44939
chr1:6490389-6490753	168.613	0.0644114	0.21213	0.303641	0.761401	0.887223
chr1:6491508-6491912	150.387	0.226693	0.17398	1.30299	0.192579	0.434018
chr1:6496017-6496285	62.8404	-0.407656	0.213055	-1.91338	0.0556992	0.211932
chr1:6497230-6497877	448.296	0.260869	0.151553	1.72131	0.0851945	0.273001
chr1:6498627-6498933	190.067	0.125895	0.129515	0.972047	0.331027	0.583353
chr1:6501977-6502923	1444.66	-0.0552966	0.137845	-0.401152	0.688308	0.846056
chr1:6506848-6507455	801.837	-0.148749	0.196308	-0.757736	0.448609	0.683359
chr1:6509288-6509692	164.168	0.146827	0.215943	0.679936	0.496545	0.719754
chr1:6510007-6510368	216.538	0.045686	0.140608	0.324917	0.745244	0.878493
chr1:6519771-6520547	437.898	-0.0484491	0.107053	-0.452571	0.650858	0.823593
chr1:6521633-6521862	50.8311	0.22612	0.182391	1.23975	0.215067	0.460896
chr1:6523628-6523936	115.309	0.0819301	0.134784	0.607864	0.543278	0.752567
chr1:6535305-6535510	26.0933	-0.0146365	0.243863	-0.0600195	0.95214	0.979381
chr1:6538975-6539277	12.14	-0.564093	0.571974	-0.986221	0.324025	0.576779
chr1:6544850-6545186	28.0759	-0.213625	0.324961	-0.657386	0.510933	0.730247
chr1:6545353-6545558	6.28196	0.528941	0.746763	0.708312	0.478752	0.706432
chr1:6546385-6546748	54.2694	0.364126	0.27391	1.32936	0.183728	0.422555
chr1:6553991-6554787	798.498	-0.0669798	0.213402	-0.313867	0.753622	0.883145
chr1:6579679-6580167	1344.65	-0.153459	0.204238	-0.751374	0.452428	0.686286
chr1:6580365-6580706	254.767	-0.168116	0.167514	-1.0036	0.315573	0.568397
chr1:6580894-6581212	215.268	-0.107689	0.147144	-0.731862	0.464253	0.695384
chr1:6581846-6582297	838.26	-0.0515491	0.11922	-0.432386	0.665461	0.832895
chr1:6589082-6589629	413.06	-0.0954101	0.119379	-0.799218	0.424164	0.664058
chr1:6591201-6591593	252.421	0.0104438	0.14105	0.0740428	0.940976	0.97474
chr1:6592445-6592679	57.4587	0.139489	0.227325	0.61361	0.539473	0.749909
chr1:6599749-6600024	252.405	-0.215687	0.166217	-1.29763	0.194415	0.436358
chr1:6601018-6601481	514.907	-0.0727793	0.135678	-0.536411	0.591674	0.78569
chr1:6601973-6603869	2863.32	-0.0418478	0.209067	-0.200165	0.841352	0.928312
chr1:6612709-6613912	2142.38	-0.172239	0.204277	-0.843164	0.399136	0.643454
chr1:6624666-6625885	983.581	-0.00851411	0.212883	-0.0399944	0.968098	0.986375
chr1:6634575-6634997	60.087	0.145248	0.215274	0.674712	0.499859	0.722128
chr1:6646519-6646852	40.071	0.459257	0.216744	2.11889	0.0340997	0.156397
chr1:6652946-6653390	55.5793	0.392514	0.268092	1.4641	0.143166	0.367563
chr1:6686411-6686694	13.546	-0.0734599	0.450547	-0.163046	0.870482	0.942683
chr1:6688854-6689077	23.8692	0.235025	0.314859	0.746445	0.455399	0.688813
chr1:6701183-6702220	1697.2	-0.164694	0.222084	-0.741584	0.458339	0.69111
chr1:6720016-6720382	69.1821	0.0547902	0.223728	0.244896	0.806537	0.91096
chr1:6724651-6725165	23.6498	-0.232602	0.307901	-0.755445	0.449982	0.684394
chr1:6727471-6727824	74.5921	0.337046	0.152879	2.20466	0.0274779	0.135976
chr1:6734992-6735227	16.0882	0.270115	0.393135	0.687078	0.492034	0.716366
chr1:6742751-6743022	76.812	0.130614	0.141449	0.923403	0.355797	0.605722
chr1:6743527-6744205	763.237	-0.0486773	0.133473	-0.364699	0.715336	0.861815
chr1:6751830-6752030	21.583	0.434144	0.277506	1.56445	0.117712	0.328967
chr1:6753691-6753963	16.1168	0.579437	0.456672	1.26882	0.204504	0.448497
chr1:6770685-6771062	25.2268	0.401262	0.314798	1.27467	0.202428	0.445972
chr1:6784264-6785573	4723	-0.0266275	0.208815	-0.127517	0.898531	0.955479
chr1:6800708-6801164	84.0511	0.342334	0.182314	1.87771	0.0604204	0.222731
chr1:6802136-6802461	29.8146	0.1508	0.299176	0.50405	0.614226	0.800187
chr1:6805125-6805407	36.0106	-0.0447875	0.28819	-0.15541	0.876498	0.945299
chr1:6806156-6806447	29.9172	0.283897	0.349295	0.812772	0.416349	0.65747
chr1:6815730-6816093	70.5873	0.335915	0.193318	1.73763	0.0822766	0.267465
chr1:6819640-6819939	31.6295	-0.176972	0.295253	-0.599389	0.548913	0.756369
chr1:6822564-6822764	13.2798	1.35758	0.541273	2.50813	0.0121373	0.0798077
chr1:6837461-6837692	16.7552	-0.905216	0.384305	-2.35546	0.0184997	0.105319
chr1:6861324-6861784	326.244	-0.166603	0.136876	-1.21718	0.223536	0.470962
chr1:6868703-6868926	23.2733	0.181986	0.300006	0.606607	0.544112	0.753128
chr1:6889928-6890234	65.9352	0.310017	0.17225	1.79981	0.0718908	0.247012
chr1:6904944-6905341	34.2746	0.0756705	0.206369	0.366676	0.713861	0.860959
chr1:6906738-6907104	18.9788	0.677824	0.368047	1.84168	0.065522	0.23378
chr1:6960345-6960615	9.03764	-0.196553	0.529948	-0.37089	0.710719	0.859092
chr1:6962679-6963537	43.3419	-0.206969	0.315755	-0.655474	0.512163	0.731124
chr1:6967524-6967724	9.22733	0.654773	0.59953	1.09214	0.27477	0.527953
chr1:6991288-6991613	17.8791	-0.173011	0.445647	-0.388225	0.69785	0.851575
chr1:6996381-6996695	55.7278	0.486964	0.229435	2.12245	0.0338	0.155476
chr1:7026200-7026496	11.8234	0.437034	0.471129	0.927631	0.353599	0.603857
chr1:7046326-7046742	21.7057	0.00258341	0.4703	0.00549312	0.995617	0.998277
chr1:7070443-7071121	77.7286	0.181652	0.233087	0.779331	0.435785	0.673434
chr1:7075390-7075718	80.9727	0.330833	0.231349	1.43002	0.152713	0.381239
chr1:7108228-7108675	75.7515	0.128864	0.35658	0.36139	0.717808	0.863107
chr1:7113737-7114132	25.6825	0.800723	0.693444	1.15471	0.248211	0.49899
chr1:7117511-7118229	90.3235	0.157484	0.203859	0.772511	0.439812	0.676559
chr1:7120903-7121138	12.3507	0.0274774	0.407088	0.0674976	0.946186	0.976867
chr1:7207953-7208233	33.7539	0.440078	0.24666	1.78415	0.0743994	0.252143
chr1:7223599-7223893	13.3122	-0.734311	0.56466	-1.30045	0.193447	0.435158
chr1:7229808-7230130	8.66406	0.712188	0.59474	1.19748	0.23112	0.479767
chr1:7255650-7255977	20.1919	0.145281	0.365748	0.397216	0.691208	0.847728
chr1:7265693-7266113	33.31	0.140652	0.294316	0.477895	0.632725	0.812252
chr1:7267604-7267935	23.692	0.284102	0.383642	0.740538	0.458974	0.69157
chr1:7285075-7285275	8.23794	-0.263847	0.514789	-0.512535	0.608277	0.796383
chr1:7291438-7291721	13.4767	-0.476561	0.361634	-1.3178	0.187572	0.427711
chr1:7299254-7299739	89.1908	-0.128293	0.25731	-0.498593	0.618066	0.802676
chr1:7300130-7300361	16.8767	0.511426	0.469612	1.08904	0.276136	0.529286
chr1:7300899-7301242	34.4615	0.00522134	0.345508	0.0151121	0.987943	0.994969
chr1:7379522-7379731	9.63199	-1.23707	0.480438	-2.57489	0.0100273	0.0700813
chr1:7389005-7389273	11.4978	-0.700431	0.451833	-1.5502	0.121094	0.334376
chr1:7389333-7389884	23.2614	-0.210148	0.358133	-0.586789	0.557345	0.762391
chr1:7401757-7402235	153.131	-0.530307	0.163766	-3.2382	0.00120286	0.0153718
chr1:7441943-7442211	27.1791	0.224169	0.296066	0.757161	0.448954	0.683629
chr1:7444246-7444781	250.233	-0.352414	0.219657	-1.60438	0.10863	0.314035
chr1:7453894-7454428	122.013	-0.124314	0.131418	-0.945937	0.344181	0.59536
chr1:7454882-7455111	9.40432	-0.158889	0.519483	-0.30586	0.759711	0.886319
chr1:7459065-7459364	21.5952	-0.922589	0.302866	-3.0462	0.00231754	0.025073
chr1:7470881-7471601	119.891	-0.421868	0.200387	-2.10527	0.0352679	0.159795
chr1:7478793-7479350	619.375	-0.558151	0.206695	-2.70037	0.00692632	0.0544681
chr1:7480767-7480994	45.8107	-0.732763	0.256888	-2.85246	0.00433825	0.0392848
chr1:7505795-7506409	146.591	-0.193734	0.218619	-0.88617	0.375526	0.622922
chr1:7516348-7516917	589.652	-0.175557	0.143388	-1.22435	0.220821	0.467643
chr1:7527091-7527464	26.9959	-0.426429	0.317599	-1.34266	0.179381	0.416835
chr1:7535062-7535275	15.7572	-0.139033	0.321501	-0.432448	0.665415	0.832871
chr1:7538045-7538421	59.5271	0.00188693	0.266966	0.00706805	0.994361	0.99774
chr1:7538783-7539183	48.3644	-0.167375	0.190746	-0.877475	0.380229	0.626972
chr1:7549228-7549638	606.569	-0.307818	0.17236	-1.7859	0.0741152	0.251529
chr1:7549802-7550197	184.142	0.0115946	0.166923	0.0694608	0.944623	0.976147
chr1:7552330-7553018	1308.24	-0.103468	0.166124	-0.622834	0.533393	0.745603
chr1:7554590-7554834	127.124	0.0504679	0.161547	0.312405	0.754733	0.883675
chr1:7561395-7561783	77.2894	-0.233103	0.224764	-1.0371	0.299688	0.552867
chr1:7575306-7575684	60.7131	-0.291559	0.178889	-1.62983	0.103136	0.304857
chr1:7575810-7576010	16.5661	-0.211997	0.291181	-0.728058	0.466578	0.697221
chr1:7577257-7577610	54.4497	0.0402842	0.201847	0.199578	0.841811	0.928508
chr1:7586620-7586897	11.5392	-0.0924929	0.439266	-0.210563	0.833229	0.924556
chr1:7608881-7609242	27.4033	0.398612	0.359515	1.10875	0.267538	0.520248
chr1:7641278-7641528	18.7109	0.0620296	0.422328	0.146876	0.88323	0.948528
chr1:7641720-7641927	16.0128	0.444438	0.443328	1.0025	0.316101	0.568941
chr1:7647107-7647580	81.6977	0.228778	0.191611	1.19397	0.232489	0.4814
chr1:7648887-7649500	261.864	-0.100785	0.253907	-0.396935	0.691415	0.847835
chr1:7667403-7668122	250.048	-0.0245001	0.20428	-0.119934	0.904535	0.95847
chr1:7669476-7669785	73.9909	-0.0629513	0.201001	-0.313189	0.754137	0.883373
chr1:7680063-7681019	340.03	0.0857087	0.20507	0.417949	0.675985	0.839031
chr1:7704048-7704935	1340.56	-0.0905185	0.219691	-0.412028	0.680319	0.84127
chr1:7711623-7711935	18.9169	-0.745233	0.422011	-1.76591	0.077411	0.258176
chr1:7726668-7726958	31.8259	-0.0232666	0.266968	-0.0871512	0.930551	0.970193
chr1:7728663-7729264	216.568	-0.236124	0.143685	-1.64334	0.100312	0.300105
chr1:7748797-7748997	10.6749	0.48726	0.469771	1.03723	0.299629	0.552809
chr1:7752909-7753133	19.9304	0.474391	0.395209	1.20035	0.230002	0.478613
chr1:7753711-7754023	46.9114	0.183611	0.179046	1.0255	0.305129	0.558528
chr1:7770655-7771937	1319.24	-0.281468	0.21528	-1.30745	0.19106	0.431951
chr1:7783746-7784600	2945.88	-0.130868	0.231593	-0.565077	0.572021	0.77256
chr1:7786872-7787100	157.276	-0.0795575	0.153966	-0.516721	0.605351	0.79449
chr1:7808281-7808573	19.608	-0.124608	0.409122	-0.304574	0.760691	0.88684
chr1:7810356-7810789	141.674	1.40865	0.278839	5.05184	4.37577e-07	2.31646e-05
chr1:7811478-7811928	102.246	0.982247	0.310319	3.16528	0.00154934	0.0185664
chr1:7831398-7831820	180.057	-0.385442	0.160062	-2.40809	0.0160364	0.096005
chr1:7842547-7842902	79.7525	0.62555	0.2458	2.54495	0.0109292	0.0743004
chr1:7856348-7856739	148.191	0.34738	0.190686	1.82174	0.0684949	0.240138
chr1:7886420-7886707	24.7534	0.248935	0.269779	0.92274	0.356143	0.60601
chr1:7893848-7894190	18.0282	-0.85049	0.552221	-1.54013	0.12353	0.338148
chr1:7899699-7900218	237.09	-0.189794	0.19982	-0.949824	0.342202	0.593615
chr1:7902725-7903107	94.5786	0.02065	0.176916	0.116722	0.90708	0.959666
chr1:7916243-7916813	51.8116	0.0630191	0.252745	0.249339	0.803099	0.909138
chr1:7920596-7920984	86.1607	0.483218	0.140384	3.44212	0.000577169	0.00878091
chr1:7922342-7922715	56.2946	0.459947	0.18263	2.51847	0.0117866	0.0782768
chr1:7941344-7941961	117.964	0.245682	0.168298	1.4598	0.144345	0.369281
chr1:7942221-7943094	1070.9	-0.288294	0.177508	-1.62412	0.10435	0.306811
chr1:7948967-7949326	33.4825	-0.340317	0.244205	-1.39357	0.163446	0.395694
chr1:7953815-7954593	508.22	-1.37379	0.473676	-2.90027	0.00372845	0.0352681
chr1:7961182-7962103	2886.23	-0.17861	0.189613	-0.941972	0.346207	0.597245
chr1:7970300-7970586	22.9788	-0.183841	0.371267	-0.495173	0.620478	0.804276
chr1:7975270-7975622	97.5525	0.314743	0.168847	1.86407	0.0623123	0.226821
chr1:7982302-7982710	103.828	-0.0758635	0.150464	-0.504197	0.614123	0.800103
chr1:7994103-7994421	22.9506	0.394	0.301205	1.30808	0.190847	0.43168
chr1:8002566-8002766	24.3132	-0.365309	0.260897	-1.4002	0.161453	0.392976
chr1:8004741-8005479	313.111	-0.537	0.103877	-5.16957	2.34637e-07	1.34506e-05
chr1:8009554-8009822	29.3641	0.155399	0.272183	0.570937	0.568042	0.769886
chr1:8014988-8015366	76.6401	0.0367614	0.193061	0.190413	0.848985	0.93187
chr1:8020069-8020405	89.9607	-0.494724	0.177625	-2.78521	0.00534929	0.0455256
chr1:8025767-8026984	1533.12	-0.184977	0.223578	-0.827349	0.408039	0.650745
chr1:8040602-8041009	96.413	-0.702667	0.219363	-3.20321	0.00135904	0.0168495
chr1:8047097-8047518	212.057	-0.610228	0.191945	-3.17918	0.00147693	0.0179399
chr1:8047660-8048190	109.633	-0.814044	0.269033	-3.02581	0.00247968	0.0263386
chr1:8056029-8056325	47.8645	-0.263075	0.236768	-1.11111	0.266522	0.519286
chr1:8061233-8061611	36.3503	-0.230244	0.304432	-0.756308	0.449465	0.684031
chr1:8062081-8062364	15.6018	-0.665175	0.502754	-1.32306	0.185814	0.425329
chr1:8076963-8077584	185.898	-0.23874	0.169125	-1.41162	0.158063	0.388541
chr1:8078307-8078603	20.3413	0.164825	0.363215	0.453795	0.649977	0.82309
chr1:8083010-8083384	91.0896	-0.429746	0.178517	-2.40731	0.0160704	0.0961335
chr1:8083646-8084229	428.625	-0.583037	0.19281	-3.02389	0.00249545	0.0264604
chr1:8086105-8086403	140.994	-0.340374	0.194101	-1.75359	0.0795002	0.262337
chr1:8090182-8090727	112.201	-0.121324	0.281692	-0.430697	0.666689	0.833553
chr1:8092126-8092331	6.51439	1.2648	0.812322	1.55702	0.119466	0.331751
chr1:8096666-8097017	59.9984	-0.428079	0.328962	-1.3013	0.193155	0.434717
chr1:8097358-8097850	234.671	-0.415916	0.194319	-2.14037	0.0323245	0.151117
chr1:8104577-8105007	237.623	-0.525089	0.207947	-2.52511	0.0115661	0.0772463
chr1:8106782-8107487	441.448	-0.518889	0.167794	-3.09242	0.00198533	0.0223517
chr1:8116705-8117298	82.1287	0.389393	0.258607	1.50573	0.132136	0.351221
chr1:8120769-8121913	143.209	0.117977	0.190915	0.617953	0.536607	0.747914
chr1:8127032-8127730	298.792	-0.399566	0.14183	-2.81722	0.0048441	0.0424827
chr1:8134062-8134476	137.21	-0.183872	0.227185	-0.809347	0.418315	0.659086
chr1:8137765-8138312	436.14	-0.375592	0.1819	-2.06482	0.03894	0.169946
chr1:8141540-8142202	199.165	-0.714014	0.258276	-2.76454	0.00570039	0.0476108
chr1:8145576-8145997	128.549	-0.412054	0.167379	-2.4618	0.0138242	0.08712
chr1:8155278-8155955	81.6388	-0.34451	0.170281	-2.02319	0.0430532	0.180851
chr1:8167369-8167604	22.3739	-0.206173	0.290624	-0.709416	0.478067	0.705924
chr1:8169364-8170269	153.38	-0.394062	0.177387	-2.22149	0.0263181	0.132189
chr1:8182297-8182534	12.9231	0.142353	0.436638	0.32602	0.744409	0.878038
chr1:8182549-8183175	126.522	-0.116576	0.189357	-0.615643	0.53813	0.748942
chr1:8194103-8194385	15.2534	0.846813	0.458037	1.84879	0.0644883	0.231608
chr1:8194507-8194927	26.48	0.31155	0.325227	0.957946	0.33809	0.589782
chr1:8197600-8198164	35.0189	-0.443237	0.349446	-1.2684	0.204656	0.448706
chr1:8198598-8199131	46.1696	0.538747	0.223053	2.41533	0.0157209	0.0947163
chr1:8199876-8200151	44.0107	0.0667848	0.211275	0.316103	0.751924	0.882276
chr1:8202200-8202400	13.7017	-0.42961	0.434254	-0.989304	0.322515	0.575341
chr1:8202645-8202845	11.9522	-0.235156	0.470419	-0.499887	0.617155	0.802053
chr1:8204267-8204791	117.607	-0.0313116	0.129151	-0.242441	0.808438	0.911848
chr1:8211377-8212395	973.39	-0.337359	0.136073	-2.47925	0.0131659	0.0842652
chr1:8217135-8217491	127.692	-0.657272	0.215223	-3.05391	0.00225879	0.0246059
chr1:8218457-8219170	600.612	-0.363827	0.18014	-2.01969	0.0434152	0.181812
chr1:8224665-8225540	436.75	-0.196072	0.160786	-1.21946	0.222671	0.469957
chr1:8226764-8227128	78.5761	-0.238091	0.190267	-1.25135	0.210806	0.455932
chr1:8238060-8238689	398.511	-0.422652	0.167397	-2.52485	0.0115746	0.0772868
chr1:8239000-8239230	33.89	-0.134675	0.244053	-0.551825	0.581069	0.778701
chr1:8268062-8268396	45.6172	-0.211871	0.235483	-0.899729	0.368264	0.616842
chr1:8276650-8277021	14.2266	0.475254	0.422415	1.12509	0.260552	0.512698
chr1:8281850-8282515	703.538	-0.225039	0.134613	-1.67175	0.0945729	0.289899
chr1:8282764-8283705	489.7	-0.0752695	0.135258	-0.556486	0.577878	0.776623
chr1:8307597-8308131	315.94	-0.228189	0.128882	-1.77053	0.0766396	0.256651
chr1:8314335-8314646	92.8633	-0.248782	0.202757	-1.227	0.219824	0.466537
chr1:8317893-8318812	327.124	-0.294878	0.188895	-1.56107	0.118508	0.330241
chr1:8323683-8324087	32.8001	-0.356723	0.23265	-1.53331	0.1252	0.340714
chr1:8329492-8329713	13.9288	-0.117036	0.367237	-0.318695	0.749958	0.881194
chr1:8343373-8343807	44.1642	-0.262387	0.309652	-0.847359	0.396795	0.64149
chr1:8348866-8349328	116.873	0.0833646	0.211737	0.393717	0.69379	0.849164
chr1:8351338-8352001	76.92	0.319642	0.276346	1.15667	0.247406	0.498164
chr1:8357784-8357999	15.8351	0.250602	0.395339	0.633892	0.526151	0.740867
chr1:8359060-8359296	24.0937	0.263957	0.242656	1.08778	0.27669	0.529852
chr1:8370943-8371269	46.4062	-0.230651	0.226699	-1.01744	0.308946	0.56198
chr1:8373573-8373840	22.4445	0.199989	0.324285	0.616707	0.537428	0.748474
chr1:8373943-8374376	74.4245	-0.479482	0.208381	-2.30098	0.0213925	0.115485
chr1:8379005-8379711	103.14	0.095314	0.218794	0.435634	0.663102	0.83147
chr1:8382052-8382328	22.1371	0.635209	0.348356	1.82345	0.068236	0.239575
chr1:8382958-8383438	88.0151	-0.098234	0.18881	-0.520279	0.602869	0.792876
chr1:8387955-8388464	160.763	-0.15701	0.221872	-0.70766	0.479156	0.706758
chr1:8395339-8396012	225.912	-0.0209759	0.132506	-0.158301	0.87422	0.944228
chr1:8396894-8397412	211.279	-0.065975	0.206675	-0.319221	0.749559	0.880968
chr1:8397563-8397870	107.47	-0.384123	0.147423	-2.60558	0.00917175	0.0660025
chr1:8409075-8409578	150.104	-0.288368	0.12486	-2.30953	0.020914	0.113837
chr1:8412187-8412526	21.4065	-0.0925391	0.315653	-0.293167	0.769394	0.89173
chr1:8419136-8419551	285.699	-0.462969	0.160353	-2.88719	0.00388697	0.0362986
chr1:8422563-8423072	223.044	-0.0949789	0.157372	-0.603529	0.546157	0.754459
chr1:8423669-8424344	194.795	-0.00510463	0.196083	-0.0260331	0.979231	0.991224
chr1:8424622-8424926	133.254	-0.151905	0.155499	-0.976883	0.328627	0.581125
chr1:8427525-8428391	500.637	-0.541531	0.150119	-3.60735	0.000309344	0.00541216
chr1:8438905-8439432	401.687	-0.354999	0.157905	-2.24818	0.0245648	0.126442
chr1:8443627-8444144	72.0614	-0.143126	0.207568	-0.689538	0.490485	0.715323
chr1:8447849-8448132	23.9068	0.158822	0.303269	0.523699	0.600488	0.791364
chr1:8448833-8449366	103.082	0.207436	0.15445	1.34307	0.17925	0.416639
chr1:8457687-8458322	85.0577	-0.166014	0.193958	-0.855927	0.392038	0.63729
chr1:8458667-8458911	35.4689	0.207623	0.253184	0.820046	0.41219	0.654199
chr1:8463085-8464000	204.627	-0.152356	0.146292	-1.04145	0.297667	0.550859
chr1:8475999-8476649	317.761	-0.313201	0.140118	-2.23526	0.0254002	0.129199
chr1:8492862-8493116	23.5701	0.0093405	0.293742	0.0317983	0.974633	0.989331
chr1:8497302-8497899	198.158	-0.326985	0.199024	-1.64294	0.100395	0.300247
chr1:8523893-8524139	72.6527	-1.99406e-05	0.239717	-8.31839e-05	0.999934	0.999961
chr1:8525756-8526328	1499.28	-0.229243	0.193153	-1.18685	0.235287	0.484678
chr1:8538652-8538904	21.0072	-0.0656033	0.278266	-0.235758	0.813621	0.91453
chr1:8540591-8540886	23.4273	-0.822882	0.421138	-1.95395	0.0507073	0.200338
chr1:8555235-8555475	25.6441	0.0826765	0.303628	0.272295	0.785395	0.899961
chr1:8561115-8561370	31.0903	0.0370781	0.252135	0.147057	0.883087	0.948428
chr1:8562314-8562619	30.1024	0.0194513	0.263602	0.0737902	0.941177	0.974764
chr1:8590725-8591169	56.1409	0.428537	0.255541	1.67698	0.0935467	0.288218
chr1:8616823-8617193	49.771	0.0597806	0.263028	0.227278	0.820207	0.917837
chr1:8621918-8622140	19.5683	-0.188819	0.31158	-0.606004	0.544512	0.753342
chr1:8625502-8625860	141.018	-0.100702	0.145174	-0.693664	0.487893	0.713416
chr1:8626410-8626815	50.9397	-0.413743	0.26681	-1.5507	0.120972	0.334147
chr1:8629282-8630153	459.352	-0.354374	0.143575	-2.46821	0.013579	0.0860345
chr1:8637117-8637361	16.4906	0.60535	0.345434	1.75243	0.0796992	0.262682
chr1:8647600-8647891	24.6887	-0.499572	0.281111	-1.77714	0.0755455	0.254455
chr1:8652841-8653094	14.8356	1.29729	0.385993	3.36092	0.00077684	0.0110351
chr1:8660368-8660914	237.824	-0.16403	0.117071	-1.40111	0.16118	0.392634
chr1:8661748-8662079	66.3237	-0.262958	0.356459	-0.737696	0.460699	0.692689
chr1:8664009-8664380	77.6742	-0.463255	0.221286	-2.09346	0.0363077	0.162697
chr1:8666917-8667204	42.9858	-0.228115	0.281783	-0.809543	0.418203	0.659001
chr1:8671341-8671645	53.4369	-0.275612	0.176413	-1.56231	0.118216	0.3298
chr1:8674541-8674847	27.5987	-0.893023	0.266874	-3.34623	0.000819175	0.0114952
chr1:8679405-8679702	36.61	-0.232321	0.30206	-0.769122	0.441821	0.678234
chr1:8686958-8687478	56.7874	-0.339136	0.186812	-1.81538	0.0694649	0.24212
chr1:8694026-8694269	25.2942	-0.469049	0.269941	-1.7376	0.0822814	0.267473
chr1:8701079-8701566	330.746	-0.398122	0.149296	-2.66667	0.00766071	0.0584733
chr1:8702944-8703835	2185.42	-0.172736	0.184998	-0.933718	0.350449	0.60112
chr1:8712154-8713318	264.987	-0.506459	0.173494	-2.91918	0.00350954	0.0337888
chr1:8714476-8714758	21.0491	0.115065	0.364476	0.315701	0.75223	0.882445
chr1:8726573-8726773	10.8484	0.209181	0.441045	0.474285	0.635297	0.813923
chr1:8736994-8737299	33.7036	-0.0441596	0.263145	-0.167815	0.866729	0.94072
chr1:8740128-8740531	59.11	0.214813	0.298986	0.718471	0.472467	0.701552
chr1:8746590-8746817	12.018	-0.0137798	0.416796	-0.0330614	0.973626	0.988907
chr1:8816855-8817062	55.0499	-0.188075	0.184345	-1.02023	0.307619	0.560839
chr1:8817488-8818231	1118.66	-0.368979	0.205587	-1.79476	0.0726921	0.248633
chr1:8822640-8823135	395.2	-0.362121	0.105098	-3.44554	0.000569922	0.00869399
chr1:8848704-8849253	397.31	-0.360569	0.15551	-2.31863	0.0204151	0.112082
chr1:8858001-8858808	667.772	-0.213404	0.103859	-2.05475	0.039903	0.172468
chr1:8859431-8859714	77.6902	0.0899621	0.148914	0.60412	0.545764	0.754171
chr1:8873517-8873964	822.98	-0.254543	0.139252	-1.82793	0.0675604	0.23828
chr1:8877866-8879474	2974.91	-0.260157	0.216475	-1.20179	0.229447	0.477942
chr1:8880093-8880317	135.515	-0.283994	0.146458	-1.93909	0.052491	0.204548
chr1:8889904-8890285	48.7452	-0.918593	0.205037	-4.48013	7.45974e-06	0.000260526
chr1:8890555-8890786	6.43466	1.01403	0.775635	1.30735	0.191095	0.431998
chr1:8891853-8892064	12.2547	0.1915	0.410568	0.466428	0.640909	0.817518
chr1:8898697-8898995	19.8548	0.396278	0.421402	0.940381	0.347022	0.597965
chr1:8899890-8900249	23.7864	-0.23646	0.369174	-0.640511	0.521841	0.737911
chr1:8903923-8904245	25.1006	-0.227752	0.337353	-0.675115	0.499603	0.721993
chr1:8908343-8908641	19.2556	0.0966437	0.398796	0.242339	0.808518	0.911893
chr1:8918094-8918437	54.5256	-0.140046	0.202769	-0.690668	0.489774	0.714738
chr1:8925424-8925952	102.022	-0.292994	0.128924	-2.2726	0.0230502	0.121286
chr1:8939717-8939926	10.4579	0.000469524	0.437074	0.00107424	0.999143	0.99966
chr1:8941850-8942162	64.6686	-0.0265276	0.162273	-0.163475	0.870144	0.942523
chr1:8943544-8943870	70.0761	-0.0849783	0.183341	-0.463498	0.643008	0.818765
chr1:8947191-8947496	35.7836	0.0479769	0.234552	0.204547	0.837926	0.926737
chr1:8962965-8963235	37.0074	-0.153717	0.248566	-0.618416	0.536301	0.747723
chr1:8973981-8974342	23.5383	0.211823	0.397835	0.532438	0.594422	0.78735
chr1:8986060-8986617	37.1849	-0.167189	0.284156	-0.588369	0.556285	0.761604
chr1:8987939-8988366	54.4153	-0.263257	0.18225	-1.44448	0.148604	0.375499
chr1:8989800-8990062	15.515	0.241278	0.392221	0.615158	0.538451	0.749266
chr1:9005085-9005445	175.457	-0.246357	0.172543	-1.4278	0.153349	0.382064
chr1:9007757-9008108	219.542	-0.0231486	0.138671	-0.166931	0.867424	0.941123
chr1:9010952-9011424	357.228	-0.385955	0.180191	-2.14193	0.0321994	0.150717
chr1:9011577-9011905	94.2798	-0.370002	0.154517	-2.39457	0.0166399	0.0983558
chr1:9012009-9012209	23.1	-0.314502	0.287454	-1.09409	0.273913	0.527056
chr1:9032984-9033219	18.7526	-0.273577	0.278155	-0.983541	0.325341	0.577972
chr1:9037901-9038115	16.1948	-0.0715151	0.320256	-0.223306	0.823298	0.919417
chr1:9038816-9039907	84.201	-0.620514	0.360697	-1.72032	0.0853745	0.273289
chr1:9040308-9040508	15.8521	-0.560474	0.342425	-1.63678	0.101677	0.302279
chr1:9050885-9051126	19.704	-0.176599	0.299202	-0.590234	0.555034	0.760687
chr1:9058273-9058831	113.411	-0.580178	0.144112	-4.0259	5.67586e-05	0.00139693
chr1:9061989-9062464	40.871	0.106582	0.346464	0.307628	0.758365	0.88564
chr1:9064302-9064768	141.024	-0.234012	0.146907	-1.59292	0.111178	0.31834
chr1:9067194-9067615	497.982	-0.354155	0.143839	-2.46216	0.0138102	0.0870701
chr1:9069456-9070032	612.982	-0.399987	0.155535	-2.57168	0.0101205	0.0704899
chr1:9073181-9073536	159.535	-0.521333	0.188875	-2.7602	0.00577658	0.0480413
chr1:9074918-9075351	110.303	-0.0926195	0.155665	-0.594994	0.551848	0.758391
chr1:9078021-9078472	139.733	0.0541271	0.251229	0.21545	0.829417	0.922626
chr1:9078653-9079099	134.49	0.101662	0.13295	0.764664	0.444471	0.680263
chr1:9083192-9083721	462.461	-0.207196	0.145513	-1.42389	0.154477	0.383739
chr1:9093213-9094447	227.172	0.145549	0.115677	1.25823	0.208309	0.452969
chr1:9100610-9101038	19.1618	-0.683636	0.334223	-2.04545	0.0408105	0.174977
chr1:9101452-9101907	125.902	-0.00955856	0.18945	-0.0504543	0.95976	0.982798
chr1:9110564-9111445	140.503	-0.0813587	0.145696	-0.558414	0.576561	0.775707
chr1:9115372-9115737	50.7074	-0.227055	0.198955	-1.14124	0.25377	0.5052
chr1:9119732-9120050	34.5654	-0.229221	0.279051	-0.821432	0.4114	0.653572
chr1:9120358-9120770	37.9267	-0.279488	0.24996	-1.11813	0.263512	0.516
chr1:9121461-9121894	67.887	-0.779279	0.223967	-3.47944	0.000502457	0.00789304
chr1:9128572-9129768	889.497	-0.128773	0.190573	-0.675715	0.499221	0.72172
chr1:9131529-9131883	158.012	-0.536005	0.219122	-2.44615	0.014439	0.0895436
chr1:9135359-9135874	93.1728	-0.483653	0.223312	-2.16582	0.0303252	0.144833
chr1:9142276-9142561	67.0039	-0.196964	0.190974	-1.03137	0.302368	0.555672
chr1:9143100-9143729	652.524	-0.464389	0.163589	-2.83875	0.00452912	0.0405023
chr1:9152289-9152894	188.454	-0.790671	0.185128	-4.27094	1.94652e-05	0.000583899
chr1:9162758-9163215	368.358	-0.749873	0.140288	-5.34524	9.0296e-08	5.88844e-06
chr1:9163634-9164348	495.16	-0.536844	0.145761	-3.68305	0.000230464	0.0042861
chr1:9173885-9174596	225.629	-0.186188	0.140286	-1.32721	0.18444	0.423485
chr1:9179461-9180503	909.243	-0.46083	0.111619	-4.12859	3.65001e-05	0.000978238
chr1:9181301-9181653	196.622	-0.0676396	0.142972	-0.473096	0.636145	0.814523
chr1:9182058-9182800	355.458	-0.414121	0.141658	-2.9234	0.00346236	0.0334892
chr1:9182846-9183200	108.621	-0.43312	0.217192	-1.99418	0.0461321	0.188801
chr1:9195971-9196185	18.508	-0.289418	0.27928	-1.0363	0.300062	0.553165
chr1:9196251-9196989	191.061	-0.481134	0.170871	-2.81578	0.0048659	0.0426007
chr1:9201488-9202170	70.3127	-0.968453	0.223459	-4.33392	1.46481e-05	0.000458872
chr1:9207094-9207428	21.0295	-1.53806	0.319564	-4.813	1.48679e-06	6.67968e-05
chr1:9211245-9211833	71.6159	-0.0392529	0.25545	-0.153662	0.877876	0.945932
chr1:9233303-9233681	315.47	-0.467935	0.232904	-2.00914	0.0445225	0.184609
chr1:9234291-9235346	1603.72	-0.277982	0.226917	-1.22504	0.220561	0.467323
chr1:9238628-9238899	210.108	-0.343235	0.149635	-2.29381	0.0218014	0.116941
chr1:9239648-9240404	620.969	-0.298454	0.180443	-1.65401	0.0981253	0.296182
chr1:9244623-9245019	108.698	-0.389978	0.236804	-1.64684	0.0995903	0.298784
chr1:9249898-9250414	128.469	-0.119816	0.228823	-0.523619	0.600544	0.791399
chr1:9260265-9260784	29.5094	-1.17948	0.506549	-2.32846	0.0198875	0.110217
chr1:9264331-9264630	14.6738	-0.356275	0.433459	-0.821934	0.411114	0.653302
chr1:9266196-9266396	25.6307	0.0548988	0.266747	0.205809	0.83694	0.926269
chr1:9267048-9267477	183.909	-0.168641	0.217528	-0.775259	0.438187	0.675233
chr1:9275492-9276071	540.162	-0.187278	0.194879	-0.960998	0.336553	0.588377
chr1:9279308-9279760	126.137	-0.384827	0.141931	-2.71137	0.00670066	0.0532715
chr1:9280367-9280827	185.217	-0.333284	0.243128	-1.37081	0.170433	0.405077
chr1:9290065-9290838	328.312	-0.589215	0.179237	-3.28734	0.00101137	0.0134876
chr1:9292554-9293224	374.075	-0.39734	0.176641	-2.24942	0.0244856	0.126207
chr1:9293498-9293712	61.3664	-0.414163	0.235772	-1.75662	0.0789826	0.26128
chr1:9296890-9297247	106.379	-0.799634	0.281783	-2.83777	0.00454303	0.0405838
chr1:9300535-9300955	46.2972	-0.763447	0.220273	-3.46592	0.000528423	0.00820762
chr1:9302860-9303472	50.1411	-0.318909	0.284908	-1.11934	0.262994	0.515503
chr1:9315622-9316010	23.2461	-0.502391	0.387712	-1.29578	0.19505	0.437152
chr1:9321261-9321887	111.238	-0.232712	0.180439	-1.2897	0.197155	0.439792
chr1:9326637-9326902	19.3828	-0.756839	0.414578	-1.82557	0.0679155	0.238953
chr1:9340309-9340702	37.3414	-0.0213596	0.219501	-0.0973096	0.922481	0.966594
chr1:9340813-9341302	253.906	-0.137153	0.114071	-1.20234	0.22923	0.477708
chr1:9350280-9350534	12.246	-0.279067	0.432727	-0.644904	0.51899	0.73582
chr1:9350693-9350923	8.19299	-0.38562	0.512442	-0.752514	0.451742	0.685739
chr1:9362259-9363446	468.1	-0.46732	0.113712	-4.1097	3.96181e-05	0.00104566
chr1:9373643-9374027	101.651	-0.28299	0.189125	-1.49632	0.134572	0.355066
chr1:9376822-9377110	22.4221	0.0791865	0.347115	0.228127	0.819547	0.917534
chr1:9399941-9400279	50.3774	0.0577586	0.232668	0.248245	0.803945	0.909679
chr1:9400636-9400930	15.9586	0.207709	0.451385	0.46016	0.645402	0.82037
chr1:9401806-9402200	20.8528	0.106153	0.369241	0.287491	0.773736	0.893906
chr1:9410827-9411237	32.9655	-0.0765665	0.271242	-0.282281	0.777728	0.895956
chr1:9413064-9413770	68.8074	-0.467212	0.210365	-2.22096	0.0263538	0.132323
chr1:9413808-9414143	19.8144	0.0877029	0.381603	0.229827	0.818226	0.916861
chr1:9425658-9426173	137.871	-0.571998	0.139215	-4.10874	3.97825e-05	0.00104887
chr1:9426264-9426786	397.187	-0.462538	0.295639	-1.56454	0.117692	0.328929
chr1:9428760-9429256	684.431	-0.330941	0.195069	-1.69654	0.0897844	0.281367
chr1:9432645-9432920	71.2812	-0.604423	0.155725	-3.88136	0.000103875	0.00227297
chr1:9438449-9439096	333.786	-1.05728	0.224822	-4.70276	2.56668e-06	0.00010627
chr1:9439191-9439731	129.753	-0.485339	0.115733	-4.19362	2.74542e-05	0.00077484
chr1:9444124-9444525	106.746	-1.26036	0.131348	-9.59557	8.34556e-22	6.22737e-19
chr1:9448707-9449054	35.0735	-0.70692	0.224662	-3.1466	0.00165182	0.0194684
chr1:9455824-9456111	43.7498	0.101973	0.223837	0.455569	0.6487	0.822399
chr1:9473015-9473442	96.2821	-0.255576	0.268964	-0.950223	0.341999	0.593449
chr1:9476754-9477219	66.6811	-0.338245	0.228773	-1.47852	0.13927	0.361949
chr1:9488358-9488645	23.9698	-0.443689	0.367903	-1.20599	0.22782	0.476132
chr1:9490652-9490914	24.0797	-0.757288	0.302051	-2.50715	0.0121709	0.0799452
chr1:9491047-9491411	107.321	-0.212175	0.148016	-1.43345	0.151728	0.379908
chr1:9495236-9495710	86.4372	-0.202447	0.247858	-0.816784	0.414052	0.655665
chr1:9512404-9512625	15.5533	0.155084	0.351643	0.441026	0.659194	0.828946
chr1:9529156-9529513	53.6194	-0.721631	0.20942	-3.44585	0.000569274	0.00868529
chr1:9539102-9540298	2370.17	-0.227941	0.235615	-0.967427	0.333331	0.585375
chr1:9561460-9561841	87.6985	-0.600915	0.220939	-2.71982	0.00653177	0.0523657
chr1:9570861-9571446	42.9202	0.75054	0.245078	3.06245	0.00219531	0.0240973
chr1:9588411-9589113	1487.4	-0.180522	0.227625	-0.793066	0.427739	0.667097
chr1:9589306-9589585	142.639	-0.302294	0.250378	-1.20735	0.227297	0.475553
chr1:9593436-9593983	422.875	-0.0908728	0.162636	-0.558749	0.576333	0.775549
chr1:9615451-9615924	82.2628	-0.182635	0.240106	-0.760643	0.44687	0.68211
chr1:9621010-9621258	9.91023	-0.862992	0.56778	-1.51994	0.128526	0.34569
chr1:9626900-9627385	560.506	-0.268713	0.191959	-1.39985	0.161559	0.3931
chr1:9629665-9630130	500.387	-0.258066	0.227471	-1.1345	0.256583	0.50841
chr1:9633503-9633850	102.071	-0.383555	0.150702	-2.54512	0.010924	0.0742771
chr1:9643686-9644316	147.716	-0.180168	0.13432	-1.34133	0.179813	0.417398
chr1:9644469-9645066	408.753	-0.251405	0.142914	-1.75913	0.0785556	0.260444
chr1:9651517-9652785	878.303	-0.356371	0.191429	-1.86164	0.0626545	0.227624
chr1:9654208-9654792	303.227	-0.221324	0.162229	-1.36427	0.172483	0.407629
chr1:9659425-9659677	15.8642	-0.0119487	0.393859	-0.0303374	0.975798	0.989802
chr1:9669611-9669880	30.8368	0.330296	0.2375	1.39072	0.16431	0.396747
chr1:9670024-9670491	249.085	-0.536927	0.218437	-2.45804	0.0139698	0.0876764
chr1:9671422-9671756	13.8053	0.16093	0.430392	0.373914	0.708468	0.857744
chr1:9685993-9686229	51.2578	0.0697389	0.240666	0.289774	0.771989	0.89303
chr1:9687081-9688101	307.425	-0.0319051	0.250218	-0.127509	0.898538	0.955479
chr1:9689125-9689719	337.649	-0.0938421	0.196253	-0.478168	0.632531	0.812163
chr1:9700331-9700716	50.0429	-0.0959286	0.332833	-0.288218	0.77318	0.893575
chr1:9702286-9702570	76.2679	-0.343311	0.203011	-1.69109	0.0908189	0.283295
chr1:9704629-9705093	324.374	-0.147873	0.163979	-0.901777	0.367176	0.615848
chr1:9717348-9717999	490.699	-0.0509168	0.218294	-0.233249	0.815568	0.915594
chr1:9719058-9719530	750.698	-0.0985938	0.146807	-0.671589	0.501845	0.723447
chr1:9724660-9725353	220.501	0.00729176	0.180708	0.0403511	0.967813	0.986281
chr1:9730418-9731056	1010.82	-0.372268	0.158468	-2.34917	0.0188151	0.106484
chr1:9737020-9737553	470.315	-0.62141	0.133765	-4.64553	3.39203e-06	0.000134467
chr1:9753341-9753541	10.4338	-0.320282	0.442507	-0.72379	0.469195	0.699146
chr1:9759486-9759978	43.0663	0.0936098	0.253929	0.368645	0.712392	0.860128
chr1:9761835-9762172	36.6861	-0.775947	0.273277	-2.83942	0.0045196	0.0404408
chr1:9764650-9764909	29.4133	-0.153635	0.250739	-0.612728	0.540056	0.750326
chr1:9766698-9767214	94.833	-0.161688	0.223352	-0.723918	0.469116	0.699083
chr1:9768230-9768466	16.9176	1.01238	0.452098	2.23929	0.0251368	0.128338
chr1:9784593-9784855	34.2253	-0.531856	0.229709	-2.31535	0.020594	0.112691
chr1:9787682-9788074	187.726	-0.0438889	0.11349	-0.38672	0.698964	0.852142
chr1:9793851-9794069	22.721	0.166329	0.269209	0.617841	0.53668	0.747969
chr1:9802265-9802906	123.865	-0.175183	0.144098	-1.21573	0.22409	0.471632
chr1:9815124-9815823	119.574	-0.0378522	0.204024	-0.185528	0.852815	0.933833
chr1:9823608-9824687	731.242	-0.334336	0.199761	-1.67368	0.0941933	0.289268
chr1:9825458-9826005	521.786	-0.323251	0.165937	-1.94803	0.0514117	0.20202
chr1:9833654-9834058	33.9881	-0.630658	0.239394	-2.63439	0.00842883	0.062365
chr1:9835775-9836485	97.0074	-0.199367	0.209657	-0.950918	0.341646	0.593123
chr1:9846008-9846314	34.8748	-0.933026	0.279133	-3.34259	0.000830008	0.0116089
chr1:9855256-9855508	33.3154	-0.120049	0.252617	-0.475221	0.634629	0.813442
chr1:9859287-9860411	226.291	-0.282208	0.131703	-2.14277	0.0321319	0.150481
chr1:9867351-9867835	107.66	-0.0463073	0.203255	-0.227829	0.819779	0.917663
chr1:9874875-9875296	80.2505	-0.02277	0.185542	-0.122721	0.902328	0.957296
chr1:9876764-9877217	110.747	0.172298	0.143869	1.1976	0.231072	0.479724
chr1:9881773-9882245	31.9472	-0.758277	0.267392	-2.83583	0.00457072	0.0407438
chr1:9890463-9890705	32.0911	-0.354711	0.250954	-1.41345	0.157523	0.387826
chr1:9892969-9893606	489.783	-0.30929	0.152146	-2.03285	0.0420673	0.178317
chr1:9900265-9901003	950.475	-0.242826	0.158998	-1.52723	0.126705	0.343021
chr1:9904833-9905089	78.8637	-0.0278028	0.199471	-0.139383	0.889148	0.951192
chr1:9909973-9911043	3456.51	-0.177955	0.197455	-0.901242	0.36746	0.616105
chr1:9929470-9929671	17.6452	0.586021	0.317308	1.84685	0.0647687	0.232153
chr1:9942775-9943613	1060.31	-0.346061	0.222361	-1.55631	0.119635	0.331986
chr1:9943721-9943938	38.1153	0.0842149	0.205008	0.410788	0.681228	0.841864
chr1:9950260-9951484	830.496	-0.288511	0.1071	-2.69386	0.00706304	0.0552524
chr1:9978368-9978916	78.7929	-0.177963	0.195962	-0.908151	0.363798	0.612848
chr1:9990635-9991579	182.31	-0.0680021	0.193603	-0.351246	0.725404	0.867494
chr1:9992964-9993222	49.3527	-0.339298	0.220218	-1.54073	0.123382	0.337932
chr1:9996892-9997590	137.176	-0.214667	0.169619	-1.26558	0.205663	0.449891
chr1:9997673-9998134	54.8732	-0.0970738	0.221469	-0.438317	0.661156	0.83019
chr1:10014141-10014341	6.78817	-1.52376	0.696579	-2.1875	0.0287061	0.1398
chr1:10032493-10033813	2128.91	-0.286392	0.210092	-1.36317	0.172827	0.408088
chr1:10055708-10056134	144.953	-0.395635	0.139269	-2.8408	0.00450007	0.0403237
chr1:10057360-10057655	55.3735	-0.484897	0.216899	-2.23559	0.0253785	0.129119
chr1:10065204-10065678	73.6906	0.133127	0.210741	0.631709	0.527577	0.741717
chr1:10066966-10067506	222.628	-0.490348	0.160452	-3.05605	0.00224277	0.0244661
chr1:10074155-10074871	828.18	-0.395574	0.148819	-2.65809	0.00785849	0.0594838
chr1:10107528-10107763	21.9641	-0.299472	0.295136	-1.01469	0.310253	0.563174
chr1:10123018-10123269	10.6914	0.821876	0.492683	1.66816	0.0952832	0.29114
chr1:10152954-10153279	44.9003	0.116412	0.257731	0.451681	0.651499	0.824027
chr1:10155250-10155450	12.8991	0.193562	0.316817	0.610958	0.541227	0.751172
chr1:10186407-10186607	16.0553	-0.738315	0.339049	-2.1776	0.0294356	0.142016
chr1:10189659-10190084	36.2591	-0.322834	0.260344	-1.24003	0.214965	0.460795
chr1:10191701-10192023	35.3923	0.134875	0.247476	0.545003	0.585752	0.781758
chr1:10208607-10208935	329.147	-0.647228	0.154954	-4.17691	2.95494e-05	0.000823877
chr1:10209761-10210943	2694.86	-0.285543	0.223218	-1.27921	0.200822	0.444163
chr1:10211470-10211679	158.379	-0.444788	0.146424	-3.03768	0.00238408	0.0256111
chr1:10217997-10218860	237.997	-0.540629	0.155481	-3.47715	0.000506781	0.00794277
chr1:10230761-10231059	16.5057	0.134612	0.414786	0.324533	0.745534	0.87863
chr1:10251755-10252123	315.194	-0.58381	0.144365	-4.04398	5.25506e-05	0.00131122
chr1:10253511-10254198	842.893	-0.668617	0.137251	-4.87149	1.10759e-06	5.19312e-05
chr1:10286449-10286659	7.18995	0.417174	0.629673	0.662525	0.507635	0.727774
chr1:10297076-10297550	41.8628	-0.0660133	0.261523	-0.252419	0.800717	0.908067
chr1:10299214-10299536	50.2102	-0.434712	0.203745	-2.1336	0.0328754	0.152733
chr1:10328590-10329119	65.6182	-0.284439	0.210599	-1.35062	0.176816	0.413334
chr1:10338097-10338378	29.7793	0.0713486	0.273363	0.261003	0.79409	0.904564
chr1:10339853-10340135	19.3242	0.193683	0.445506	0.434749	0.663745	0.831858
chr1:10377356-10377779	226.643	-0.251235	0.127701	-1.96738	0.0491396	0.196401
chr1:10378151-10378843	828.393	-0.363573	0.184919	-1.96612	0.0492848	0.196786
chr1:10380632-10380894	35.4649	-0.450716	0.286126	-1.57524	0.115202	0.324963
chr1:10385206-10385611	125.909	0.23825	0.167883	1.41914	0.155858	0.385506
chr1:10387830-10388718	336.796	-0.403063	0.137918	-2.92248	0.00347253	0.0335508
chr1:10389284-10389654	119.481	-0.0799365	0.206436	-0.387222	0.698592	0.851957
chr1:10398401-10399941	2454.54	-0.206664	0.196336	-1.05261	0.292521	0.545722
chr1:10400448-10400832	243.193	-0.620779	0.170237	-3.64655	0.000265783	0.0048063
chr1:10403572-10403795	123.081	-0.32822	0.204311	-1.60647	0.108171	0.31332
chr1:10415072-10415773	758.536	-0.315719	0.112475	-2.80701	0.00500031	0.0434453
chr1:10428101-10428315	103.168	-0.159372	0.221027	-0.721049	0.470879	0.700405
chr1:10430209-10431068	1354.89	-0.294819	0.23437	-1.25792	0.208422	0.453111
chr1:10451355-10451620	25.2347	0.298903	0.245324	1.2184	0.223072	0.470416
chr1:10459150-10459429	23.819	-0.0264393	0.254923	-0.103715	0.917396	0.96442
chr1:10472063-10472900	735.895	-0.353908	0.18883	-1.87422	0.0609005	0.223774
chr1:10474734-10475236	468.224	-0.315734	0.195751	-1.61293	0.106759	0.311026
chr1:10484215-10485132	890.632	-0.393375	0.193147	-2.03666	0.0416838	0.177271
chr1:10494542-10495011	152.866	0.186619	0.13285	1.40473	0.160101	0.391164
chr1:10495080-10495448	87.0845	0.275231	0.149599	1.83979	0.0657987	0.2344
chr1:10507439-10507809	148.563	-0.127681	0.14796	-0.862942	0.388169	0.63405
chr1:10510548-10511225	174.318	0.43101	0.168531	2.55744	0.0105445	0.0724701
chr1:10514489-10514735	63.1494	-0.266268	0.189136	-1.40781	0.159187	0.38996
chr1:10515392-10516184	489.802	-0.468561	0.136513	-3.43235	0.000598378	0.00903147
chr1:10517846-10518084	40.1631	-0.0413485	0.254922	-0.1622	0.871148	0.942989
chr1:10528350-10528716	53.4314	0.0236247	0.19126	0.123521	0.901694	0.956932
chr1:10529109-10529436	67.885	-0.183788	0.18911	-0.971862	0.331119	0.583425
chr1:10530303-10531186	201.564	0.221794	0.149131	1.48724	0.136951	0.358425
chr1:10575716-10575976	25.6265	0.318892	0.287087	1.11079	0.266661	0.519396
chr1:10583634-10584041	101.284	-0.290787	0.150122	-1.937	0.0527451	0.205157
chr1:10599650-10599910	11.3647	0.435156	0.518153	0.839822	0.401008	0.644877
chr1:10615342-10615645	33.0304	-1.00104	0.305207	-3.27987	0.00103856	0.0137647
chr1:10634355-10634651	20.4134	0.0281172	0.370542	0.0758813	0.939514	0.974013
chr1:10634989-10635197	12.4082	-0.267683	0.425692	-0.628819	0.529468	0.742926
chr1:10635912-10636119	15.1562	-0.250269	0.321276	-0.778986	0.435988	0.673586
chr1:10636197-10636436	16.4352	-0.0809701	0.384417	-0.210631	0.833175	0.924523
chr1:10638448-10638850	23.9384	-0.500832	0.345554	-1.44936	0.147238	0.373464
chr1:10646019-10646701	157.757	0.169055	0.253936	0.665738	0.505579	0.72625
chr1:10651442-10651732	22.9977	-2.07897	0.31176	-6.6685	2.58426e-11	3.88115e-09
chr1:10656992-10657192	5.42567	0.219866	0.642813	0.342037	0.732323	0.871266
chr1:10663474-10663960	24.9635	-1.0282	0.391347	-2.62734	0.00860564	0.0631671
chr1:10671810-10672026	8.37987	-0.166783	0.526352	-0.316866	0.751345	0.881966
chr1:10679601-10679922	32.0171	-0.188926	0.258375	-0.731207	0.464653	0.695678
chr1:10693695-10694212	121.037	-0.321156	0.190899	-1.68233	0.0925043	0.286371
chr1:10694388-10695326	749.111	-0.145013	0.195237	-0.742752	0.457632	0.69056
chr1:10716513-10716762	22.4607	-0.181482	0.302099	-0.600736	0.548016	0.755754
chr1:10755922-10756225	12.7486	0.285379	0.42635	0.669354	0.503269	0.724566
chr1:10788864-10789210	10.4807	-0.382366	0.474457	-0.805904	0.420298	0.660549
chr1:10793847-10794223	31.1371	0.0209666	0.367275	0.057087	0.954476	0.980511
chr1:10796301-10796910	107.12	-0.446418	0.280857	-1.58948	0.111952	0.319625
chr1:10824964-10825220	13.7697	-0.271887	0.417454	-0.651298	0.514854	0.733051
chr1:10835912-10836271	29.2834	-0.361058	0.34313	-1.05225	0.292685	0.545843
chr1:10867084-10867628	136.294	-0.0966453	0.233764	-0.413432	0.67929	0.840682
chr1:10886054-10886290	17.0101	-0.474508	0.44531	-1.06557	0.286619	0.539688
chr1:10902169-10902500	36.5162	0.137565	0.262489	0.524078	0.600224	0.791157
chr1:10909968-10910226	20.1677	-0.242986	0.348271	-0.697692	0.48537	0.7115
chr1:10917149-10917367	12.1926	-0.835488	0.453018	-1.84427	0.0651433	0.23292
chr1:10917969-10918502	57.9191	0.170115	0.2243	0.758424	0.448197	0.683086
chr1:10940139-10940547	63.3037	-0.15003	0.230138	-0.651912	0.514458	0.732763
chr1:10941980-10942423	62.7891	-0.00824108	0.238634	-0.0345344	0.972451	0.988364
chr1:10957118-10957517	92.0616	-0.0496731	0.134365	-0.369688	0.711615	0.859618
chr1:10961021-10961333	182.986	-0.0937665	0.178458	-0.525427	0.599287	0.790582
chr1:10964925-10966139	1375.58	-0.255172	0.13869	-1.83987	0.0657877	0.234391
chr1:10975454-10976029	183.127	-0.0745432	0.134834	-0.552851	0.580365	0.778261
chr1:10979391-10979828	460.353	-0.440971	0.16333	-2.69987	0.00693664	0.0545377
chr1:10980117-10980504	158.853	-0.896921	0.174473	-5.14073	2.73672e-07	1.53439e-05
chr1:10980862-10981187	160.358	-0.248388	0.143278	-1.7336	0.0829889	0.26893
chr1:10986181-10986759	114.263	-0.21777	0.155478	-1.40065	0.16132	0.392827
chr1:11012194-11013409	1851.7	-0.282182	0.20191	-1.39756	0.162245	0.394071
chr1:11037615-11037971	138.46	-0.249486	0.14106	-1.76865	0.0769518	0.257252
chr1:11051853-11052218	41.1199	0.470836	0.234019	2.01196	0.0442242	0.183838
chr1:11053836-11054089	11.237	0.348399	0.540621	0.644443	0.519288	0.736071
chr1:11059678-11060742	1952.6	-0.237463	0.209608	-1.13289	0.257261	0.509118
chr1:11069301-11070033	127.478	0.502551	0.285727	1.75885	0.0786032	0.260531
chr1:11099243-11100223	932.529	-0.215099	0.200533	-1.07264	0.283433	0.536623
chr1:11139077-11139322	11.7552	0.870338	0.453343	1.91982	0.0548802	0.210074
chr1:11147438-11147655	6.07811	0.20166	0.715243	0.281946	0.777985	0.896088
chr1:11151137-11151601	119.455	-0.250945	0.173677	-1.4449	0.148487	0.375309
chr1:11157929-11159127	262.815	-0.452668	0.212553	-2.12967	0.0331988	0.153737
chr1:11179834-11180057	9.31752	0.160999	0.466826	0.344881	0.730184	0.869951
chr1:11180337-11180655	12.1326	0.0223939	0.506284	0.044232	0.96472	0.984938
chr1:11227419-11227872	48.1274	0.198984	0.257309	0.773328	0.439328	0.676167
chr1:11229358-11229724	115.075	-0.0257001	0.164952	-0.155804	0.876187	0.945125
chr1:11237017-11237356	36.4015	0.416328	0.228921	1.81865	0.0689645	0.241101
chr1:11241732-11242187	47.0443	-0.0578793	0.197392	-0.293219	0.769354	0.89173
chr1:11262201-11262984	1592.07	-0.220446	0.207449	-1.06265	0.287941	0.541085
chr1:11267748-11268026	28.8077	-0.0923165	0.339161	-0.272191	0.785475	0.9
chr1:11272734-11273826	1628.53	-0.260436	0.19665	-1.32436	0.185383	0.424727
chr1:11280992-11281246	18.7652	0.791157	0.313417	2.5243	0.011593	0.0773747
chr1:11281662-11282349	38.1695	0.545957	0.281495	1.93949	0.052442	0.204427
chr1:11286998-11287247	11.7074	0.200258	0.48614	0.411934	0.680388	0.841301
chr1:11316581-11317065	22.0573	-0.109783	0.414561	-0.264817	0.79115	0.902991
chr1:11337557-11337833	32.6708	-0.0835214	0.270396	-0.308885	0.757409	0.885183
chr1:11374274-11374474	7.2343	-0.528413	0.546578	-0.966766	0.333661	0.58561
chr1:11437610-11437936	38.2349	-0.246467	0.268651	-0.917422	0.358921	0.608439
chr1:11458860-11459359	77.4121	-1.13481	0.225504	-5.03234	4.84539e-07	2.53652e-05
chr1:11466297-11466641	39.2826	-0.343164	0.290701	-1.18047	0.237813	0.487483
chr1:11470889-11471300	80.4899	-0.581603	0.184167	-3.15803	0.0015884	0.0188922
chr1:11478669-11479580	1074.16	-0.174711	0.240938	-0.725129	0.468373	0.698542
chr1:11486302-11486502	15.2827	-0.838151	0.353991	-2.36772	0.017898	0.102986
chr1:11522577-11522898	13.3125	-0.575392	0.473629	-1.21486	0.22442	0.472003
chr1:11550706-11550999	26.0776	0.0805117	0.373492	0.215564	0.829327	0.922563
chr1:11558292-11558582	33.1889	0.0508549	0.250777	0.20279	0.839299	0.927362
chr1:11563545-11564096	93.6144	-0.334723	0.201279	-1.66298	0.0963156	0.29304
chr1:11598499-11598725	7.39489	0.284721	0.602485	0.472579	0.636514	0.814784
chr1:11635876-11636149	18.1784	0.195683	0.439084	0.445663	0.655841	0.826732
chr1:11642289-11642777	89.629	0.199253	0.162175	1.22863	0.21921	0.46584
chr1:11645724-11646039	103.177	0.0901553	0.197538	0.456395	0.648106	0.821979
chr1:11650344-11650953	273.96	-0.194245	0.216472	-0.897323	0.369547	0.617857
chr1:11654263-11654619	56.4091	-0.18152	0.224781	-0.80754	0.419355	0.659823
chr1:11654692-11655159	123.536	-0.131306	0.185	-0.709761	0.477853	0.705719
chr1:11663936-11665052	425.335	-0.0909396	0.17529	-0.518795	0.603904	0.793529
chr1:11670662-11671066	73.1587	0.389095	0.237641	1.63732	0.101563	0.30212
chr1:11671406-11671694	29.1177	0.35219	0.266161	1.32322	0.185762	0.42527
chr1:11680600-11681796	844.936	-0.168463	0.203195	-0.829071	0.407065	0.649955
chr1:11688883-11689092	30.4573	-0.469126	0.345825	-1.35654	0.174926	0.410975
chr1:11690429-11690640	35.6432	-0.805519	0.306904	-2.62467	0.00867342	0.0635188
chr1:11691265-11691820	60.0241	-0.646949	0.295613	-2.1885	0.0286329	0.139573
chr1:11693104-11693675	269.733	-0.691799	0.211088	-3.27731	0.00104802	0.013854
chr1:11708583-11708987	63.4849	-0.339021	0.357613	-0.94801	0.343124	0.594487
chr1:11711142-11711467	62.0908	-0.132477	0.240374	-0.551127	0.581547	0.779058
chr1:11719477-11719677	12.1913	0.096473	0.346085	0.278755	0.780433	0.897431
chr1:11719684-11720113	68.1173	0.0863485	0.240671	0.358782	0.719758	0.864248
chr1:11729639-11730769	577.637	-0.139146	0.144739	-0.961359	0.336372	0.588236
chr1:11731872-11732322	271.075	-0.692452	0.124172	-5.57656	2.45324e-08	1.86885e-06
chr1:11735662-11737313	1114.5	-0.289675	0.142005	-2.03989	0.0413611	0.176401
chr1:11738827-11739130	127.404	-0.134821	0.142446	-0.94647	0.343909	0.59511
chr1:11749174-11749530	149.058	0.167	0.208786	0.799862	0.423791	0.663695
chr1:11754288-11754766	31.1044	-0.072223	0.281704	-0.25638	0.797658	0.906471
chr1:11762037-11762270	19.7695	-0.0491663	0.327611	-0.150075	0.880705	0.947216
chr1:11768870-11769330	55.4021	-0.137112	0.182795	-0.750087	0.453202	0.686956
chr1:11772413-11772823	73.7253	-0.309669	0.203118	-1.52458	0.127364	0.343947
chr1:11784685-11785648	252.817	-0.115533	0.156422	-0.738598	0.460151	0.692347
chr1:11790668-11791598	961.58	-0.0645368	0.141812	-0.455087	0.649047	0.822591
chr1:11796443-11796699	13.8893	-0.0377135	0.433981	-0.0869013	0.93075	0.970261
chr1:11797547-11798023	29.5182	0.471185	0.344441	1.36797	0.171322	0.406246
chr1:11803427-11803891	658.554	-0.160638	0.129053	-1.24475	0.213225	0.458799
chr1:11805494-11806517	2388.09	-0.153881	0.225802	-0.681484	0.495565	0.718958
chr1:11813030-11813339	51.2296	-0.371957	0.174278	-2.13427	0.0328204	0.152554
chr1:11814569-11815574	362.397	-0.115683	0.176723	-0.654602	0.512724	0.731518
chr1:11821470-11821709	14.9482	0.0262426	0.337348	0.0777908	0.937994	0.973386
chr1:11832161-11832678	152.802	-1.66519	0.180469	-9.22699	2.78354e-20	1.77306e-17
chr1:11838488-11839024	188.639	0.00230838	0.149286	0.0154627	0.987663	0.994816
chr1:11842229-11842643	47.3532	-0.233135	0.243876	-0.955958	0.339094	0.590694
chr1:11842740-11843096	188.264	-0.343087	0.166255	-2.06361	0.0390544	0.170262
chr1:11843717-11844010	71.7588	-0.106153	0.261498	-0.405941	0.684786	0.84396
chr1:11851163-11851701	259.622	-0.533182	0.229518	-2.32305	0.0201764	0.11123
chr1:11851953-11852164	20.2866	-0.08132	0.275089	-0.295613	0.767526	0.89069
chr1:11859269-11859618	63.6147	-0.578715	0.306951	-1.88537	0.0593801	0.220474
chr1:11862909-11863266	41.4516	-0.100013	0.230353	-0.434173	0.664163	0.832099
chr1:11865539-11865811	38.1692	0.24603	0.23231	1.05906	0.289574	0.542629
chr1:11882822-11883246	40.5204	0.280463	0.230408	1.21725	0.22351	0.470937
chr1:11893272-11893600	43.5092	0.135522	0.212487	0.63779	0.52361	0.739194
chr1:11893664-11894270	74.9916	0.257919	0.205037	1.25791	0.208424	0.453112
chr1:11907725-11909170	1300.05	-0.267105	0.137036	-1.94916	0.0512769	0.201727
chr1:11909466-11909965	297.532	-0.479787	0.230221	-2.08403	0.0371573	0.165054
chr1:11910692-11911021	173.36	-0.678993	0.214673	-3.16291	0.00156198	0.0186742
chr1:11918885-11919181	15.2191	0.229608	0.360155	0.637525	0.523783	0.73931
chr1:11925736-11926902	1070.3	-0.336427	0.212929	-1.58	0.114107	0.323174
chr1:11934365-11935172	922.144	-0.0428971	0.150611	-0.284821	0.775781	0.894936
chr1:11946681-11947058	31.8005	0.307333	0.251363	1.22266	0.221456	0.468485
chr1:11949041-11949373	32.3548	0.0209976	0.300628	0.0698458	0.944316	0.976036
chr1:11960596-11961633	571.571	-0.370797	0.0958032	-3.8704	0.000108656	0.00235474
chr1:11966976-11967483	54.861	0.0041778	0.264724	0.0157817	0.987409	0.994704
chr1:11978366-11978643	200.124	-0.0439752	0.114464	-0.384185	0.700842	0.853354
chr1:11979801-11980755	3128.7	-0.202323	0.198526	-1.01912	0.308144	0.561249
chr1:11985799-11986256	205.506	0.0643344	0.188257	0.341738	0.732548	0.871386
chr1:12001988-12002539	24.5424	-0.0745801	0.307029	-0.242909	0.808076	0.911705
chr1:12004607-12004998	33.8965	0.537081	0.31774	1.69032	0.0909673	0.283578
chr1:12006681-12006893	10.2201	0.306983	0.47133	0.651312	0.514845	0.733043
chr1:12019098-12020555	2365.69	-0.100317	0.153669	-0.652813	0.513877	0.732311
chr1:12031275-12031592	54.6763	0.113772	0.232701	0.488918	0.6249	0.807095
chr1:12035383-12035583	18.4993	0.614204	0.308408	1.99153	0.0464225	0.189507
chr1:12039157-12039385	20.9182	-0.373892	0.321082	-1.16447	0.244232	0.494619
chr1:12040549-12040901	24.5013	0.0457797	0.316518	0.144636	0.884999	0.949174
chr1:12051945-12052577	346.959	0.0625299	0.119916	0.521449	0.602054	0.792393
chr1:12056562-12056788	22.7131	0.189372	0.333255	0.568249	0.569866	0.771119
chr1:12057310-12057859	168.494	-0.192631	0.204941	-0.939937	0.34725	0.598217
chr1:12063117-12063777	63.7812	-0.149862	0.194506	-0.770474	0.441019	0.677604
chr1:12064560-12064821	23.2326	0.00252471	0.297709	0.00848049	0.993234	0.997167
chr1:12067859-12068344	48.4944	0.172134	0.239999	0.71723	0.473232	0.702133
chr1:12075758-12076007	14.8523	-0.457372	0.4044	-1.13099	0.258059	0.509992
chr1:12079471-12079884	32.0613	-0.0557246	0.314977	-0.176916	0.859574	0.937432
chr1:12087662-12088397	58.2455	0.217322	0.268766	0.808592	0.41875	0.659369
chr1:12095779-12096184	49.9534	-0.250516	0.200481	-1.24958	0.211453	0.456737
chr1:12097381-12097631	14.6039	-1.17108	0.384278	-3.04747	0.00230776	0.0250026
chr1:12100144-12100381	10.5145	1.3612	0.560473	2.42867	0.0151545	0.0925117
chr1:12106249-12106534	34.0859	-0.195342	0.255166	-0.765547	0.443946	0.679861
chr1:12106861-12107163	46.1048	-0.104946	0.254754	-0.411951	0.680375	0.841292
chr1:12113824-12114177	50.1258	-0.304729	0.199142	-1.53021	0.125965	0.341826
chr1:12118615-12118997	86.0749	0.305123	0.156264	1.95261	0.0508661	0.200722
chr1:12124818-12125176	80.8639	0.224186	0.175493	1.27747	0.201437	0.444899
chr1:12125558-12126280	195.563	0.0633094	0.151774	0.41713	0.676584	0.839337
chr1:12132860-12133475	660.67	-0.036491	0.117414	-0.310789	0.755961	0.884354
chr1:12142806-12144194	2490.1	-0.331837	0.1939	-1.71138	0.0870114	0.276353
chr1:12147263-12147640	311.549	-0.107991	0.117394	-0.919901	0.357624	0.607292
chr1:12150389-12151135	715.837	0.0398235	0.0948468	0.419872	0.674579	0.83815
chr1:12153103-12153816	1206.4	-0.220123	0.147447	-1.4929	0.135463	0.356388
chr1:12157992-12158216	130.057	-0.17467	0.172656	-1.01166	0.311699	0.564646
chr1:12161569-12162382	929.037	-0.00475222	0.114084	-0.0416556	0.966773	0.985782
chr1:12166767-12167662	797.216	0.0254231	0.193627	0.131299	0.895539	0.954219
chr1:12168167-12168822	311.283	0.211027	0.139143	1.51662	0.129363	0.347047
chr1:12172058-12172375	249.617	-0.200834	0.123484	-1.62639	0.103867	0.306016
chr1:12173196-12174156	889.46	-0.0915259	0.18958	-0.482782	0.629251	0.809999
chr1:12175044-12175377	262.781	0.164663	0.157474	1.04565	0.295721	0.54885
chr1:12178177-12178407	176.17	-0.297499	0.175466	-1.69548	0.0899841	0.281697
chr1:12178941-12179461	923.868	-0.238683	0.210526	-1.13375	0.2569	0.508719
chr1:12180244-12180705	929.775	-0.11584	0.130648	-0.886654	0.375265	0.622684
chr1:12183975-12184719	2201.66	-0.0530546	0.122925	-0.431602	0.666031	0.83323
chr1:12194546-12195127	350.199	-0.00916672	0.19245	-0.0476318	0.96201	0.983784
chr1:12196476-12197087	656.865	-0.204311	0.125424	-1.62896	0.103322	0.305126
chr1:12208213-12209691	384.833	0.503049	0.134362	3.74398	0.00018113	0.00354233
chr1:12229786-12230567	1078.19	-0.0963118	0.217083	-0.443662	0.657287	0.827639
chr1:12230905-12231297	192.114	-0.127157	0.153417	-0.828832	0.407199	0.650027
chr1:12239700-12239975	12.3247	-0.294699	0.44076	-0.668616	0.503741	0.724942
chr1:12244174-12244515	38.1883	0.367674	0.250581	1.46728	0.142299	0.366389
chr1:12275410-12275680	26.1078	0.354869	0.278864	1.27255	0.203177	0.446882
chr1:12276319-12276587	29.8592	-0.282321	0.303998	-0.928694	0.353048	0.603399
chr1:12296588-12297042	174.495	-0.398895	0.302958	-1.31667	0.187951	0.428209
chr1:12314370-12314625	23.361	0.597227	0.516002	1.15741	0.247103	0.497834
chr1:12315169-12315725	112.155	0.174946	0.199225	0.878134	0.379871	0.626696
chr1:12316377-12316769	141.948	-0.265955	0.157118	-1.69271	0.0905105	0.282708
chr1:12320117-12320455	47.1415	-0.00718055	0.255596	-0.0280934	0.977588	0.990546
chr1:12324884-12325295	30.9341	0.477565	0.294641	1.62084	0.105052	0.308059
chr1:12344182-12345728	557.794	0.0344396	0.17706	0.194509	0.845778	0.930292
chr1:12359750-12360192	66.4816	-0.36741	0.247563	-1.48411	0.137781	0.359712
chr1:12376194-12376424	24.9685	0.614195	0.38457	1.5971	0.110244	0.316691
chr1:12376699-12377200	458.343	-0.234153	0.127196	-1.84088	0.0656389	0.234048
chr1:12380913-12381307	135.342	-0.214341	0.290652	-0.737448	0.46085	0.692786
chr1:12381510-12381895	221.879	-0.413694	0.13324	-3.10488	0.00190359	0.0216453
chr1:12405663-12405995	33.6614	0.146654	0.29027	0.505233	0.613395	0.799603
chr1:12406421-12406717	36.0072	-0.125587	0.281316	-0.446429	0.655288	0.826378
chr1:12408664-12409018	49.7691	-0.220101	0.26001	-0.846511	0.397268	0.641857
chr1:12416016-12416564	186.901	-0.246486	0.169289	-1.45601	0.14539	0.370654
chr1:12420221-12420483	39.1533	0.225788	0.234736	0.961879	0.33611	0.588002
chr1:12433656-12434063	22.6847	0.895419	0.325435	2.75145	0.0059332	0.0489699
chr1:12434066-12434577	131.98	0.0537903	0.168147	0.3199	0.749044	0.880631
chr1:12435672-12435973	27.003	0.690885	0.329844	2.09458	0.036208	0.16242
chr1:12437053-12437330	23.246	0.552706	0.380251	1.45353	0.146077	0.37167
chr1:12438550-12438932	70.1996	-0.0137165	0.177291	-0.0773671	0.938332	0.973517
chr1:12438974-12439345	54.5482	-0.142441	0.207847	-0.685315	0.493145	0.717157
chr1:12448728-12449119	123.854	0.230383	0.232234	0.992031	0.321182	0.573998
chr1:12449325-12449807	50.5248	0.0384239	0.385298	0.0997252	0.920563	0.965782
chr1:12457071-12457294	9.46573	0.426224	0.569206	0.748804	0.453976	0.687643
chr1:12464628-12464977	25.7087	-0.219153	0.420274	-0.521454	0.60205	0.792393
chr1:12473311-12473519	27.6034	0.245301	0.252929	0.969841	0.332126	0.58432
chr1:12474944-12475568	277.428	-0.0180735	0.120743	-0.149686	0.881012	0.947371
chr1:12478093-12478545	47.6507	0.192108	0.257323	0.746563	0.455328	0.688753
chr1:12480684-12481320	576.226	0.147342	0.0828366	1.77871	0.0752875	0.253869
chr1:12486464-12486773	13.711	0.121688	0.449834	0.270518	0.786762	0.900619
chr1:12496209-12497042	211.973	0.0628167	0.138164	0.454653	0.649359	0.822784
chr1:12501635-12502058	67.968	0.31616	0.246423	1.283	0.199492	0.442648
chr1:12510288-12511216	787.952	-0.275336	0.126524	-2.17615	0.0295439	0.142365
chr1:12511662-12512470	314.765	-0.20617	0.153671	-1.34164	0.179714	0.41727
chr1:12525338-12525959	232.383	-0.196653	0.131214	-1.49872	0.133947	0.354048
chr1:12528218-12528909	285.736	0.057311	0.144032	0.397905	0.6907	0.84744
chr1:12536487-12536687	16.1006	0.049191	0.382632	0.12856	0.897706	0.955212
chr1:12538586-12538866	41.6374	-0.111402	0.276719	-0.402581	0.687257	0.845382
chr1:12539866-12540647	55.6478	0.0948667	0.248637	0.381548	0.702797	0.854342
chr1:12541234-12541933	103.313	-0.550063	0.173722	-3.16635	0.00154364	0.0185164
chr1:12549818-12550353	49.1048	0.330563	0.298177	1.10861	0.267597	0.520295
chr1:12552082-12552476	37.7248	-0.226153	0.261838	-0.86371	0.387747	0.633624
chr1:12556410-12556923	115.894	-0.696654	0.158098	-4.40647	1.05068e-05	0.000347507
chr1:12562361-12562569	14.7537	0.415593	0.500015	0.831162	0.405882	0.649028
chr1:12566055-12566293	19.4707	0.177749	0.317487	0.559861	0.575574	0.775096
chr1:12566743-12567334	57.3381	-0.186488	0.168548	-1.10644	0.268538	0.521328
chr1:12567394-12567773	29.0732	0.0399372	0.288623	0.138371	0.889947	0.951559
chr1:12572533-12572849	29.8955	0.362121	0.297175	1.21854	0.223018	0.470376
chr1:12573013-12573258	11.6501	0.0710055	0.393258	0.180557	0.856715	0.935884
chr1:12573586-12574236	42.2213	0.17579	0.218962	0.802834	0.42207	0.662084
chr1:12588348-12588624	22.0485	0.382504	0.312816	1.22278	0.221414	0.468414
chr1:12595817-12596880	1746.7	-0.190601	0.189696	-1.00477	0.315008	0.56781
chr1:12601929-12602369	467.984	-0.422168	0.214351	-1.96952	0.0488932	0.19582
chr1:12604160-12604760	674.208	-0.135911	0.108338	-1.25451	0.209658	0.454623
chr1:12615465-12616000	412.931	-0.0584423	0.0968089	-0.603688	0.546051	0.75441
chr1:12616104-12616440	445.075	-0.0277517	0.100595	-0.275876	0.782643	0.898602
chr1:12617842-12618607	750.954	-0.221859	0.159536	-1.39066	0.164329	0.396785
chr1:12619016-12619379	305.496	-0.0416136	0.135434	-0.307261	0.758645	0.885827
chr1:12619861-12620177	303.649	0.15169	0.134768	1.12556	0.260353	0.512451
chr1:12620567-12620784	136.459	0.163189	0.135342	1.20575	0.227914	0.476222
chr1:12630974-12631744	348.156	0.11752	0.104277	1.127	0.259741	0.511789
chr1:12636399-12636959	21.6619	-0.169829	0.362958	-0.467904	0.639853	0.816849
chr1:12649851-12650063	10.8152	0.741559	0.545778	1.35872	0.174235	0.410005
chr1:12659004-12659370	96.8294	0.340872	0.20315	1.67793	0.09336	0.287843
chr1:12760453-12760653	10.8294	0.178078	0.441731	0.403137	0.686848	0.845181
chr1:12783877-12784077	12.2581	1.04393	0.411205	2.53872	0.0111258	0.0751873
chr1:12810702-12811153	16.1666	0.817951	0.599187	1.3651	0.172222	0.407357
chr1:13356828-13357099	27.2431	0.761626	0.245638	3.10061	0.00193125	0.021884
chr1:13513433-13513803	17.771	0.0808459	0.529256	0.152754	0.878592	0.946233
chr1:13513944-13514144	12.7319	-0.238901	0.471916	-0.506236	0.612691	0.799152
chr1:13517295-13517547	22.1554	0.136461	0.301092	0.453222	0.650389	0.823303
chr1:13529664-13529945	30.8911	0.781156	0.323467	2.41495	0.0157374	0.0947899
chr1:13549616-13549864	11.0675	0.308109	0.407439	0.75621	0.449524	0.684073
chr1:13550714-13550921	7.99343	-0.534183	0.624271	-0.855692	0.392168	0.637384
chr1:13571021-13571228	9.15086	1.32059	0.570224	2.31591	0.0205632	0.112598
chr1:13583597-13584891	186.3	0.100539	0.194955	0.515703	0.606062	0.794972
chr1:13585188-13585620	82.6079	0.808622	0.250004	3.23443	0.00121884	0.0155177
chr1:13590537-13590834	93.34	0.398843	0.182139	2.18977	0.0285409	0.139302
chr1:13593486-13594265	647.733	0.391584	0.117834	3.3232	0.000889922	0.0122386
chr1:13605166-13605618	51.0703	-0.190775	0.231148	-0.825339	0.409179	0.65169
chr1:13622476-13622848	65.0653	1.13763	0.241534	4.71004	2.47672e-06	0.000103036
chr1:13623211-13623805	176.185	0.815094	0.130727	6.2351	4.51481e-10	5.23384e-08
chr1:13642668-13642937	21.4243	0.476475	0.304932	1.56256	0.118156	0.329716
chr1:13643083-13643372	17.7561	0.147984	0.348163	0.425042	0.670806	0.83585
chr1:13665543-13666182	153.335	0.471688	0.151829	3.1067	0.00189185	0.0215451
chr1:13674445-13674678	18.8272	0.198102	0.37689	0.525623	0.59915	0.79051
chr1:13699875-13700964	729.784	0.483924	0.234525	2.06342	0.0390729	0.170305
chr1:13706173-13706403	16.6861	1.02167	0.355223	2.87613	0.00402582	0.0372444
chr1:13723632-13724213	292.216	0.56756	0.146004	3.8873	0.000101366	0.00223149
chr1:13725859-13726094	16.37	0.607263	0.325686	1.86457	0.0622422	0.226688
chr1:13733048-13733283	17.1723	1.55903	0.372251	4.18813	2.81265e-05	0.000791089
chr1:13748687-13750016	2519.62	-0.0585147	0.203632	-0.287355	0.77384	0.893955
chr1:13754843-13755050	11.9696	0.628953	0.449693	1.39863	0.161925	0.393633
chr1:13764556-13764818	17.829	0.892176	0.472566	1.88794	0.059034	0.219706
chr1:13767015-13767308	14.7862	1.40075	0.9837	1.42396	0.154457	0.383706
chr1:13769019-13769605	108.184	0.193765	0.141822	1.36626	0.171858	0.40689
chr1:13779949-13780389	30.28	0.735827	0.356139	2.06612	0.0388172	0.169652
chr1:13782017-13782572	63.512	1.11442	0.268353	4.1528	3.28434e-05	0.000898493
chr1:13790488-13790997	30.2931	0.0818748	0.297683	0.27504	0.783286	0.898925
chr1:13792510-13792715	13.1443	0.690171	0.496982	1.38872	0.164917	0.397577
chr1:13798809-13799210	78.095	0.935379	0.195181	4.79235	1.64835e-06	7.29682e-05
chr1:13803047-13803260	10.4751	0.5185	0.45469	1.14034	0.254146	0.505677
chr1:13811231-13811918	85.1088	0.451445	0.230374	1.95962	0.0500405	0.198637
chr1:13812981-13813181	9.66164	0.199773	0.406713	0.49119	0.623292	0.80605
chr1:13813648-13813966	38.0409	0.244574	0.265423	0.92145	0.356815	0.606572
chr1:13825814-13826406	343.649	-0.00163673	0.110958	-0.0147509	0.988231	0.995093
chr1:13892652-13893321	47.2873	-0.448259	0.302856	-1.48011	0.138845	0.361273
chr1:13950701-13950901	13.0498	0.556606	0.392611	1.4177	0.156277	0.386034
chr1:13960426-13960886	82.1425	0.494067	0.165699	2.98171	0.00286645	0.0292373
chr1:13965861-13966128	19.6471	0.0439231	0.344918	0.127344	0.898668	0.955514
chr1:13992915-13993240	14.8224	0.57286	0.437551	1.30924	0.190452	0.431255
chr1:13996469-13996685	10.707	0.044284	0.48355	0.091581	0.927031	0.968648
chr1:14055466-14055831	19.6393	0.399954	0.372893	1.07257	0.283465	0.536666
chr1:14113925-14114162	13.2905	0.121912	0.405931	0.300328	0.763927	0.888743
chr1:14190622-14190854	6.68256	-0.796823	0.62736	-1.27012	0.204042	0.447855
chr1:14255789-14255989	15.4078	0.371903	0.372774	0.997664	0.318443	0.571332
chr1:14296757-14297135	14.6564	-0.132795	0.455571	-0.291491	0.770676	0.892365
chr1:14320594-14320970	14.8095	0.148235	0.642044	0.230879	0.817409	0.916462
chr1:14334356-14334779	53.2636	-0.460943	0.274237	-1.68082	0.0927979	0.286834
chr1:14361037-14361365	20.5527	0.629306	0.337994	1.86188	0.0626195	0.227533
chr1:14422128-14422568	151.158	-0.592234	0.133946	-4.42144	9.80465e-06	0.000327371
chr1:14436184-14436471	17.6375	-0.174802	0.327741	-0.533352	0.59379	0.786907
chr1:14441447-14441728	13.8477	0.174295	0.418386	0.416589	0.676979	0.839544
chr1:14476611-14476905	15.7327	0.523614	0.423472	1.23648	0.216281	0.462292
chr1:14486353-14487164	52.0142	0.22135	0.254534	0.869628	0.384503	0.6307
chr1:14517292-14517922	56.3682	0.617401	0.345935	1.78473	0.0743048	0.251914
chr1:14522865-14523208	21.998	-0.153957	0.388179	-0.396613	0.691653	0.847961
chr1:14543173-14543859	120.499	-0.239701	0.179861	-1.3327	0.18263	0.421058
chr1:14560996-14561328	24.0283	0.130655	0.367145	0.355867	0.721941	0.865515
chr1:14598365-14599744	68.241	0.134295	0.338015	0.397307	0.691141	0.847691
chr1:14681303-14681523	8.82252	0.90281	0.543832	1.66009	0.0968963	0.29401
chr1:14724791-14725021	20.8518	0.150585	0.323102	0.466059	0.641173	0.81764
chr1:14731767-14732253	60.7781	0.319012	0.235919	1.35221	0.176309	0.412687
chr1:14739417-14739904	156.146	-0.106548	0.227769	-0.46779	0.639935	0.816894
chr1:14742062-14742756	135.133	0.461459	0.192454	2.39776	0.0164955	0.0978159
chr1:14755859-14756273	117.635	-0.152503	0.247097	-0.617181	0.537115	0.748218
chr1:14779184-14779465	42.8482	0.521436	0.210153	2.48122	0.0130933	0.0839508
chr1:14826105-14826527	21.1369	0.33977	0.35928	0.945699	0.344302	0.595441
chr1:14835753-14836058	17.9761	0.256205	0.366861	0.698372	0.484945	0.71123
chr1:14842495-14842700	7.89378	0.95227	0.503733	1.89043	0.0587011	0.218934
chr1:14843013-14843286	15.1107	0.839281	0.471165	1.78129	0.0748649	0.253057
chr1:14867637-14867837	9.93336	0.776032	0.58583	1.32467	0.18528	0.424579
chr1:14869152-14869531	38.1029	-0.649694	0.251838	-2.57981	0.00988552	0.0694528
chr1:14871116-14871516	93.7194	-0.812257	0.176561	-4.60043	4.2161e-06	0.000161731
chr1:14873509-14874106	152.123	-1.18761	0.234745	-5.05913	4.2117e-07	2.24088e-05
chr1:14880411-14881259	177.261	-0.945817	0.19449	-4.86307	1.15581e-06	5.39066e-05
chr1:14896499-14896699	7.92412	-0.00719541	0.644499	-0.0111644	0.991092	0.996287
chr1:14915368-14915701	83.8652	0.276351	0.164318	1.6818	0.0926074	0.286564
chr1:14923914-14924847	441.397	0.167024	0.231292	0.722137	0.47021	0.699918
chr1:14926298-14926526	18.0213	1.16404	0.410448	2.83602	0.00456791	0.0407289
chr1:14929595-14929815	10.3406	-0.259973	0.438142	-0.593353	0.552945	0.759177
chr1:14939927-14940341	57.9591	-0.150101	0.252145	-0.595296	0.551646	0.758272
chr1:14945446-14945963	31.9946	0.371174	0.381627	0.972609	0.330748	0.583075
chr1:14946646-14947286	52.3327	0.572855	0.297713	1.92419	0.054331	0.208799
chr1:14953067-14953452	17.5292	-0.083051	0.435221	-0.190825	0.848663	0.931705
chr1:14968443-14968942	80.083	0.190091	0.228522	0.831826	0.405507	0.648771
chr1:14969071-14969400	21.576	0.430557	0.306326	1.40555	0.159858	0.39085
chr1:14970221-14970509	35.557	0.609977	0.276233	2.2082	0.0272306	0.135188
chr1:14980788-14981196	37.3107	0.177773	0.241294	0.736747	0.461276	0.693112
chr1:14996099-14997111	329.407	0.716621	0.195753	3.66084	0.000251392	0.00459909
chr1:15001437-15001660	24.0203	0.635323	0.289617	2.19367	0.0282595	0.138439
chr1:15008731-15009155	52.5424	0.216087	0.264577	0.816729	0.414083	0.655692
chr1:15016036-15016878	298.695	0.386664	0.22529	1.71629	0.0861087	0.274652
chr1:15023247-15023617	96.7155	0.178905	0.193678	0.923726	0.355629	0.605599
chr1:15027549-15027913	64.7683	0.656059	0.198071	3.31224	0.00092551	0.0126057
chr1:15028013-15028533	75.006	-0.134083	0.200935	-0.667296	0.504583	0.725608
chr1:15033360-15033587	10.4637	-0.629327	0.559876	-1.12405	0.260993	0.513118
chr1:15043297-15043622	41.1395	-0.452922	0.285236	-1.58789	0.112312	0.320261
chr1:15046429-15047038	107.788	0.546735	0.201355	2.71528	0.00662205	0.0528557
chr1:15056732-15057263	45.1659	-0.00179046	0.301966	-0.00592935	0.995269	0.998127
chr1:15070206-15070406	11.0752	-0.488508	0.485129	-1.00696	0.313952	0.566688
chr1:15075823-15076351	192.794	-0.209508	0.195029	-1.07424	0.282714	0.535901
chr1:15083567-15083991	108.827	-0.188788	0.269118	-0.701506	0.482987	0.709735
chr1:15089680-15089954	37.0375	0.149253	0.242962	0.614307	0.539012	0.749622
chr1:15090434-15090789	21.5221	-1.28729	0.347794	-3.70129	0.000214507	0.00405045
chr1:15094891-15095120	6.61477	-0.499771	0.599264	-0.833975	0.404295	0.647647
chr1:15100252-15100736	96.1087	0.179183	0.191658	0.934907	0.349836	0.600548
chr1:15106545-15107194	213.889	-0.584463	0.186274	-3.13765	0.00170308	0.0199228
chr1:15112082-15112655	331.149	-0.195435	0.179116	-1.09111	0.275226	0.528399
chr1:15128508-15129015	195.966	0.0602863	0.137355	0.43891	0.660726	0.829863
chr1:15135685-15135989	97.8779	-0.214354	0.155763	-1.37615	0.168775	0.402815
chr1:15136307-15136733	141.518	-0.434492	0.128285	-3.38691	0.000706841	0.0102824
chr1:15137837-15138394	193.84	-0.587156	0.206382	-2.84499	0.00444124	0.0399492
chr1:15142021-15142424	80.3684	-0.0621138	0.169096	-0.367329	0.713373	0.860692
chr1:15142893-15143242	132.476	-0.0851804	0.203606	-0.41836	0.675684	0.838888
chr1:15146399-15146610	40.9321	-0.737823	0.216782	-3.40353	0.000665221	0.00980081
chr1:15146886-15147370	261.255	-0.362423	0.145394	-2.4927	0.0126777	0.082152
chr1:15152365-15154372	1986.5	0.0249831	0.193186	0.129321	0.897103	0.954896
chr1:15158798-15159336	102.61	0.0041514	0.206321	0.020121	0.983947	0.993252
chr1:15168437-15168932	695.912	-0.15639	0.110734	-1.41231	0.157859	0.388301
chr1:15177287-15177628	202.278	-0.0901242	0.162847	-0.553427	0.579971	0.778024
chr1:15177715-15178191	322.927	0.700131	0.210141	3.33171	0.00086313	0.0119535
chr1:15178830-15179631	700.703	-0.198132	0.124718	-1.58863	0.112143	0.320003
chr1:15188162-15189090	405.249	-0.488863	0.119292	-4.09803	4.16689e-05	0.00109002
chr1:15196910-15197205	47.0894	-0.115357	0.223229	-0.516765	0.60532	0.794484
chr1:15198144-15198351	25.0801	0.490086	0.247894	1.977	0.048042	0.193626
chr1:15200406-15201246	252.764	-0.0461735	0.147251	-0.31357	0.753848	0.883248
chr1:15206555-15207702	150.959	-0.92114	0.215507	-4.2743	1.91741e-05	0.000576868
chr1:15212337-15212703	73.976	0.143774	0.171703	0.837338	0.402402	0.646152
chr1:15212907-15213912	298.476	0.208658	0.142495	1.46432	0.143106	0.367499
chr1:15214669-15214884	17.2428	0.658742	0.395041	1.66753	0.0954096	0.291346
chr1:15218459-15218925	329.078	-0.381584	0.197251	-1.93451	0.0530502	0.205813
chr1:15223962-15224765	395.682	0.195437	0.108439	1.80228	0.0715019	0.246188
chr1:15224996-15225294	68.0591	0.106966	0.178764	0.598362	0.549599	0.756801
chr1:15231614-15232164	323.698	-0.125973	0.128535	-0.980069	0.327052	0.579521
chr1:15245945-15246415	301.382	-0.28419	0.159632	-1.78028	0.07503	0.253395
chr1:15247054-15247557	110.243	-0.550031	0.235112	-2.33944	0.0193127	0.108217
chr1:15249074-15249454	113.434	-0.323838	0.186609	-1.73538	0.082673	0.268283
chr1:15258218-15258532	312.285	-0.242457	0.134337	-1.80484	0.0711001	0.245326
chr1:15258815-15259331	639.001	-0.0989555	0.129169	-0.766093	0.443621	0.679534
chr1:15260968-15261897	1977.95	-0.17527	0.156282	-1.1215	0.262077	0.514383
chr1:15272489-15272867	236.405	-0.0725397	0.156184	-0.464451	0.642325	0.818369
chr1:15275485-15275751	84.6939	0.0150752	0.161204	0.0935163	0.925493	0.968014
chr1:15275895-15276387	492.707	-0.210593	0.0827636	-2.54451	0.0109431	0.074348
chr1:15277116-15277388	99.0224	-0.311534	0.173721	-1.7933	0.0729249	0.249132
chr1:15283529-15283872	44.8555	0.89114	0.282565	3.15375	0.00161185	0.0191063
chr1:15290371-15290740	28.5682	-0.0182828	0.357281	-0.051172	0.959188	0.982503
chr1:15293350-15293567	15.2303	0.776927	0.316619	2.45383	0.0141345	0.0883641
chr1:15297034-15297384	89.462	0.0505525	0.18782	0.269154	0.787811	0.901094
chr1:15299292-15300130	130.635	0.0271679	0.168784	0.160962	0.872123	0.943342
chr1:15304590-15305086	82.4118	0.348377	0.154846	2.24983	0.0244597	0.12613
chr1:15305464-15305719	11.7353	1.0815	0.540037	2.00265	0.0452152	0.186373
chr1:15311927-15312256	29.3281	0.0703839	0.319034	0.220616	0.825392	0.920502
chr1:15312656-15312908	14.8287	0.442209	0.369624	1.19637	0.23155	0.480364
chr1:15323173-15324231	196.816	0.427993	0.171878	2.49009	0.0127711	0.0825555
chr1:15324372-15324572	29.3109	0.747984	0.280214	2.66933	0.00760032	0.0581287
chr1:15328735-15329485	607.835	-0.0140293	0.11545	-0.121519	0.90328	0.957743
chr1:15333396-15333684	70.8361	-0.148868	0.201194	-0.739923	0.459347	0.691802
chr1:15337682-15338285	177.683	0.877022	0.175586	4.99484	5.88858e-07	3.00645e-05
chr1:15340335-15340647	53.1121	0.285962	0.237242	1.20536	0.228065	0.476369
chr1:15342031-15342305	140.385	0.280484	0.134866	2.07972	0.0375516	0.166161
chr1:15345847-15346307	595.336	0.0248878	0.148954	0.167083	0.867304	0.941067
chr1:15346466-15346851	115.443	0.648131	0.135185	4.79439	1.63172e-06	7.22897e-05
chr1:15352399-15353021	145.231	0.257593	0.162609	1.58413	0.113165	0.321566
chr1:15356907-15357231	25.4946	0.259501	0.339624	0.764081	0.444819	0.68054
chr1:15362662-15363148	290.008	0.0532966	0.114643	0.464891	0.642009	0.81816
chr1:15368058-15368337	13.2528	-0.218942	0.437984	-0.499886	0.617156	0.802053
chr1:15377213-15377596	74.1024	-0.18928	0.206492	-0.916645	0.359329	0.608789
chr1:15386165-15386365	11.2528	-1.18563	0.381158	-3.1106	0.00186707	0.0213387
chr1:15401096-15401338	23.0728	-0.130493	0.287563	-0.453791	0.649979	0.82309
chr1:15409361-15410271	862.864	-0.0767188	0.215003	-0.356827	0.721221	0.865178
chr1:15411555-15412075	746.313	-0.246068	0.17299	-1.42244	0.154898	0.384269
chr1:15415950-15416598	1107.68	-0.087724	0.188703	-0.464879	0.642018	0.818163
chr1:15417500-15417953	379.811	-0.22239	0.166541	-1.33535	0.181763	0.41996
chr1:15421514-15422051	264.291	-0.413074	0.140011	-2.9503	0.00317467	0.0314517
chr1:15429624-15430083	293.028	-0.0266273	0.212144	-0.125515	0.900116	0.95619
chr1:15431172-15431510	179.315	0.293037	0.161894	1.81006	0.0702872	0.243702
chr1:15432913-15433269	109.567	0.141127	0.137613	1.02553	0.305111	0.558514
chr1:15434731-15435175	407.823	-0.191551	0.135044	-1.41844	0.156063	0.385762
chr1:15445345-15445625	35.604	0.13927	0.27641	0.503852	0.614365	0.800273
chr1:15449583-15450019	178.693	0.0530751	0.196317	0.270354	0.786888	0.900694
chr1:15452207-15452529	35.9707	0.378009	0.402005	0.940311	0.347058	0.598005
chr1:15454462-15454695	19.3941	-0.225153	0.292974	-0.768509	0.442185	0.678508
chr1:15455529-15455972	131.36	-0.0654761	0.193828	-0.337805	0.73551	0.873057
chr1:15459935-15460275	148.834	-0.0485539	0.121753	-0.398789	0.690049	0.847028
chr1:15464201-15464653	90.3194	0.0778598	0.219112	0.355342	0.722333	0.865757
chr1:15464937-15465193	43.9918	0.214546	0.257447	0.83336	0.404642	0.647967
chr1:15465727-15466119	116.7	-0.190157	0.219392	-0.866746	0.386081	0.63212
chr1:15480429-15480724	22.3375	0.428761	0.290847	1.47418	0.140432	0.363777
chr1:15501437-15501748	64.1616	-0.19133	0.195233	-0.980007	0.327083	0.579544
chr1:15515051-15515635	80.7698	-0.560442	0.250749	-2.23507	0.0254126	0.12924
chr1:15524054-15525252	3932.13	-0.243306	0.207575	-1.17214	0.241142	0.491114
chr1:15526406-15527161	2212.94	-0.249064	0.224071	-1.11154	0.266336	0.519061
chr1:15531728-15532245	115.178	0.0833912	0.194941	0.427776	0.668814	0.834763
chr1:15543551-15544015	33.0656	-0.00978484	0.293985	-0.0332834	0.973449	0.988804
chr1:15571788-15572209	49.7221	0.939395	0.248923	3.77384	0.000160755	0.00322342
chr1:15573480-15573821	36.7098	0.252645	0.213996	1.1806	0.237761	0.487443
chr1:15577693-15578073	106.648	-0.679956	0.163829	-4.15039	3.31912e-05	0.00090599
chr1:15579227-15579998	170.3	-0.095708	0.154878	-0.61796	0.536602	0.747913
chr1:15584490-15585284	131.589	-0.531972	0.248545	-2.14035	0.0323267	0.15112
chr1:15595145-15595456	39.8321	-0.488328	0.242984	-2.00972	0.0444613	0.184477
chr1:15596842-15597199	32.4761	-0.180899	0.264215	-0.684668	0.493554	0.717435
chr1:15601531-15601761	71.0231	-0.840912	0.183677	-4.57822	4.68944e-06	0.00017676
chr1:15603122-15604164	879.788	-0.247191	0.20587	-1.20071	0.229862	0.478483
chr1:15617062-15618209	2494.59	-0.284387	0.225915	-1.25883	0.208093	0.45272
chr1:15626243-15626741	268.078	-0.719241	0.16791	-4.28349	1.83987e-05	0.000556876
chr1:15640744-15641001	36.0886	-0.365223	0.247029	-1.47846	0.139284	0.361972
chr1:15656396-15656827	147.994	-0.159124	0.146828	-1.08374	0.278479	0.531587
chr1:15657000-15657443	144.714	0.0221146	0.118757	0.186216	0.852275	0.933539
chr1:15674813-15675058	43.1134	-0.0362706	0.21259	-0.170613	0.864528	0.939741
chr1:15675994-15676367	207.407	-0.430678	0.144647	-2.97744	0.00290669	0.0295251
chr1:15678568-15678950	167.161	0.0572415	0.246903	0.231838	0.816664	0.916089
chr1:15680682-15681113	229.147	-0.324695	0.212157	-1.53045	0.125906	0.34175
chr1:15682264-15682688	335.279	-0.629077	0.160881	-3.91019	9.22232e-05	0.00206774
chr1:15684133-15685177	753.036	-0.253335	0.256578	-0.987361	0.323466	0.576238
chr1:15696850-15697626	803.459	-0.0750583	0.157566	-0.476361	0.633817	0.812921
chr1:15703046-15704102	320.273	-0.170019	0.139316	-1.22038	0.222319	0.469546
chr1:15707630-15707896	40.5753	-0.494635	0.203548	-2.43006	0.0150961	0.0922975
chr1:15714405-15714794	30.5373	-0.477855	0.266993	-1.78976	0.0734922	0.250247
chr1:15720609-15721031	41.0227	-0.362813	0.22065	-1.64429	0.100115	0.299766
chr1:15725549-15725843	26.2379	-0.299079	0.323255	-0.925213	0.354855	0.604946
chr1:15735743-15736721	190.729	-0.2806	0.203038	-1.38201	0.166969	0.400452
chr1:15741399-15741869	96.8245	-0.350901	0.17741	-1.97791	0.0479392	0.193429
chr1:15747334-15747583	22.5514	-0.531689	0.306313	-1.73577	0.0826044	0.268138
chr1:15749524-15749865	17.9924	0.447553	0.382127	1.17122	0.241512	0.491506
chr1:15758722-15759505	141.075	-0.204042	0.20451	-0.997708	0.318421	0.571317
chr1:15760538-15761114	71.9721	0.283862	0.204289	1.38951	0.164676	0.397233
chr1:15765758-15766144	32.1683	-0.534801	0.259885	-2.05784	0.0396057	0.171722
chr1:15773523-15773731	15.6459	-0.287339	0.331769	-0.866081	0.386446	0.632406
chr1:15780521-15781431	826.732	-0.484511	0.124273	-3.89876	9.66871e-05	0.00214864
chr1:15788575-15789237	920.811	-0.249872	0.143886	-1.7366	0.0824586	0.267821
chr1:15792054-15792422	172.568	-0.195861	0.171684	-1.14082	0.253946	0.505438
chr1:15795138-15795412	35.9953	-0.278335	0.252054	-1.10427	0.269476	0.522317
chr1:15799005-15799372	122.978	-0.0367326	0.184771	-0.198801	0.842418	0.928826
chr1:15799538-15799856	42.5264	-0.367439	0.208893	-1.75898	0.0785813	0.26049
chr1:15800246-15800876	180.693	0.00493713	0.166059	0.0297313	0.976281	0.989988
chr1:15802666-15802907	34.2521	0.132574	0.235891	0.562011	0.574108	0.774027
chr1:15815555-15815830	43.5589	-0.14524	0.236529	-0.614047	0.539185	0.749744
chr1:15829779-15830098	100.742	-0.374366	0.135934	-2.75403	0.00588672	0.048699
chr1:15834319-15835280	1160.27	-0.218516	0.186476	-1.17182	0.241269	0.491246
chr1:15835377-15836278	1593.64	-0.296345	0.186547	-1.58858	0.112155	0.32002
chr1:15847368-15848792	2451.31	-0.347612	0.231236	-1.50328	0.132767	0.352204
chr1:15849260-15849602	220.05	-0.359133	0.160831	-2.23299	0.0255498	0.129677
chr1:15849894-15850254	267.466	-0.303476	0.197239	-1.53862	0.123897	0.338659
chr1:15858138-15858338	10.7903	-0.402862	0.444861	-0.905592	0.365152	0.61411
chr1:15885743-15886044	76.6309	0.013092	0.27516	0.0475797	0.962051	0.9838
chr1:15886181-15886831	843.592	-0.185917	0.123	-1.51152	0.130657	0.348922
chr1:15893278-15893497	20.9584	0.0214428	0.278171	0.077085	0.938556	0.973645
chr1:15902992-15903248	18.7759	-0.360017	0.382887	-0.94027	0.347079	0.598028
chr1:15916482-15916725	14.1749	0.500035	0.486756	1.02728	0.304288	0.557672
chr1:15937586-15938004	293.789	-0.0739857	0.140684	-0.525901	0.598957	0.790407
chr1:15939450-15939884	141.56	-0.616332	0.143477	-4.29569	1.74154e-05	0.000531848
chr1:15949562-15950044	129.74	0.000972295	0.226568	0.0042914	0.996576	0.998682
chr1:15952648-15953170	416.007	-0.0360943	0.187721	-0.192276	0.847526	0.931146
chr1:15958110-15958408	19.1005	-0.46491	0.340677	-1.36466	0.172359	0.407515
chr1:15965410-15965617	10.7642	-1.52513	0.510478	-2.98766	0.00281124	0.0288258
chr1:15966021-15966583	174.69	-0.380394	0.227658	-1.6709	0.0947417	0.290185
chr1:15975371-15976324	579.993	-0.361493	0.210667	-1.71595	0.086172	0.274751
chr1:15982523-15982732	18.67	-0.506362	0.341694	-1.48192	0.138363	0.360497
chr1:15982890-15983267	107.281	-0.505089	0.139715	-3.61513	0.000300195	0.00528968
chr1:15986015-15986365	58.3564	-0.31193	0.229636	-1.35836	0.174348	0.410184
chr1:15994410-15994912	176.751	0.0213587	0.200103	0.106738	0.914996	0.96323
chr1:16009055-16009350	72.4324	0.121322	0.243194	0.498871	0.61787	0.80256
chr1:16012601-16013565	449.854	-0.139458	0.275002	-0.507116	0.612073	0.798817
chr1:16017784-16018345	59.5116	-0.687421	0.218877	-3.14067	0.00168561	0.019776
chr1:16019520-16019957	38.1446	-0.312219	0.276089	-1.13086	0.258112	0.510028
chr1:16026899-16027108	14.1428	-0.273307	0.344084	-0.794302	0.427019	0.66648
chr1:16032792-16033321	402.625	-0.0215558	0.20873	-0.103271	0.917748	0.96456
chr1:16045855-16046097	29.6691	-0.484341	0.278974	-1.73615	0.0825377	0.267988
chr1:16046829-16047232	40.4075	-0.216824	0.312847	-0.693067	0.488268	0.713675
chr1:16048537-16049036	46.9331	0.208484	0.268918	0.775271	0.438179	0.675233
chr1:16055651-16056465	206.356	-0.157474	0.227543	-0.692062	0.488899	0.714123
chr1:16064407-16064981	47.0528	-0.668834	0.25295	-2.64413	0.00819008	0.0611004
chr1:16073477-16074017	99.5621	-0.0873646	0.26724	-0.326915	0.743732	0.877723
chr1:16076040-16076378	48.9712	-0.96169	0.266157	-3.61324	0.000302399	0.00531878
chr1:16078914-16079446	221.148	-0.163497	0.185856	-0.879695	0.379025	0.625973
chr1:16082365-16082649	70.8045	0.0446396	0.225749	0.19774	0.843248	0.929137
chr1:16085646-16085967	49.676	0.0879961	0.219972	0.400034	0.689131	0.846485
chr1:16088463-16088663	21.1239	-0.621119	0.268985	-2.30912	0.0209367	0.113915
chr1:16089051-16089394	22.9984	-0.380601	0.368664	-1.03238	0.301895	0.555068
chr1:16109637-16109838	7.772	-1.01797	0.594655	-1.71186	0.0869221	0.276175
chr1:16111736-16112229	36.3646	-0.156404	0.263119	-0.594425	0.552228	0.75869
chr1:16117474-16117674	7.7632	0.600733	0.588677	1.02048	0.307501	0.560742
chr1:16122816-16123322	130.348	0.394002	0.2629	1.49868	0.133957	0.354049
chr1:16138972-16139231	16.0349	0.000106488	0.443878	0.000239904	0.999809	0.99993
chr1:16139566-16139905	20.4079	-0.559113	0.356195	-1.56968	0.116489	0.327066
chr1:16141588-16142041	79.179	-0.0250332	0.217331	-0.115184	0.908299	0.960174
chr1:16145611-16145981	67.2432	0.0390996	0.253945	0.153969	0.877634	0.945834
chr1:16146060-16146771	81.2096	-0.0288254	0.264659	-0.108915	0.91327	0.962544
chr1:16154600-16155307	281.411	-0.1389	0.175395	-0.791929	0.428402	0.667645
chr1:16155754-16156373	320.173	-0.151594	0.141463	-1.07161	0.283894	0.537078
chr1:16156823-16157215	327.885	-0.36331	0.154544	-2.35085	0.0187304	0.106178
chr1:16164164-16164656	119.838	-0.281402	0.230196	-1.22244	0.221539	0.468575
chr1:16167696-16168164	59.8631	-0.0546426	0.25205	-0.216793	0.82837	0.922037
chr1:16173004-16173833	921.228	-0.251137	0.175938	-1.42742	0.153458	0.382251
chr1:16175941-16176192	35.2377	-0.554065	0.249274	-2.22272	0.0262349	0.131897
chr1:16181712-16182269	73.3488	-0.500654	0.201838	-2.48048	0.0131206	0.0840698
chr1:16183191-16183452	22.7583	-0.358986	0.419527	-0.855693	0.392168	0.637384
chr1:16187667-16188230	131.638	-0.0765948	0.204741	-0.374106	0.708326	0.8577
chr1:16206232-16207301	1990.36	-0.208558	0.204373	-1.02048	0.307502	0.560742
chr1:16216215-16216532	161.524	0.04374	0.228565	0.191368	0.848237	0.931483
chr1:16217085-16217791	1077.77	-0.0358287	0.177652	-0.201679	0.840168	0.927841
chr1:16226635-16227445	442.859	-0.830458	0.163131	-5.09073	3.56678e-07	1.93121e-05
chr1:16236186-16237459	938.807	-0.386925	0.201641	-1.91888	0.0549995	0.210393
chr1:16244225-16244761	157.735	-0.0764314	0.162445	-0.470506	0.637993	0.815695
chr1:16244872-16245328	39.6047	0.20651	0.241267	0.855941	0.392031	0.63729
chr1:16248639-16249070	56.3168	-0.187241	0.214654	-0.872292	0.383049	0.629398
chr1:16249910-16250219	38.8157	0.0578453	0.230578	0.250871	0.801914	0.908629
chr1:16258630-16259103	63.81	-0.127638	0.251669	-0.507167	0.612038	0.798785
chr1:16266547-16266802	18.1544	-0.0319201	0.342925	-0.0930819	0.925838	0.96817
chr1:16293502-16294114	398.686	-0.484256	0.115554	-4.19072	2.78072e-05	0.000783404
chr1:16296689-16296975	57.3191	-0.170385	0.219106	-0.777638	0.436783	0.674167
chr1:16299291-16299504	15.1706	0.601527	0.350416	1.71661	0.0860512	0.274541
chr1:16303005-16303370	74.753	-0.10661	0.214828	-0.496258	0.619712	0.803807
chr1:16318450-16319033	689.338	-0.505129	0.123588	-4.08721	4.36596e-05	0.00113211
chr1:16324390-16324694	44.4498	-0.561804	0.230876	-2.43336	0.0149596	0.0917313
chr1:16326912-16327159	23.7488	-0.264395	0.29295	-0.902525	0.366778	0.615504
chr1:16339038-16339263	8.51559	-0.172152	0.500791	-0.343761	0.731026	0.870514
chr1:16342799-16343094	49.995	-0.0650033	0.207092	-0.313886	0.753608	0.883145
chr1:16348907-16349282	220.089	-0.526388	0.186233	-2.82651	0.00470589	0.0415702
chr1:16351028-16351403	252.079	-0.711451	0.170544	-4.17167	3.02379e-05	0.000839579
chr1:16351930-16352900	1208.11	-0.318324	0.225576	-1.41116	0.158199	0.388677
chr1:16366877-16367999	1975.82	-0.34472	0.197876	-1.74211	0.0814898	0.266069
chr1:16371873-16372115	122.132	-0.154524	0.171903	-0.898899	0.368706	0.617136
chr1:16386411-16386654	16.6622	0.333978	0.348198	0.959162	0.337477	0.589205
chr1:16386822-16387074	25.5143	-0.635546	0.288686	-2.20151	0.0276998	0.136691
chr1:16387140-16387512	76.3894	-0.737206	0.175158	-4.20881	2.56719e-05	0.000734287
chr1:16391384-16391860	102.051	-0.427202	0.143063	-2.98611	0.00282554	0.0289335
chr1:16396490-16397020	148.511	-0.0624476	0.172538	-0.361935	0.7174	0.862893
chr1:16397125-16397476	53.6161	-0.106555	0.208106	-0.512023	0.608635	0.796565
chr1:16402555-16402755	8.28315	0.164489	0.530098	0.310299	0.756334	0.884553
chr1:16432908-16433588	181.702	0.0484722	0.227958	0.212636	0.831611	0.923728
chr1:16440315-16441025	661.792	-0.180232	0.158739	-1.1354	0.256209	0.508018
chr1:16441116-16441360	82.3908	-0.0891994	0.168617	-0.529006	0.596801	0.788951
chr1:16442222-16442620	381.072	-0.187491	0.0905244	-2.07116	0.0383437	0.168315
chr1:16443983-16444766	512.422	-0.321526	0.100654	-3.19439	0.00140129	0.0172406
chr1:16498717-16499469	702.207	-0.172069	0.217092	-0.792609	0.428006	0.667294
chr1:16500533-16500857	150.551	-0.167971	0.165341	-1.01591	0.309672	0.562647
chr1:16501119-16501385	86.1002	-0.0752742	0.197775	-0.380605	0.703496	0.854795
chr1:16509163-16509363	44.4435	-0.603826	0.210734	-2.86535	0.00416544	0.0382004
chr1:16513591-16514667	965.993	-0.347134	0.211409	-1.642	0.10059	0.300548
chr1:16534927-16535834	84.6908	-0.756758	0.248307	-3.04767	0.00230625	0.0249923
chr1:16540358-16540946	52.5259	-0.124117	0.269132	-0.461177	0.644672	0.819865
chr1:16545803-16546095	27.6541	-0.680224	0.372138	-1.82788	0.0675671	0.238281
chr1:16591895-16592146	22.4785	-0.350404	0.363559	-0.963818	0.335137	0.587017
chr1:16601259-16601783	74.9622	-0.519807	0.201519	-2.57945	0.00989587	0.0694857
chr1:16602661-16602906	19.6192	-0.511322	0.383766	-1.33238	0.182735	0.421224
chr1:16607420-16607869	46.9329	-0.697486	0.186325	-3.74339	0.000181557	0.00354943
chr1:16612551-16612913	257.294	-0.704571	0.135499	-5.19983	1.99469e-07	1.16597e-05
chr1:16613007-16614072	2034.09	-0.25495	0.177566	-1.4358	0.151058	0.378979
chr1:16620872-16621540	900.979	-0.333755	0.132166	-2.52526	0.0115612	0.0772279
chr1:16624966-16625247	215.997	-0.0438347	0.175047	-0.250417	0.802265	0.908724
chr1:16628790-16629101	51.2497	-0.884474	0.232528	-3.80374	0.000142529	0.00292972
chr1:16630258-16630510	17.0223	0.101578	0.3719	0.273133	0.784751	0.899674
chr1:16644222-16645251	1666.4	-0.288348	0.217187	-1.32764	0.184295	0.423281
chr1:16676632-16677148	78.8974	-0.0857081	0.265648	-0.322637	0.74697	0.879355
chr1:16677966-16678449	61.7095	-0.705443	0.183526	-3.84383	0.000121131	0.00257115
chr1:16709645-16710000	23.1801	0.303487	0.342891	0.885085	0.376111	0.623419
chr1:16717631-16717894	14.281	-0.970802	0.401655	-2.417	0.0156489	0.0944259
chr1:16727218-16727855	42.8433	-0.570968	0.210445	-2.71315	0.00666471	0.0530773
chr1:16770352-16770733	40.0481	0.623441	0.288533	2.16073	0.0307165	0.146118
chr1:16781596-16782028	213.468	-0.469619	0.461287	-1.01806	0.308648	0.561763
chr1:16872301-16873232	110.484	-0.787498	0.170894	-4.60811	4.0635e-06	0.000156775
chr1:16873359-16873631	31.4325	-0.526646	0.267831	-1.96634	0.0492594	0.196734
chr1:16889147-16889744	39.3758	0.392196	0.244212	1.60597	0.108282	0.313496
chr1:16895658-16896915	983.844	-0.343799	0.174925	-1.96541	0.0493664	0.197023
chr1:16904557-16905753	1643.54	-0.297207	0.152838	-1.94459	0.0518244	0.202938
chr1:16912832-16913346	211.164	-0.216878	0.125739	-1.72484	0.0845572	0.271892
chr1:16913641-16914637	1953.72	-0.157617	0.184944	-0.85224	0.394081	0.639074
chr1:16921560-16922357	95.112	-0.221868	0.226725	-0.978576	0.32779	0.580275
chr1:16923038-16923407	45.4945	0.279579	0.243834	1.14659	0.25155	0.502762
chr1:16931413-16931947	153.142	-0.43643	0.138333	-3.15493	0.00160539	0.0190451
chr1:16939448-16939691	12.9242	-0.0723988	0.405377	-0.178596	0.858255	0.936788
chr1:16951530-16952202	153.274	-0.0379946	0.12073	-0.314708	0.752983	0.882829
chr1:16960693-16961265	123.411	-0.993127	0.255604	-3.88541	0.000102158	0.00224462
chr1:16963508-16963778	46.3676	-0.103373	0.270413	-0.382277	0.702256	0.854103
chr1:16967268-16967592	18.8133	0.102214	0.394408	0.259157	0.795514	0.905371
chr1:16971899-16972284	39.3778	0.0121609	0.271928	0.0447211	0.96433	0.984793
chr1:16978671-16979142	58.2008	-0.165411	0.281163	-0.588312	0.556323	0.761642
chr1:16981466-16981804	49.5508	0.0926231	0.27407	0.337954	0.735398	0.872994
chr1:16984658-16985136	97.5789	0.264473	0.26285	1.00617	0.314332	0.567071
chr1:16998670-16998883	8.67702	0.0557498	0.628277	0.0887344	0.929293	0.969623
chr1:17003879-17004334	28.2104	0.047471	0.263602	0.180086	0.857085	0.936101
chr1:17009722-17009996	119.521	-0.0680324	0.208889	-0.325687	0.744661	0.878153
chr1:17011446-17012166	537.899	0.00159074	0.176045	0.009036	0.99279	0.996992
chr1:17013848-17014317	515.516	-0.641153	0.289669	-2.2134	0.0268701	0.134004
chr1:17023074-17023671	266.787	-0.585223	0.21298	-2.74778	0.00599994	0.0493439
chr1:17030245-17030605	25.0492	-0.843373	0.314651	-2.68034	0.00735464	0.0568377
chr1:17045120-17045648	623.884	-0.228401	0.139898	-1.63263	0.102547	0.303846
chr1:17053721-17054453	1500.73	-0.236032	0.197039	-1.19789	0.230958	0.479637
chr1:17059650-17060349	247.364	-0.102473	0.105534	-0.970996	0.33155	0.583818
chr1:17060461-17060794	91.4877	-0.249582	0.139059	-1.79479	0.0726874	0.248631
chr1:17061537-17061815	44.09	-0.816404	0.257539	-3.17002	0.00152427	0.0183491
chr1:17063575-17063818	27.9811	0.17306	0.357259	0.48441	0.628095	0.809245
chr1:17066425-17067429	482.018	-0.361363	0.155992	-2.31654	0.0205286	0.112464
chr1:17075450-17075766	77.82	-0.360812	0.169001	-2.13497	0.0327632	0.152388
chr1:17079073-17079365	25.0482	0.231461	0.307069	0.753775	0.450984	0.685164
chr1:17081952-17082474	95.1676	-0.347314	0.230534	-1.50657	0.131922	0.350914
chr1:17084835-17085222	75.0261	-0.189491	0.201775	-0.939117	0.347671	0.598644
chr1:17086775-17087113	43.8187	-0.182428	0.275083	-0.663173	0.50722	0.727457
chr1:17090603-17090951	44.3012	0.0719268	0.215236	0.334176	0.738247	0.874568
chr1:17094818-17095018	11.3421	-0.378944	0.415983	-0.910962	0.362315	0.611569
chr1:17111938-17112287	21.5187	-0.234987	0.386519	-0.607957	0.543216	0.752529
chr1:17119329-17120103	522.817	-0.155032	0.205027	-0.756155	0.449556	0.684099
chr1:17122439-17122787	148.164	-0.00741743	0.244882	-0.0302899	0.975836	0.989802
chr1:17125771-17126120	149.489	-0.0880576	0.209657	-0.420008	0.674479	0.838141
chr1:17128331-17128903	397.061	-0.320708	0.218623	-1.46694	0.142392	0.366535
chr1:17141316-17142264	583.433	-0.552306	0.204264	-2.70388	0.00685344	0.0540894
chr1:17161223-17161653	63.6067	-0.18914	0.222251	-0.851021	0.394758	0.639735
chr1:17167964-17168451	61.4633	0.109798	0.234784	0.467658	0.640029	0.816961
chr1:17168656-17168942	11.1853	-0.52883	0.57659	-0.917168	0.359055	0.608539
chr1:17176624-17177055	124.838	-0.0182638	0.191621	-0.0953124	0.924067	0.967379
chr1:17181721-17182320	98.1164	-0.0138181	0.173018	-0.0798648	0.936345	0.972673
chr1:17189945-17190308	48.9314	-0.402186	0.289859	-1.38753	0.165281	0.39805
chr1:17191430-17192251	121.192	-0.222467	0.237143	-0.938115	0.348185	0.599118
chr1:17192455-17192736	15.8118	0.021079	0.374063	0.0563516	0.955062	0.980729
chr1:17207013-17207903	587.973	-0.18781	0.100928	-1.86083	0.062768	0.227858
chr1:17208098-17208460	92.1718	-0.279037	0.186954	-1.49254	0.135557	0.356508
chr1:17212754-17213223	65.1967	0.0475243	0.214823	0.221225	0.824917	0.920242
chr1:17215541-17215796	15.9528	-0.372326	0.414142	-0.899031	0.368636	0.617109
chr1:17226548-17226754	8.854	0.714132	0.548738	1.30141	0.193119	0.434655
chr1:17233616-17234172	439.543	-0.247101	0.201369	-1.22711	0.219782	0.466497
chr1:17236906-17237369	123.725	-0.0309412	0.152328	-0.203122	0.839039	0.927243
chr1:17239411-17239763	132.145	0.0277096	0.245555	0.112845	0.910154	0.960987
chr1:17245274-17245583	49.4308	-0.365128	0.210523	-1.73438	0.0828502	0.268643
chr1:17251785-17252124	28.8245	0.164654	0.267419	0.615718	0.538081	0.748939
chr1:17259272-17259511	9.54546	0.273468	0.531584	0.514439	0.606945	0.795509
chr1:17270985-17271212	4.60147	0.0981038	0.887168	0.110581	0.911949	0.961983
chr1:17274246-17274534	49.8346	0.471351	0.26038	1.81024	0.0702579	0.243627
chr1:17276535-17276997	226.028	-0.121645	0.224335	-0.542249	0.587647	0.783032
chr1:17281817-17282461	252.486	-0.0401312	0.154595	-0.259589	0.795181	0.905181
chr1:17287254-17287820	103.324	0.33668	0.157586	2.13649	0.0326395	0.152038
chr1:17289864-17290078	10.8659	0.524044	0.478341	1.09555	0.273277	0.526358
chr1:17304194-17304627	33.1748	-0.178585	0.371013	-0.481346	0.630271	0.810693
chr1:17308086-17308286	15.6481	0.339765	0.503257	0.675132	0.499592	0.721987
chr1:17323209-17323480	18.885	-0.33395	0.400235	-0.834384	0.404064	0.647434
chr1:17336133-17336420	30.6639	0.394989	0.303644	1.30083	0.193316	0.434974
chr1:17348419-17348626	9.51547	-0.0594902	0.451233	-0.131839	0.895111	0.953989
chr1:17365245-17365680	181.243	-0.452647	0.146158	-3.09696	0.00195513	0.0220871
chr1:17369519-17369787	15.0106	-0.0518301	0.47245	-0.109705	0.912643	0.962301
chr1:17381194-17381554	49.1236	-0.675157	0.231326	-2.91864	0.00351565	0.0338314
chr1:17393315-17393541	19.0618	-0.377152	0.311813	-1.20955	0.226452	0.474468
chr1:17398152-17398688	235.847	-0.311548	0.137614	-2.26393	0.0235784	0.123113
chr1:17405883-17406662	207.688	-0.132363	0.196681	-0.672986	0.500956	0.722848
chr1:17419808-17420254	105.009	-0.0605967	0.197452	-0.306893	0.758925	0.885954
chr1:17425081-17425299	14.3593	0.438836	0.427964	1.0254	0.305172	0.558571
chr1:17425801-17426089	12.2157	0.200628	0.580106	0.345847	0.729458	0.869613
chr1:17431467-17432482	892.198	-0.295264	0.258037	-1.14427	0.25251	0.503828
chr1:17437573-17438801	1039.93	-0.303841	0.259867	-1.16922	0.242316	0.49243
chr1:17439613-17440172	812.656	-0.410535	0.223887	-1.83367	0.066703	0.236334
chr1:17465287-17465609	39.4551	0.375377	0.239458	1.56761	0.116972	0.327782
chr1:17475780-17476094	19.2089	-0.315876	0.358493	-0.881121	0.378252	0.625261
chr1:17477390-17477838	48.5277	-0.0609674	0.190452	-0.32012	0.748877	0.880546
chr1:17485376-17485584	17.1141	0.434032	0.326845	1.32794	0.184197	0.423125
chr1:17494136-17494613	81.6301	0.0664783	0.223225	0.297808	0.76585	0.889734
chr1:17502316-17502829	149.22	-0.370696	0.202623	-1.82948	0.067327	0.237764
chr1:17505247-17505463	25.8963	-1.08139	0.282655	-3.82584	0.000130329	0.00272686
chr1:17507982-17508234	28.4611	-0.19135	0.228583	-0.837113	0.402529	0.646272
chr1:17509343-17509881	123.7	-0.35771	0.136434	-2.62186	0.00874521	0.0638816
chr1:17516054-17516571	56.3121	-0.628866	0.224684	-2.79889	0.00512782	0.0442282
chr1:17531695-17532004	11.0817	-0.322894	0.431065	-0.749062	0.45382	0.687501
chr1:17536358-17536688	68.3501	-0.303485	0.185767	-1.63369	0.102324	0.303416
chr1:17539534-17540299	334.739	-0.460447	0.230412	-1.99836	0.0456776	0.187501
chr1:17541082-17541319	44.6429	-0.496077	0.224286	-2.21181	0.0269799	0.134374
chr1:17542683-17542929	59.6477	-0.139393	0.224282	-0.621509	0.534265	0.746303
chr1:17545094-17545902	292.045	-0.240706	0.10978	-2.19262	0.0283351	0.138641
chr1:17546020-17546237	21.7931	0.172539	0.348505	0.495082	0.620542	0.804319
chr1:17551712-17552272	84.2532	-1.08992	0.19996	-5.45068	5.01764e-08	3.5103e-06
chr1:17554025-17554533	86.5204	0.0424457	0.186445	0.227658	0.819912	0.917719
chr1:17561193-17561974	292.634	-0.546886	0.144885	-3.77464	0.000160242	0.0032178
chr1:17565472-17565802	243.196	-0.353257	0.123767	-2.85422	0.00431433	0.0391195
chr1:17569188-17570235	755.964	-0.327314	0.112607	-2.90668	0.00365283	0.0347686
chr1:17576401-17576601	14.2292	-0.64421	0.410385	-1.56977	0.116469	0.327061
chr1:17585437-17585674	41.7449	-0.65727	0.221862	-2.96252	0.00305131	0.0306185
chr1:17586175-17586641	312.62	-0.819518	0.151766	-5.39989	6.66806e-08	4.51214e-06
chr1:17588226-17588844	65.9605	-0.519316	0.188471	-2.75541	0.00586179	0.04854
chr1:17603353-17603733	52.8801	0.135761	0.374406	0.362602	0.716902	0.862658
chr1:17606864-17607189	66.0861	0.0016502	0.203254	0.0081189	0.993522	0.99733
chr1:17608414-17608828	84.4333	-0.702672	0.181152	-3.87892	0.000104923	0.00228971
chr1:17614613-17614939	171.997	-0.122785	0.141051	-0.870499	0.384028	0.630237
chr1:17615159-17615575	427.579	-0.310805	0.150112	-2.07049	0.0384064	0.168493
chr1:17618081-17618740	530.182	-0.286296	0.138806	-2.06255	0.039155	0.170492
chr1:17624702-17625165	56.0595	-0.374838	0.221093	-1.69539	0.0900015	0.281727
chr1:17629905-17630627	1053.14	-0.331554	0.13327	-2.48784	0.012852	0.0829313
chr1:17631032-17631261	96.49	-0.166381	0.191214	-0.87013	0.38423	0.630424
chr1:17635462-17636289	1613.83	-0.397586	0.166291	-2.39091	0.0168068	0.0989582
chr1:17640387-17640697	150.431	-0.529833	0.119748	-4.42455	9.66416e-06	0.000323315
chr1:17645888-17646111	12.8233	0.523164	0.43176	1.2117	0.225627	0.473447
chr1:17646721-17647314	42.24	-0.0134372	0.292409	-0.0459533	0.963347	0.984337
chr1:17653074-17653352	17.361	-0.405186	0.371075	-1.09192	0.274866	0.528019
chr1:17653735-17654122	96.4792	0.138867	0.180941	0.767472	0.442801	0.679035
chr1:17658692-17659342	198.89	-0.369538	0.136974	-2.69788	0.00697826	0.0547717
chr1:17661469-17661942	85.5751	0.0728017	0.168846	0.431172	0.666343	0.833368
chr1:17669873-17670259	103.867	-0.505123	0.151574	-3.33252	0.000860624	0.0119277
chr1:17673707-17674039	141.299	-0.490146	0.205218	-2.38842	0.016921	0.0993877
chr1:17674724-17675517	259.021	-0.426807	0.175101	-2.43749	0.0147896	0.0910266
chr1:17675747-17676135	65.8217	-0.637945	0.223815	-2.85032	0.00436748	0.0394816
chr1:17676434-17677051	256.853	-0.201843	0.170556	-1.18344	0.236633	0.486251
chr1:17686379-17686643	22.4883	-0.705183	0.252975	-2.78756	0.00531066	0.0453103
chr1:17688694-17688938	17.8211	-0.351886	0.313176	-1.12361	0.26118	0.513352
chr1:17696422-17696854	84.6979	-0.0801416	0.156043	-0.513589	0.60754	0.795915
chr1:17710973-17711232	21.6524	-0.825105	0.354761	-2.32581	0.0200288	0.110678
chr1:17712059-17712303	17.5499	-1.53858	0.363061	-4.23779	2.25735e-05	0.00066141
chr1:17719885-17720192	17.6738	-0.443009	0.380331	-1.1648	0.2441	0.494474
chr1:17732533-17732835	25.9052	-0.265093	0.322381	-0.822296	0.410908	0.65313
chr1:17765496-17765939	60.5861	0.54765	0.324379	1.6883	0.091353	0.284267
chr1:17766110-17766430	32.9999	-0.0204076	0.382191	-0.0533963	0.957416	0.981825
chr1:17768568-17768954	79.4337	0.405783	0.300762	1.34918	0.177278	0.41391
chr1:17770539-17771029	161.3	0.638071	0.175522	3.63527	0.000277684	0.0049723
chr1:17802251-17802570	13.3534	-1.38526	0.524566	-2.64077	0.00827188	0.0615279
chr1:17826144-17826432	26.5527	0.0751389	0.300783	0.249811	0.802733	0.908957
chr1:17866161-17866888	290.729	-0.164787	0.200259	-0.822871	0.410581	0.652906
chr1:17874227-17874564	24.8336	0.114219	0.346221	0.329901	0.741475	0.876441
chr1:17874690-17874918	18.806	-0.00238508	0.366617	-0.00650564	0.994809	0.997915
chr1:17875554-17875820	23.7973	0.638413	0.357792	1.78431	0.0743727	0.252099
chr1:17878897-17879255	37.0064	-0.218148	0.296297	-0.736247	0.461581	0.693376
chr1:17879665-17879877	23.7963	0.151142	0.312776	0.483227	0.628935	0.809804
chr1:17894309-17894546	10.9131	0.200159	0.545064	0.367221	0.713454	0.86072
chr1:17909648-17909995	34.3377	0.0438306	0.273966	0.159985	0.872893	0.94367
chr1:17919913-17920218	50.0138	0.102085	0.17902	0.570243	0.568513	0.77017
chr1:17922895-17923152	26.0953	-0.0791216	0.295427	-0.267821	0.788837	0.901665
chr1:17955732-17955932	20.9875	0.0734984	0.313493	0.23445	0.814636	0.915089
chr1:17958741-17959213	111.516	0.0309558	0.262139	0.118089	0.905997	0.959168
chr1:17984617-17984848	22.8437	-0.152347	0.332929	-0.457597	0.647242	0.821463
chr1:18000700-18001321	89.0166	-0.0532458	0.211942	-0.251228	0.801638	0.908474
chr1:18005247-18005677	60.5457	-0.796593	0.28744	-2.77134	0.00558268	0.0469355
chr1:18009833-18010035	8.52564	-1.02263	0.64176	-1.59348	0.111054	0.318118
chr1:18041012-18041508	140.131	-0.0205089	0.253973	-0.0807522	0.935639	0.972372
chr1:18043054-18043334	22.0444	-1.19828	0.324869	-3.68851	0.000225568	0.00421134
chr1:18049997-18050265	23.8568	-0.673195	0.290033	-2.32109	0.0202818	0.111627
chr1:18085372-18085572	13.9253	0.0334734	0.477229	0.0701412	0.944081	0.975967
chr1:18092073-18092400	29.6864	-0.613774	0.289081	-2.12319	0.0337378	0.15529
chr1:18100458-18100894	93.7981	-0.360048	0.176638	-2.03834	0.0415161	0.176813
chr1:18107664-18108137	133.592	-0.144081	0.172133	-0.837032	0.402574	0.6463
chr1:18108942-18109401	193.751	-0.154127	0.155555	-0.990824	0.321772	0.574605
chr1:18109943-18110881	526.864	-0.179178	0.145647	-1.23022	0.218616	0.465179
chr1:18111009-18111343	109.34	0.243853	0.238768	1.02129	0.307116	0.560323
chr1:18111697-18112051	202.636	0.135637	0.153099	0.885944	0.375647	0.622997
chr1:18116296-18116554	108.513	-0.243583	0.181716	-1.34046	0.180096	0.417765
chr1:18117982-18118509	478.842	-0.450174	0.120938	-3.72235	0.000197374	0.00379321
chr1:18118586-18118967	172.683	-0.513471	0.12093	-4.24603	2.17589e-05	0.000641455
chr1:18119229-18119644	227.173	-0.661623	0.128989	-5.12929	2.90838e-07	1.61426e-05
chr1:18141386-18141595	16.1261	-0.309668	0.386323	-0.801576	0.422798	0.662775
chr1:18145011-18145227	13.7272	0.795994	0.383369	2.07632	0.0378648	0.167058
chr1:18149082-18149668	48.3933	-0.17815	0.224389	-0.793934	0.427234	0.666702
chr1:18151471-18151809	27.7594	0.497939	0.309253	1.61013	0.107369	0.311949
chr1:18160111-18161143	1468.32	-0.291038	0.159523	-1.82443	0.0680874	0.239311
chr1:18165653-18166201	153.357	0.0949634	0.24723	0.384109	0.700897	0.853367
chr1:18171211-18171496	23.3049	0.0150811	0.280142	0.0538337	0.957068	0.981633
chr1:18171703-18171904	10.8837	-0.451831	0.420257	-1.07513	0.282316	0.535482
chr1:18175100-18175410	58.5951	-0.0500946	0.184251	-0.271883	0.785712	0.900097
chr1:18178124-18178491	163.647	-0.228271	0.147278	-1.54994	0.121157	0.334488
chr1:18182467-18183185	710.825	-0.438566	0.200253	-2.19006	0.0285196	0.139242
chr1:18188894-18189224	48.2277	-0.760512	0.218425	-3.4818	0.000498059	0.00784011
chr1:18192952-18193382	215.273	-0.589238	0.159651	-3.69079	0.000223561	0.00417989
chr1:18193842-18194172	51.0007	-0.974112	0.188135	-5.17772	2.24609e-07	1.29646e-05
chr1:18197695-18197987	49.4315	-0.995892	0.31011	-3.21141	0.00132086	0.0164824
chr1:18200163-18200442	31.4573	0.0702902	0.235283	0.298747	0.765133	0.889372
chr1:18200890-18201367	150.474	0.162785	0.15999	1.01747	0.308932	0.561966
chr1:18202385-18202756	64.3714	-1.06061	0.213928	-4.95776	7.13091e-07	3.55133e-05
chr1:18212539-18213035	122.647	-0.714825	0.178398	-4.00691	6.15176e-05	0.00149043
chr1:18217389-18217751	83.2911	0.0581144	0.146969	0.395419	0.692534	0.848458
chr1:18227599-18227911	26.0165	-0.479792	0.301812	-1.5897	0.111902	0.319534
chr1:18234751-18235121	72.8706	-0.0113786	0.186281	-0.061083	0.951293	0.979047
chr1:18253665-18253930	18.5144	0.0843647	0.346108	0.243752	0.807423	0.911405
chr1:18299784-18300029	18.4544	-0.0919486	0.30451	-0.301956	0.762685	0.887992
chr1:18304447-18304759	29.7524	0.202122	0.242789	0.832501	0.405126	0.648405
chr1:18312734-18313173	88.0312	0.0389916	0.168511	0.231389	0.817013	0.916229
chr1:18322537-18322760	21.5655	-0.0547138	0.330513	-0.165542	0.868517	0.941677
chr1:18385352-18386195	110.17	-0.191158	0.153405	-1.2461	0.212727	0.458263
chr1:18480518-18480744	17.1002	-1.26965	0.326061	-3.89389	9.86477e-05	0.00218497
chr1:18491272-18491490	17.1057	-0.0244946	0.370972	-0.0660282	0.947355	0.977421
chr1:18557667-18557965	20.5993	-0.345083	0.409201	-0.843309	0.399056	0.643394
chr1:18573234-18573522	24.9716	-0.0773185	0.342762	-0.225575	0.821532	0.918468
chr1:18575631-18575921	29.2391	-0.0843136	0.244612	-0.344683	0.730333	0.870024
chr1:18579326-18579619	28.08	-0.383065	0.309983	-1.23576	0.216547	0.46261
chr1:18581473-18581732	28.3125	0.129995	0.30589	0.424973	0.670857	0.835872
chr1:18597303-18597752	71.2987	-0.212782	0.181352	-1.17331	0.240673	0.490597
chr1:18602836-18603198	13.3123	0.222571	0.412938	0.538994	0.589891	0.784394
chr1:18681389-18681706	60.515	-0.0096768	0.210357	-0.0460019	0.963309	0.984324
chr1:18716335-18716768	28.0462	-0.0441368	0.268381	-0.164455	0.869373	0.942128
chr1:18820646-18821281	82.4286	0.07847	0.291778	0.268937	0.787978	0.901203
chr1:18875218-18875766	99.7827	-0.0647726	0.198763	-0.325878	0.744517	0.878114
chr1:18884128-18884654	133.662	0.0473445	0.177194	0.26719	0.789323	0.901879
chr1:18886060-18886368	19.6817	-0.665565	0.546872	-1.21704	0.223588	0.47104
chr1:18891484-18891697	34.0937	-0.630412	0.231585	-2.72216	0.00648562	0.0521167
chr1:18894427-18894867	274.267	-0.717571	0.123421	-5.81402	6.09898e-09	5.43892e-07
chr1:18901998-18903299	1440.74	-0.171456	0.139152	-1.23214	0.217895	0.464307
chr1:18907229-18907844	280.133	-0.161657	0.141815	-1.13992	0.25432	0.505895
chr1:18907998-18908262	62.9244	-0.23566	0.208195	-1.13192	0.25767	0.509527
chr1:18913052-18913648	257.339	-0.0882867	0.202438	-0.436117	0.662752	0.83123
chr1:18922340-18922623	77.5416	-0.417561	0.241844	-1.72657	0.0842451	0.271295
chr1:18924264-18924575	157.136	0.0297216	0.126691	0.234599	0.81452	0.915038
chr1:18926243-18927009	1076.58	-0.29235	0.179875	-1.62529	0.1041	0.306375
chr1:18927685-18928037	137.941	-0.209893	0.18386	-1.14159	0.253622	0.505059
chr1:18938321-18938705	57.9522	-0.508528	0.19464	-2.61266	0.00898417	0.0650681
chr1:18941252-18941628	33.3197	0.99531	0.366948	2.7124	0.0066798	0.0531573
chr1:18941763-18942196	72.9321	-0.20902	0.179979	-1.16136	0.245497	0.496017
chr1:18942487-18942700	22.7598	-0.617972	0.320691	-1.927	0.0539795	0.20797
chr1:18947020-18947320	63.2492	-0.299191	0.18476	-1.61935	0.105372	0.308585
chr1:18951438-18951912	232.913	-0.176294	0.151386	-1.16453	0.244209	0.494604
chr1:18955747-18957329	1618.6	-0.0711123	0.20629	-0.34472	0.730305	0.870018
chr1:18965755-18966087	17.0655	-0.856974	0.352229	-2.433	0.0149742	0.0917911
chr1:18972981-18973492	149.523	-0.501345	0.143565	-3.49212	0.000479209	0.00761695
chr1:18977457-18977722	8.59639	0.375171	0.673054	0.557416	0.577243	0.776151
chr1:18994322-18994800	287.646	-0.739808	0.107041	-6.91144	4.79755e-12	8.17733e-10
chr1:18998456-18998728	43.9617	-0.648089	0.219824	-2.94822	0.00319614	0.0316098
chr1:19010891-19011517	703.79	-0.485155	0.151868	-3.19459	0.00140031	0.0172374
chr1:19033930-19034130	8.01775	-0.376513	0.600424	-0.627078	0.530608	0.743667
chr1:19045407-19045607	12.1946	0.118299	0.507767	0.232979	0.815777	0.915689
chr1:19066393-19066610	10.0426	0.22934	0.493189	0.465013	0.641922	0.818111
chr1:19067570-19067880	42.8707	-0.36128	0.233635	-1.54635	0.122021	0.335806
chr1:19081251-19082073	446.565	-0.0987433	0.0884251	-1.11669	0.264128	0.516647
chr1:19096356-19096572	19.0534	0.0245993	0.302524	0.0813133	0.935193	0.972208
chr1:19113685-19113958	22.4329	0.246759	0.282484	0.873531	0.382374	0.628886
chr1:19123835-19124269	139.066	-0.354965	0.194375	-1.82618	0.0678229	0.238772
chr1:19129165-19129434	25.1927	-0.983736	0.276263	-3.56086	0.000369636	0.00621887
chr1:19140479-19141076	60.4536	-0.30249	0.174632	-1.73215	0.0832463	0.269406
chr1:19156677-19157080	118.204	-0.245183	0.121414	-2.0194	0.0434457	0.181888
chr1:19164874-19165443	69.2528	-0.119704	0.212173	-0.56418	0.572631	0.773
chr1:19203102-19203332	9.97166	0.47786	0.657911	0.72633	0.467637	0.697962
chr1:19204474-19204945	98.4381	-0.536875	0.162126	-3.31148	0.000928048	0.0126333
chr1:19209615-19211087	1368.62	-0.319902	0.197576	-1.61913	0.105419	0.308671
chr1:19232274-19232746	40.7547	-0.839115	0.351973	-2.38403	0.0171242	0.100168
chr1:19239896-19240293	190.647	-0.589485	0.152075	-3.87629	0.000106062	0.00230894
chr1:19240966-19241667	297.074	-0.538496	0.167167	-3.22131	0.00127607	0.0160669
chr1:19251366-19252538	1072.47	-0.290924	0.250817	-1.15991	0.246087	0.496711
chr1:19257587-19257882	36.6886	-0.287059	0.378629	-0.758153	0.448359	0.683227
chr1:19260079-19261070	282.02	-0.209114	0.1378	-1.51752	0.129135	0.346663
chr1:19288675-19288945	15.0417	-2.06098	0.432431	-4.76603	1.87888e-06	8.15401e-05
chr1:19311685-19312947	2578.43	-0.30672	0.21804	-1.40672	0.159511	0.390379
chr1:19315402-19315864	569.644	-0.55022	0.260478	-2.11235	0.0346566	0.15801
chr1:19322429-19322831	318.151	-0.233133	0.1351	-1.72563	0.0844132	0.271631
chr1:19325661-19326454	720.117	-0.196258	0.224317	-0.874911	0.381622	0.628264
chr1:19330119-19330849	235.86	-0.443624	0.422851	-1.04913	0.29412	0.547291
chr1:19331423-19332388	340.12	-0.278555	0.291892	-0.954309	0.339927	0.59154
chr1:19334009-19334351	83.5478	0.424262	0.178176	2.38113	0.0172594	0.100658
chr1:19341484-19341988	227.377	-0.159355	0.151472	-1.05204	0.292781	0.545948
chr1:19342139-19342405	44.1161	0.160891	0.217038	0.741302	0.45851	0.691188
chr1:19344390-19344694	123.425	0.0615935	0.260368	0.236563	0.812995	0.914199
chr1:19347680-19348188	79.8129	-0.111084	0.153504	-0.723655	0.469277	0.699218
chr1:19352836-19353286	33.5997	0.186684	0.279812	0.667176	0.504659	0.725658
chr1:19359863-19360176	18.6636	-0.457514	0.332291	-1.37685	0.168559	0.402501
chr1:19361800-19362172	26.0667	-0.533017	0.34923	-1.52626	0.126944	0.343336
chr1:19370471-19371117	74.7764	-0.0227807	0.191487	-0.118968	0.905301	0.958812
chr1:19375874-19376751	253.512	-0.425209	0.107449	-3.9573	7.58014e-05	0.00176487
chr1:19381346-19381619	21.7166	-0.0598365	0.293734	-0.20371	0.83858	0.927064
chr1:19384145-19384445	21.9176	-0.391779	0.353024	-1.10978	0.267093	0.519794
chr1:19385988-19386438	30.4554	-0.328881	0.310058	-1.06071	0.288822	0.541892
chr1:19387200-19387547	52.6907	-0.344182	0.18178	-1.8934	0.0583049	0.218008
chr1:19390914-19391260	33.1177	-0.52473	0.263041	-1.99486	0.0460584	0.188591
chr1:19391368-19391728	39.9449	-0.25356	0.245955	-1.03092	0.302577	0.555883
chr1:19398195-19398966	1175.38	-0.287875	0.188081	-1.53059	0.12587	0.341688
chr1:19410512-19410712	21.9175	0.201997	0.291879	0.692056	0.488902	0.714123
chr1:19414385-19414974	224.248	-0.191904	0.146979	-1.30565	0.191671	0.432774
chr1:19418364-19418757	217.095	-0.265003	0.131326	-2.0179	0.0436013	0.182266
chr1:19423154-19423376	22.5671	-0.397689	0.329582	-1.20665	0.227569	0.475913
chr1:19424960-19425273	26.4695	-0.410524	0.28107	-1.46058	0.144132	0.368949
chr1:19426930-19427174	35.717	-0.23597	0.235449	-1.00221	0.316242	0.569074
chr1:19429826-19430089	25.5826	-0.485606	0.264088	-1.83881	0.0659438	0.234683
chr1:19430123-19430484	106.834	-0.434528	0.161555	-2.68966	0.00715258	0.0557241
chr1:19435112-19435585	282.135	-0.361568	0.121229	-2.98253	0.00285878	0.0291712
chr1:19436135-19436414	79.3449	-0.157848	0.242746	-0.65026	0.515524	0.733532
chr1:19436689-19437374	260.029	-0.317513	0.160257	-1.98128	0.0475601	0.192408
chr1:19440504-19440810	51.3164	-0.0746882	0.208088	-0.358925	0.719651	0.864171
chr1:19448465-19449467	1684.14	-0.352003	0.18631	-1.88935	0.0588455	0.219288
chr1:19450868-19451170	227.9	-0.388196	0.156333	-2.48314	0.0130229	0.0836579
chr1:19453861-19454114	199.385	-0.284849	0.133453	-2.13445	0.0328056	0.152502
chr1:19454517-19455231	1079.65	-0.30632	0.135444	-2.2616	0.0237222	0.123636
chr1:19455376-19455673	158.737	-0.358322	0.140848	-2.54404	0.0109579	0.0744149
chr1:19457733-19458073	184.433	-0.401463	0.158727	-2.52928	0.0114298	0.0766095
chr1:19462841-19463106	32.142	-0.217968	0.260149	-0.837858	0.402111	0.645883
chr1:19463259-19463683	38.2179	-0.688574	0.232514	-2.96143	0.00306213	0.0306876
chr1:19468386-19468847	181.606	-0.292358	0.153763	-1.90135	0.0572563	0.215579
chr1:19469375-19470004	508.096	-0.19714	0.140148	-1.40665	0.159531	0.390422
chr1:19476514-19477694	905.267	-0.289615	0.0985371	-2.93915	0.00329113	0.0322828
chr1:19477865-19478246	363.971	-0.279737	0.124786	-2.24173	0.024979	0.127827
chr1:19478419-19478772	333.549	-0.253963	0.139521	-1.82025	0.0687205	0.240635
chr1:19484879-19485084	84.4317	-0.483115	0.281919	-1.71367	0.0865893	0.275561
chr1:19485372-19486164	1678.24	-0.357903	0.226088	-1.58303	0.113415	0.322032
chr1:19495068-19496880	264.127	-0.296359	0.139603	-2.12287	0.0337651	0.155368
chr1:19502318-19502624	110.073	-0.582391	0.278843	-2.08859	0.0367443	0.163947
chr1:19505066-19506220	945.895	-0.405124	0.111802	-3.62359	0.000290546	0.00515293
chr1:19508897-19509277	132.593	-0.895384	0.278955	-3.20978	0.00132835	0.0165575
chr1:19511137-19511537	195.324	-0.437974	0.123092	-3.5581	0.000373542	0.00626835
chr1:19512679-19512922	17.736	-0.503113	0.443861	-1.13349	0.257008	0.50884
chr1:19516877-19517353	53.443	-0.214256	0.202666	-1.05719	0.290426	0.543602
chr1:19528489-19528794	66.3498	-0.484783	0.218738	-2.21627	0.0266733	0.133406
chr1:19533631-19534177	209.307	-0.0764283	0.14668	-0.521056	0.602328	0.792593
chr1:19557752-19558122	53.1045	-0.579117	0.247416	-2.34066	0.0192494	0.107999
chr1:19579742-19580290	142.464	-0.442911	0.152023	-2.91344	0.00357468	0.0342518
chr1:19580907-19581286	78.1102	-0.158597	0.155741	-1.01834	0.308514	0.561618
chr1:19596595-19597855	1345.67	-0.468255	0.196141	-2.38734	0.0169706	0.0995995
chr1:19605984-19606350	33.0704	-0.435595	0.336084	-1.29609	0.194944	0.437063
chr1:19640592-19640801	17.577	-0.217111	0.463357	-0.468561	0.639384	0.816576
chr1:19643714-19645070	719.261	-0.277093	0.237397	-1.16721	0.243124	0.493312
chr1:19646023-19646312	76.9374	-0.142495	0.153102	-0.930718	0.351999	0.602554
chr1:19651164-19651502	135.646	0.0939222	0.163719	0.57368	0.566185	0.768674
chr1:19652270-19652533	36.3852	-0.964095	0.289937	-3.32518	0.0008836	0.0121676
chr1:19653561-19654107	170.209	-0.161701	0.222366	-0.72718	0.467115	0.697633
chr1:19659663-19660154	566.007	-0.16184	0.179504	-0.901593	0.367273	0.615951
chr1:19664708-19665267	91.1229	-0.567174	0.303637	-1.86793	0.0617714	0.225717
chr1:19665721-19666162	36.2701	-0.725711	0.284584	-2.55007	0.01077	0.0735333
chr1:19673172-19673425	26.5204	-0.823985	0.28114	-2.93087	0.0033801	0.0329254
chr1:19676493-19676758	27.1248	-0.254472	0.303442	-0.83862	0.401682	0.645501
chr1:19682270-19682593	36.4201	-0.469549	0.300991	-1.56001	0.118758	0.330635
chr1:19686708-19686920	18.7672	-0.851726	0.323619	-2.63188	0.00849147	0.062638
[truncated: 219,072+ more rows]

## Sheet: ATACseq_microglia
	baseMean	log2FoldChange	lfcSE	stat	pvalue	padj
chr1:10002-10231	31.3162	-0.53076	0.461677	-1.14963	0.250295	0.768258
chr1:191426-191977	56.5697	-0.386682	0.353403	-1.09417	0.273881	0.790123
chr1:267861-268136	48.1276	-0.0399782	0.355455	-0.112471	0.91045	0.991614
chr1:586042-586321	37.4823	0.447781	0.403724	1.10912	0.267376	0.784774
chr1:629809-630112	1886.36	-0.449664	0.238693	-1.88386	0.0595841	0.433695
chr1:633801-634210	7201.84	-0.520949	0.263106	-1.97999	0.0477043	0.391978
chr1:778473-779082	1423.5	0.0233397	0.0773825	0.301615	0.762946	0.974481
chr1:807680-808249	65.0216	0.406806	0.306011	1.32938	0.183721	0.692381
chr1:810837-811228	64.8976	0.215879	0.293906	0.734516	0.462634	0.900594
chr1:817069-817565	819.41	0.0149367	0.103537	0.144264	0.885292	0.98919
chr1:827052-827901	1138.62	0.069665	0.0932171	0.747341	0.454858	0.897181
chr1:869708-870234	187.707	-0.351997	0.189262	-1.85984	0.0629079	0.444084
chr1:897363-897594	28.5234	-0.0859	0.480571	-0.178746	0.858137	0.986363
chr1:904404-904922	385.23	0.286385	0.16333	1.75341	0.0795316	0.492872
chr1:906715-907113	415.207	0.0296791	0.12848	0.231002	0.817313	0.981356
chr1:912915-913186	30.7459	-0.354683	0.462235	-0.767322	0.44289	0.89241
chr1:921078-921405	166.751	0.359301	0.193466	1.85718	0.0632856	0.445216
chr1:923672-924043	128.839	0.26805	0.218635	1.22602	0.220191	0.736929
chr1:938151-938404	49.8911	-0.196764	0.336385	-0.584936	0.558591	0.933585
chr1:940241-940629	57.7228	0.00837227	0.339049	0.0246934	0.9803	0.997963
chr1:940860-941062	38.324	-0.536245	0.379457	-1.41319	0.157599	0.654114
chr1:941608-941973	68.0768	-0.26736	0.305231	-0.875926	0.38107	0.862298
chr1:950294-950619	34.4018	-1.36116	0.540635	-2.5177	0.0118123	0.206468
chr1:955487-955786	77.8789	-0.133957	0.275347	-0.486502	0.626611	0.950271
chr1:959115-959672	564.788	0.214068	0.125752	1.70231	0.0886974	0.517112
chr1:960411-960733	183.109	0.261829	0.189909	1.37871	0.167985	0.669794
chr1:966693-967338	125.413	-0.0821483	0.225528	-0.364249	0.715672	0.967164
chr1:976035-976451	92.9844	-0.554364	0.252772	-2.19314	0.0282975	0.30765
chr1:984203-984420	34.2406	-0.419628	0.423294	-0.991341	0.321519	0.826077
chr1:999003-999254	45.1577	-0.0957241	0.367135	-0.260733	0.794299	0.978932
chr1:999879-1000488	225.961	0.0586444	0.203859	0.287672	0.773598	0.976285
chr1:1000659-1000952	79.494	0.147484	0.283682	0.519892	0.603139	0.94386
chr1:1001828-1002144	142.58	-0.333944	0.210674	-1.58512	0.112938	0.572965
chr1:1005314-1005568	63.202	-0.454294	0.338426	-1.34237	0.179475	0.68704
chr1:1009264-1009468	51.2151	-0.13611	0.349686	-0.389236	0.697102	0.964073
chr1:1013178-1013759	429.733	0.111761	0.148629	0.751943	0.452085	0.896136
chr1:1019271-1020282	917.965	0.11969	0.124644	0.960252	0.336929	0.836382
chr1:1032934-1033559	182.383	0.297835	0.204683	1.4551	0.145642	0.634174
chr1:1038733-1039107	326.393	-0.263674	0.144686	-1.82239	0.0683954	0.461307
chr1:1039578-1039846	130.501	-0.312762	0.213514	-1.46483	0.142967	0.62992
chr1:1040596-1041058	301.589	-0.0209125	0.147814	-0.141479	0.887492	0.989282
chr1:1052428-1052649	21.6667	-0.947668	0.713638	-1.32794	0.184198	0.692688
chr1:1059139-1059954	332.412	0.0743387	0.171532	0.433381	0.664738	0.957972
chr1:1063845-1064476	164.544	-0.282448	0.214968	-1.31391	0.188877	0.698089
chr1:1069073-1069698	96.8033	0.346783	0.260393	1.33177	0.182937	0.691335
chr1:1079340-1080693	251.262	-0.0100396	0.196055	-0.051208	0.95916	0.996527
chr1:1104156-1104574	321.082	0.102476	0.143675	0.713247	0.475693	0.90616
chr1:1115946-1116621	2089.63	-0.033893	0.0699828	-0.484304	0.62817	0.950578
chr1:1122135-1122444	119.471	-0.230524	0.242171	-0.951904	0.341146	0.839159
chr1:1123543-1124135	125.602	-0.54956	0.269947	-2.03581	0.0417699	0.368292
chr1:1124215-1124626	112.692	-0.261808	0.242884	-1.07791	0.281072	0.796763
chr1:1157374-1158426	578.28	-0.397964	0.13798	-2.88421	0.00392395	0.122279
chr1:1176993-1177216	22.1287	-1.36198	0.733787	-1.8561	0.063439	0.445738
chr1:1189098-1189467	90.3512	0.28534	0.283998	1.00472	0.315029	0.821713
chr1:1201386-1201846	114.575	0.0927481	0.236016	0.392973	0.694339	0.963462
chr1:1208945-1209187	47.6057	0.106844	0.386414	0.276501	0.782163	0.977549
chr1:1212807-1213343	138.959	0.525447	0.21593	2.43342	0.014957	0.230347
chr1:1231484-1232557	1454.07	0.0815135	0.0875244	0.931323	0.351686	0.846078
chr1:1246678-1246911	30.7673	-0.611008	0.430686	-1.41868	0.155991	0.651613
chr1:1248174-1248593	50.9671	0.212829	0.342828	0.620803	0.534729	0.926428
chr1:1259176-1259383	28.4885	-1.20418	0.604209	-1.99299	0.0462629	0.386307
chr1:1259951-1260822	261.943	0.0600295	0.154057	0.389659	0.696789	0.964073
chr1:1265090-1265290	30.1632	-0.129854	0.454104	-0.285958	0.774911	0.976587
chr1:1273518-1274308	775.517	0.0027045	0.113173	0.0238971	0.980935	0.998119
chr1:1290174-1290496	82.4389	0.127333	0.282979	0.449972	0.652731	0.955792
chr1:1291804-1292137	47.1269	-0.365208	0.353151	-1.03414	0.301071	0.812379
chr1:1307805-1308794	1832.19	0.0452606	0.0846552	0.534646	0.592894	0.941173
chr1:1324334-1325141	475.017	0.379317	0.185991	2.03944	0.0414059	0.366851
chr1:1341079-1341445	43.3066	-1.52776	0.501886	-3.04404	0.00233422	0.0938253
chr1:1349068-1350040	655.191	0.0965526	0.127338	0.758238	0.448308	0.894362
chr1:1355347-1355785	132.47	0.000455369	0.257016	0.00177175	0.998586	0.999907
chr1:1360879-1361187	32.6611	-0.768601	0.588807	-1.30535	0.191773	0.701903
chr1:1375050-1375693	2115.33	-0.0482339	0.0661421	-0.729247	0.46585	0.902005
chr1:1389842-1390048	29.0029	-0.517174	0.519609	-0.995313	0.319584	0.824581
chr1:1391227-1391506	47.1353	-0.214021	0.435627	-0.491294	0.623219	0.949317
chr1:1399185-1399870	1809.69	-0.0607418	0.071039	-0.855049	0.392524	0.86895
chr1:1407009-1407595	635.508	0.0887057	0.137495	0.645158	0.518825	0.920906
chr1:1407802-1408020	49.2658	0.324897	0.351937	0.923168	0.35592	0.848138
chr1:1427244-1427485	23.6733	-1.75255	0.622757	-2.81418	0.00489014	0.135598
chr1:1435363-1435908	196.397	-0.00484473	0.189691	-0.0255401	0.979624	0.997934
chr1:1437976-1438434	378.004	-0.241479	0.17138	-1.40902	0.158829	0.656095
chr1:1440913-1441203	97.4736	0.00282557	0.253644	0.0111399	0.991112	0.999158
chr1:1471443-1471925	596.592	0.0907748	0.120124	0.755679	0.449842	0.895199
chr1:1504765-1505269	100.02	-0.0181097	0.24715	-0.0732743	0.941588	0.994823
chr1:1505477-1505828	88.9949	0.0312018	0.272489	0.114507	0.908836	0.991401
chr1:1511458-1512297	1167.95	0.0880767	0.109594	0.803662	0.421592	0.882752
chr1:1518148-1518412	24.3734	-1.26784	0.595288	-2.12979	0.0331888	0.331912
chr1:1529547-1529747	19.9645	-1.90878	0.66964	-2.85046	0.00436557	0.128546
chr1:1540358-1540766	58.9674	-0.493038	0.321191	-1.53503	0.124776	0.596055
chr1:1551021-1551319	45.7796	-0.795681	0.420876	-1.89053	0.0586868	0.430583
chr1:1553951-1554164	27.9702	-0.420307	0.471863	-0.89074	0.373069	0.857805
chr1:1573892-1575222	959.531	0.37626	0.146319	2.5715	0.0101259	0.19229
chr1:1583113-1583364	26.833	-0.1985	0.5237	-0.379034	0.704663	0.964942
chr1:1587066-1587299	24.9671	-0.212682	0.584544	-0.363843	0.715976	0.967179
chr1:1599346-1600288	293.719	-0.144096	0.141803	-1.01617	0.30955	0.818185
chr1:1607079-1607486	204.622	0.0364825	0.17417	0.209465	0.834086	0.982409
chr1:1615101-1616376	1392.89	0.00530003	0.0906209	0.0584857	0.953362	0.995925
chr1:1630282-1630657	157.573	-0.0823648	0.213681	-0.385456	0.699899	0.964364
chr1:1631050-1631280	28.9857	0.55986	0.456678	1.22594	0.220221	0.736938
chr1:1658862-1659423	844.53	-0.054668	0.091902	-0.594851	0.551943	0.931498
chr1:1665735-1666002	29.3509	-0.204373	0.522298	-0.391295	0.695579	0.963631
chr1:1673854-1674119	18.253	0.661841	0.597363	1.10794	0.267888	0.785218
chr1:1692361-1693281	432.832	0.102897	0.135758	0.757949	0.448482	0.894478
chr1:1724159-1724734	1046.15	-0.0403591	0.0841164	-0.4798	0.63137	0.951483
chr1:1741017-1741311	42.6026	0.909258	0.38413	2.36706	0.0179302	0.251245
chr1:1745650-1746740	977.31	0.181563	0.118607	1.53079	0.125821	0.597972
chr1:1752714-1753327	54.6245	-0.459034	0.395162	-1.16163	0.245384	0.76364
chr1:1758342-1758808	39.3634	-0.0522183	0.465687	-0.112132	0.910719	0.991652
chr1:1764253-1764601	73.2589	0.259943	0.365237	0.711712	0.476643	0.906428
chr1:1778306-1778642	245.824	0.285622	0.17539	1.62849	0.10342	0.552322
chr1:1778792-1779177	488.535	0.0449855	0.118005	0.381217	0.703042	0.964669
chr1:1779902-1780735	1082.94	-0.0415465	0.0823717	-0.504378	0.613996	0.946578
chr1:1782722-1783208	269.717	0.272715	0.176982	1.54092	0.123337	0.592855
chr1:1789073-1789339	34.5118	-0.433793	0.486925	-0.890882	0.372993	0.857728
chr1:1797987-1798267	38.1034	-0.492717	0.465056	-1.05948	0.289382	0.803027
chr1:1816968-1817253	30.9866	-0.43561	0.500004	-0.871212	0.383639	0.864149
chr1:1841593-1841935	40.1099	-0.146447	0.387352	-0.378072	0.705377	0.965058
chr1:1847875-1848230	56.1862	0.0602044	0.323135	0.186313	0.852199	0.985156
chr1:1849219-1849566	89.4593	0.33167	0.281129	1.17978	0.238088	0.75535
chr1:1857121-1857511	309.018	-0.0783336	0.150712	-0.519756	0.603234	0.94388
chr1:1858633-1859029	385.116	-0.0673985	0.130065	-0.518191	0.604325	0.944099
chr1:1861000-1861273	76.3551	0.027481	0.278657	0.0986198	0.92144	0.992628
chr1:1869487-1869838	126.163	0.277373	0.252771	1.09733	0.272498	0.78877
chr1:1890070-1890578	552.703	0.330887	0.118924	2.78235	0.00539676	0.142546
chr1:1890914-1891869	1519.57	0.136669	0.091993	1.48564	0.137373	0.619501
chr1:1898148-1898542	33.733	-1.40462	0.566117	-2.48115	0.0130958	0.216945
chr1:1898895-1899129	20.5996	-0.833551	0.566714	-1.47085	0.141332	0.627135
chr1:1906234-1906570	491.464	-0.0191045	0.121149	-0.157694	0.874698	0.988187
chr1:1908753-1909524	1564.13	0.101158	0.0841264	1.20245	0.22919	0.746236
chr1:1919152-1919834	1378.77	0.102388	0.0840403	1.21832	0.223102	0.740343
chr1:1944009-1944481	116.564	0.0985458	0.222195	0.443511	0.657396	0.956519
chr1:1960040-1960374	68.2527	0.298528	0.306738	0.973233	0.330437	0.832177
chr1:1966407-1966719	79.2737	-0.0265566	0.275602	-0.0963584	0.923236	0.992751
chr1:1970919-1971188	33.3172	-1.61072	0.60385	-2.66742	0.0076436	0.169499
chr1:1986722-1986986	24.2142	-1.20221	0.639677	-1.8794	0.0601903	0.435733
chr1:1990367-1990723	31.2829	0.0709258	0.465915	0.152229	0.879006	0.988544
chr1:1996174-1996614	369.843	-0.0471195	0.14272	-0.330153	0.741285	0.971179
chr1:2003569-2004023	106.889	0.0900145	0.279676	0.321853	0.747564	0.972168
chr1:2019180-2019772	73.0684	-0.100354	0.285878	-0.35104	0.725558	0.968929
chr1:2044758-2045254	161.34	-0.249838	0.195139	-1.28031	0.200437	0.711929
chr1:2091528-2091948	66.6786	-1.05558	0.299448	-3.5251	0.000423315	0.0370668
chr1:2108640-2108936	63.9878	0.454507	0.303804	1.49606	0.134639	0.61482
chr1:2112312-2112842	215.201	0.362715	0.193212	1.87729	0.060478	0.436613
chr1:2126994-2127655	147.377	-0.100932	0.222984	-0.452642	0.650806	0.955452
chr1:2132977-2133797	2590.3	-0.186613	0.0803974	-2.32113	0.0202799	0.265422
chr1:2139768-2140232	93.0287	-0.0831217	0.27298	-0.304497	0.760749	0.974377
chr1:2148720-2149013	50.5767	-0.211814	0.36852	-0.574769	0.565448	0.935225
chr1:2151205-2151689	240.713	-0.977927	0.16511	-5.92289	3.16332e-09	2.25867e-06
chr1:2174322-2174599	29.1884	-0.133163	0.506511	-0.262903	0.792625	0.978787
chr1:2189371-2189992	668.976	0.122349	0.104339	1.17261	0.240953	0.758815
chr1:2194632-2195533	1012.74	0.234468	0.125866	1.86283	0.0624856	0.442673
chr1:2199172-2199637	606.431	-0.424152	0.113017	-3.75298	0.000174742	0.0203841
chr1:2204637-2205683	1588.36	0.0919113	0.0841991	1.0916	0.275011	0.791071
chr1:2212431-2213326	487.978	0.168202	0.121785	1.38114	0.167236	0.668696
chr1:2227515-2228169	3074.61	-0.163705	0.0707146	-2.31501	0.0206121	0.267208
chr1:2234292-2234855	1181.44	-0.293919	0.0846855	-3.47071	0.000519086	0.0417747
chr1:2246067-2247070	685.61	0.0511356	0.106026	0.482293	0.629598	0.950941
chr1:2255393-2256419	747.953	0.101011	0.126014	0.801589	0.422791	0.883251
chr1:2260045-2260381	177.402	0.133197	0.215663	0.617618	0.536827	0.92711
chr1:2261501-2261860	142.813	0.410833	0.206977	1.98492	0.0471531	0.390161
chr1:2267779-2267981	20.8287	-1.56112	0.650829	-2.39867	0.0164547	0.240981
chr1:2275886-2276183	80.3898	-0.0997649	0.286957	-0.347665	0.728092	0.969555
chr1:2279189-2279532	63.4444	-0.602499	0.33125	-1.81886	0.068932	0.4626
chr1:2284575-2284813	20.7857	-1.26856	0.706658	-1.79516	0.0726283	0.473215
chr1:2290573-2291134	932.688	-0.0471218	0.0936239	-0.503309	0.614747	0.946876
chr1:2299192-2299505	301.173	-0.0666397	0.145281	-0.458695	0.646453	0.954406
chr1:2300288-2300589	229.976	-0.16141	0.16636	-0.970248	0.331923	0.833211
chr1:2300880-2301486	1742.84	-0.0722435	0.0758935	-0.951906	0.341145	0.839159
chr1:2311469-2311784	147.095	0.263695	0.215375	1.22435	0.220819	0.737525
chr1:2313860-2314103	76.4193	0.165339	0.304377	0.543204	0.586989	0.940059
chr1:2314316-2315380	422.849	0.380092	0.137487	2.76456	0.00569993	0.145979
chr1:2316445-2316953	249.841	0.510156	0.15518	3.28751	0.00101076	0.0607878
chr1:2324256-2324491	16.1916	-0.560328	0.753668	-0.743468	0.457198	0.898369
chr1:2343413-2343661	15.6857	-1.51321	0.773419	-1.95652	0.0504045	0.402579
chr1:2359763-2360076	48.5862	-0.8122	0.390127	-2.08188	0.037353	0.350496
chr1:2381742-2382109	186.407	0.0743402	0.176205	0.421897	0.6731	0.959534
chr1:2391408-2392014	2221.55	0.0434439	0.0663973	0.654301	0.512918	0.918908
chr1:2406845-2407164	28.725	-0.317916	0.435003	-0.730836	0.464879	0.901536
chr1:2412282-2413131	1500.31	0.0518473	0.0845366	0.613312	0.53967	0.928196
chr1:2463719-2463919	18.3175	0.0574926	0.63139	0.0910571	0.927447	0.993294
chr1:2495612-2495827	19.1927	-0.469678	0.658703	-0.713035	0.475824	0.90616
chr1:2526078-2526815	1393.85	0.0789631	0.0817886	0.965454	0.334317	0.834784
chr1:2539381-2539711	75.4385	-0.0282774	0.286425	-0.0987255	0.921356	0.992628
chr1:2545962-2546677	768.369	0.103157	0.102799	1.00348	0.315629	0.822113
chr1:2546790-2547238	655.518	-0.198214	0.122508	-1.61796	0.10567	0.557603
chr1:2548671-2549084	650.127	-0.149728	0.109011	-1.37351	0.169594	0.672855
chr1:2555514-2556714	1367.24	-0.203175	0.0910301	-2.23195	0.0256183	0.295093
chr1:2561953-2562236	88.0762	-0.189299	0.251308	-0.753258	0.451295	0.895809
chr1:2570350-2570724	88.4576	-1.5454	0.263798	-5.85825	4.67759e-09	3.2222e-06
chr1:2575964-2576198	41.6776	-0.349378	0.377562	-0.925354	0.354782	0.84739
chr1:2578112-2578697	270.57	-0.463622	0.165229	-2.80594	0.00501702	0.137343
chr1:2585419-2585958	628.847	0.0965888	0.124949	0.773027	0.439507	0.891305
chr1:2586261-2586905	2312.1	0.0662057	0.0681486	0.97149	0.331304	0.832891
chr1:2630252-2631007	81.4837	-1.93606	0.426696	-4.53733	5.69702e-06	0.00151421
chr1:2642969-2643446	115.922	-1.63975	1.33939	-1.22425	0.220856	0.73759
chr1:2652175-2652603	160.669	-1.64784	0.638853	-2.57938	0.00989781	0.190194
chr1:2652864-2655019	627.537	-1.28159	0.649147	-1.97427	0.0483514	0.394514
chr1:2655563-2655973	107.023	-1.23647	0.809268	-1.52789	0.126539	0.599216
chr1:2683929-2684362	96.8059	-1.52538	0.705914	-2.16086	0.0307062	0.319103
chr1:2687986-2688470	59.326	-1.04821	0.45808	-2.28827	0.0221219	0.275612
chr1:2750424-2750660	31.1584	-1.04366	0.52467	-1.98918	0.0466815	0.388077
chr1:2754689-2754937	32.5928	-1.9609	0.568382	-3.44998	0.000560636	0.0434731
chr1:2759468-2759747	44.0216	-1.21834	0.597039	-2.04064	0.0412866	0.366374
chr1:2800019-2800219	14.9595	-1.69704	0.709275	-2.39264	0.0167277	0.242936
chr1:2813218-2813424	12.5949	-1.89756	0.884062	-2.14641	0.0318403	0.325072
chr1:2896493-2896760	36.3235	-1.42202	0.667705	-2.12971	0.0331958	0.33196
chr1:2896913-2897261	45.3144	-1.27028	0.505684	-2.512	0.0120049	0.207996
chr1:2915519-2915741	20.0553	-0.421658	0.729144	-0.578291	0.563068	0.934583
chr1:2916056-2916385	35.3815	-2.5846	0.675521	-3.82609	0.000130197	0.0164439
chr1:3030253-3030544	22.5643	-2.9891	0.683043	-4.37615	1.20792e-05	0.00270739
chr1:3044303-3044591	19.8013	-2.52117	0.762058	-3.30837	0.000938404	0.0581598
chr1:3066235-3066479	56.002	-1.39499	0.322711	-4.32272	1.54117e-05	0.00325056
chr1:3069631-3070337	89.2225	0.208113	0.312068	0.666883	0.504847	0.915926
chr1:3093868-3094220	96.1788	0.360714	0.259354	1.39082	0.16428	0.664713
chr1:3104433-3104663	21.0733	-1.53858	0.724464	-2.12375	0.0336909	0.334263
chr1:3105827-3106027	19.1265	-1.18916	0.753404	-1.57838	0.114478	0.575921
chr1:3114164-3114515	51.4815	-1.4326	0.466411	-3.07154	0.00212954	0.0893312
chr1:3170517-3171635	849.589	0.256373	0.104543	2.45232	0.0141939	0.225195
chr1:3178557-3178840	44.5097	0.800973	0.389248	2.05775	0.0396144	0.35943
chr1:3181935-3182319	106.795	-0.208067	0.257508	-0.808003	0.419089	0.881528
chr1:3192357-3192826	90.7564	-0.0820614	0.263803	-0.311071	0.755747	0.973239
chr1:3207299-3207534	26.8728	0.0442502	0.470674	0.0940145	0.925098	0.993019
chr1:3222195-3222582	117.728	0.274494	0.225701	1.21618	0.223915	0.741435
chr1:3245646-3245954	39.7206	1.20092	0.386554	3.10673	0.00189169	0.0844712
chr1:3284018-3284236	35.1871	-0.271906	0.416457	-0.652904	0.513818	0.919267
chr1:3305970-3306236	47.446	-0.734435	0.392228	-1.87247	0.0611417	0.438519
chr1:3306888-3307379	214.299	-0.520238	0.173314	-3.0017	0.00268473	0.100466
chr1:3312912-3313569	948.387	-0.870951	0.0998901	-8.71909	2.80443e-18	1.35853e-14
chr1:3316584-3316922	179.371	-0.572412	0.266397	-2.14871	0.0316571	0.324017
chr1:3319978-3320239	62.071	-0.145861	0.320429	-0.455205	0.648962	0.954819
chr1:3320853-3321235	143.068	-0.143813	0.237165	-0.606383	0.544261	0.9294
chr1:3393475-3393679	16.771	-0.828377	0.637811	-1.29878	0.194019	0.704616
chr1:3410151-3410390	38.3242	-1.397	0.425601	-3.28242	0.00102921	0.0614543
chr1:3424732-3425026	82.0397	-0.0207698	0.269847	-0.0769688	0.938648	0.99472
chr1:3431307-3431571	37.2816	-0.288304	0.430652	-0.669459	0.503203	0.91559
chr1:3453142-3453469	180.755	0.156533	0.192718	0.812239	0.416654	0.88049
chr1:3454223-3454691	201.134	0.0708052	0.170676	0.414851	0.678251	0.960739
chr1:3454949-3455259	96.594	0.347595	0.254164	1.3676	0.171437	0.675726
chr1:3458271-3458809	104.185	0.0637388	0.234066	0.272311	0.785383	0.978
chr1:3471766-3472113	83.7327	-0.328903	0.272638	-1.20637	0.227673	0.744846
chr1:3479539-3479739	19.5543	-0.792724	0.625957	-1.26642	0.205363	0.71798
chr1:3483767-3484183	52.2405	-0.211454	0.340043	-0.621846	0.534043	0.926305
chr1:3491241-3491592	112.12	0.0108765	0.261065	0.0416623	0.966768	0.997203
chr1:3495964-3496297	38.5102	0.317774	0.398787	0.796852	0.425537	0.884705
chr1:3501922-3502202	54.8389	-1.81746	0.545698	-3.33052	0.000866824	0.0558917
chr1:3504189-3504565	73.3456	0.221099	0.296335	0.74611	0.455601	0.897592
chr1:3558393-3558696	31.6877	1.00096	0.566167	1.76796	0.0770682	0.485806
chr1:3565276-3565531	35.9855	0.160266	0.395793	0.404923	0.685534	0.962061
chr1:3587852-3588192	63.0587	0.555184	0.322174	1.72324	0.0848444	0.507536
chr1:3588403-3588677	45.606	0.181084	0.392307	0.461586	0.644378	0.953885
chr1:3593760-3594115	90.157	0.5865	0.26673	2.19885	0.0278884	0.305673
chr1:3597505-3597800	86.1885	0.0523776	0.256932	0.203858	0.838464	0.98289
chr1:3609078-3609371	65.5197	0.413345	0.336686	1.22769	0.219565	0.736234
chr1:3610589-3610838	29.6208	0.0400559	0.440515	0.0909298	0.927548	0.99331
chr1:3611586-3611843	38.6465	0.257857	0.374253	0.688991	0.490829	0.912028
chr1:3619019-3619339	82.2011	-0.027585	0.278568	-0.0990243	0.921119	0.992628
chr1:3624355-3625268	1344.74	0.239031	0.10637	2.24717	0.0246293	0.289716
chr1:3649873-3650299	549.442	0.0973654	0.109587	0.888477	0.374284	0.858534
chr1:3660725-3661003	25.2017	0.0970828	0.579383	0.167562	0.866927	0.987241
chr1:3666108-3666401	37.4562	0.336005	0.409272	0.82098	0.411658	0.877946
chr1:3668847-3669229	156.694	-0.283945	0.199642	-1.42227	0.154947	0.649549
chr1:3671792-3672154	89.9268	-0.389204	0.312987	-1.24352	0.213678	0.729063
chr1:3677468-3677949	321.241	-0.0967799	0.148597	-0.651291	0.514858	0.919446
chr1:3679015-3679276	73.748	0.181351	0.281944	0.643216	0.520084	0.921183
chr1:3684075-3684338	41.8062	0.0865736	0.373281	0.231926	0.816595	0.981356
chr1:3695615-3695940	81.1728	-0.236098	0.265256	-0.890075	0.373426	0.858027
chr1:3705759-3706005	14.6208	-0.818837	0.909158	-0.900654	0.367772	0.855084
chr1:3720094-3720359	31.4559	0.20104	0.463259	0.433968	0.664312	0.9579
chr1:3724454-3724718	31.6642	-0.149139	0.456202	-0.326914	0.743733	0.971377
chr1:3727335-3727572	40.2864	-0.882942	0.399928	-2.20775	0.0272616	0.30296
chr1:3747042-3747614	348.376	-0.0443272	0.141582	-0.313084	0.754217	0.972835
chr1:3772307-3772851	662.339	0.0247889	0.108183	0.229139	0.818761	0.981512
chr1:3775479-3775827	294.398	0.0241315	0.159853	0.15096	0.880007	0.988584
chr1:3785521-3785737	23.63	-0.496126	0.511276	-0.970367	0.331864	0.833174
chr1:3796013-3796852	813.933	0.0484818	0.0971313	0.499137	0.617683	0.947788
chr1:3801538-3801738	38.2333	-0.177807	0.379227	-0.468866	0.639165	0.952976
chr1:3811280-3811632	49.7095	-0.563433	0.38852	-1.4502	0.147002	0.636089
chr1:3815630-3815833	27.4656	-0.239484	0.505754	-0.473518	0.635843	0.952422
chr1:3820918-3821128	24.8481	-0.0686975	0.49869	-0.137756	0.890433	0.989282
chr1:3842917-3843421	122.325	0.42522	0.223748	1.90044	0.057375	0.426137
chr1:3856571-3857785	579.838	0.164788	0.314838	0.523405	0.600692	0.942777
chr1:3864915-3865429	157.317	0.208927	0.220745	0.946463	0.343912	0.841192
chr1:3868537-3868860	33.2657	-1.68817	0.616719	-2.73734	0.0061939	0.151514
chr1:3890859-3891398	317.618	-0.0138303	0.140192	-0.0986528	0.921414	0.992628
chr1:3896727-3896993	292.428	-0.214079	0.142604	-1.50121	0.133301	0.612188
chr1:3900116-3901597	3463.46	0.107146	0.0643152	1.66594	0.0957248	0.535032
chr1:3907289-3907534	37.5388	-0.768924	0.391416	-1.96446	0.0494763	0.398964
chr1:3910849-3911104	41.515	-0.0180683	0.386819	-0.04671	0.962744	0.996784
chr1:3930297-3930563	29.5194	-1.33573	0.537956	-2.48297	0.0130294	0.216634
chr1:3984269-3984595	33.3366	-0.45554	0.545087	-0.83572	0.403313	0.873862
chr1:4007530-4007821	48.1939	-0.0780857	0.345136	-0.226246	0.82101	0.981679
chr1:4049741-4049970	21.2842	-0.401434	0.688898	-0.582719	0.560083	0.934131
chr1:4144423-4144823	59.5837	-1.43212	0.980495	-1.46061	0.144124	0.632026
chr1:4207714-4207914	14.1513	-2.01672	0.847607	-2.37931	0.0173449	0.247384
chr1:4225029-4225357	20.379	-0.244087	0.882103	-0.27671	0.782002	0.977542
chr1:4231176-4231429	18.1098	0.172566	0.714977	0.241359	0.809277	0.981056
chr1:4496525-4496932	44.5378	-1.49704	0.579196	-2.58469	0.00974657	0.188766
chr1:4559158-4559538	24.4235	-2.0841	0.682834	-3.05214	0.00227217	0.0924952
chr1:4638333-4638645	50.4825	0.0684588	0.394724	0.173435	0.86231	0.98672
chr1:4652598-4652900	47.9321	0.190037	0.350349	0.542423	0.587527	0.940059
chr1:4656372-4656589	27.7189	0.106715	0.492387	0.21673	0.828419	0.982077
chr1:4736167-4736639	142.492	0.208539	0.219516	0.949997	0.342114	0.839996
chr1:4836556-4836943	80.3016	-0.520757	0.268704	-1.93803	0.0526195	0.41017
chr1:4851676-4851923	34.3531	-0.830785	0.429479	-1.9344	0.0530637	0.411314
chr1:4855838-4856119	18.2601	-1.94644	0.736323	-2.64345	0.00820649	0.17484
chr1:4881306-4881506	15.2564	-2.20511	0.794515	-2.77542	0.00551309	0.143784
chr1:4936155-4936391	17.9114	-2.07767	0.733584	-2.83222	0.00462267	0.132252
chr1:4939433-4939701	40.9788	-1.57046	0.63676	-2.46632	0.0136508	0.220904
chr1:4946548-4946760	21.9712	-1.31481	0.68433	-1.9213	0.0546935	0.417135
chr1:5231601-5231856	15.9421	-1.50125	0.814099	-1.84406	0.0651741	0.451021
chr1:5387031-5387509	62.6133	-1.30668	0.511947	-2.55237	0.0106993	0.197052
chr1:5509932-5510136	30.7305	0.104746	0.452329	0.23157	0.816872	0.981356
chr1:5514194-5514876	80.5646	-0.094459	0.284875	-0.33158	0.740206	0.971028
chr1:5537368-5537607	17.7472	-2.16362	0.757228	-2.85729	0.00427275	0.127187
chr1:5603606-5603926	23.4542	-1.1847	0.683957	-1.73213	0.0832512	0.503399
chr1:5634047-5634399	30.5008	-0.773328	0.64714	-1.19499	0.23209	0.749024
chr1:5717650-5718029	236.17	0.210782	0.177491	1.18757	0.235004	0.752341
chr1:5735077-5735303	15.7059	-2.73652	0.798151	-3.42858	0.000606748	0.0455124
chr1:5745806-5746145	138.184	0.130086	0.208982	0.622475	0.53363	0.926291
chr1:5770951-5771494	652.374	0.47143	0.132132	3.56788	0.000359887	0.0333815
chr1:5814264-5814500	35.199	0.460827	0.456901	1.00859	0.313169	0.820856
chr1:5815186-5815610	198.397	0.313573	0.188649	1.66221	0.0964716	0.536768
chr1:5849503-5849867	60.6312	0.577181	0.347368	1.66158	0.0965966	0.537001
chr1:5868602-5869102	56.7968	-1.35956	0.48301	-2.81476	0.00488138	0.135554
chr1:5888038-5888465	102.953	0.0451864	0.242716	0.18617	0.852311	0.985156
chr1:5897945-5898172	16.5833	-1.30938	1.61803	-0.809246	0.418374	0.88137
chr1:5933850-5934050	26.41	-0.121871	0.466834	-0.261058	0.794048	0.978853
chr1:5975181-5975511	74.9999	-0.236665	0.279332	-0.847253	0.396854	0.870969
chr1:5980465-5980765	55.4558	-0.77911	0.318228	-2.44827	0.0143543	0.226119
chr1:5991886-5992824	1590.69	0.128602	0.110697	1.16175	0.245337	0.763592
chr1:6001570-6001770	17.3066	-1.64953	0.75368	-2.18863	0.0286235	0.30921
chr1:6009253-6009687	74.5627	-0.616449	0.288615	-2.13589	0.0326886	0.329588
chr1:6014633-6015060	331.159	-0.400671	0.141592	-2.82975	0.00465843	0.132652
chr1:6026056-6026495	526.223	-1.86994	0.126818	-14.745	3.31184e-49	1.24335e-44
chr1:6027925-6028708	702.932	-0.173128	0.100768	-1.71809	0.0857804	0.510168
chr1:6034289-6034777	105.05	-0.325373	0.234908	-1.38511	0.166019	0.666898
chr1:6037306-6037589	52.1607	-1.13723	0.381106	-2.98402	0.00284485	0.103442
chr1:6040991-6041193	26.6868	-0.283861	0.532966	-0.532606	0.594306	0.941224
chr1:6055968-6056961	699.118	-0.8232	0.106908	-7.7001	1.35962e-14	3.40293e-11
chr1:6063579-6064091	184.411	-0.0764451	0.195538	-0.390947	0.695837	0.963761
chr1:6082408-6082662	30.9964	-0.134405	0.428678	-0.313534	0.753875	0.97281
chr1:6108874-6109217	111.621	-0.280681	0.234072	-1.19912	0.23048	0.74771
chr1:6123110-6123403	149.631	-0.294189	0.219734	-1.33884	0.180622	0.688468
chr1:6127558-6128089	571.5	-0.200143	0.115458	-1.73347	0.0830113	0.50286
chr1:6148597-6148972	82.5652	-0.233408	0.291359	-0.8011	0.423074	0.883437
chr1:6161656-6161856	20.866	-1.62315	0.664084	-2.4442	0.0145175	0.227332
chr1:6199362-6199946	1674.65	-0.129174	0.0716441	-1.80299	0.0713897	0.469699
chr1:6205207-6205519	97.6961	0.53777	0.252289	2.13156	0.0330429	0.331187
chr1:6206009-6206342	72.7723	0.356491	0.281688	1.26555	0.205674	0.718403
chr1:6208701-6209045	142.256	0.261557	0.216321	1.20912	0.226617	0.743816
chr1:6209176-6209566	249.561	0.21909	0.164881	1.32878	0.183922	0.692516
chr1:6212637-6212980	216.577	0.24027	0.16601	1.44732	0.147808	0.637114
chr1:6222745-6223093	37.6745	-0.132628	0.412872	-0.321233	0.748034	0.972175
chr1:6235669-6236312	918.349	0.176572	0.11913	1.48218	0.138293	0.621192
chr1:6245010-6245459	305.651	0.124372	0.160361	0.775571	0.438002	0.890524
chr1:6246742-6247017	63.1966	0.387928	0.316589	1.22533	0.220449	0.737126
chr1:6259937-6260451	195.986	0.163707	0.198381	0.825212	0.409251	0.876986
chr1:6260978-6261542	104.432	0.327764	0.252661	1.29725	0.194546	0.705202
chr1:6280863-6281482	76.5496	-0.156904	0.275806	-0.568891	0.56943	0.935974
chr1:6294639-6294879	24.3996	-0.387449	0.589374	-0.657392	0.510929	0.918167
chr1:6307672-6308207	63.1671	-0.183284	0.366441	-0.500174	0.616953	0.947649
chr1:6322228-6322472	25.4191	-0.249183	0.486933	-0.51174	0.608833	0.945018
chr1:6342203-6342436	28.1267	0.100096	0.4854	0.206213	0.836624	0.982757
chr1:6343452-6343813	106.632	-0.0292692	0.251804	-0.116238	0.907464	0.991388
chr1:6347991-6348243	37.6518	0.410907	0.434204	0.946345	0.343973	0.841192
chr1:6348597-6348979	83.8404	0.182962	0.305404	0.599082	0.549118	0.930629
chr1:6358058-6358398	80.8428	-0.148508	0.357582	-0.415312	0.677913	0.960665
chr1:6363106-6363441	100.838	0.23975	0.247644	0.968123	0.332983	0.833811
chr1:6365018-6365230	25.1238	-0.75527	0.493651	-1.52997	0.126024	0.59826
chr1:6370028-6370379	126.928	-0.123382	0.2121	-0.581716	0.560758	0.934296
chr1:6378178-6378416	28.4541	-0.462425	0.552997	-0.836218	0.403033	0.873785
chr1:6393103-6394227	1459.1	0.0887899	0.0999785	0.888089	0.374493	0.85867
chr1:6401672-6402044	89.8575	0.0677835	0.252224	0.268743	0.788127	0.97825
chr1:6404703-6404990	57.4024	0.0144953	0.364309	0.0397885	0.968262	0.997212
chr1:6414342-6414677	52.8854	0.191623	0.32908	0.582297	0.560367	0.934252
chr1:6423601-6423809	22.5763	0.446068	0.551903	0.808237	0.418954	0.881468
chr1:6424663-6425215	82.0491	-0.298868	0.278127	-1.07458	0.282565	0.797765
chr1:6430115-6430507	67.7318	-0.00473132	0.289402	-0.0163486	0.986956	0.998725
chr1:6432623-6432896	48.4524	0.104341	0.349989	0.298126	0.765607	0.974933
chr1:6438976-6439200	44.6417	-0.472114	0.382841	-1.23319	0.217506	0.734133
chr1:6440320-6440607	83.9178	-0.0851785	0.285222	-0.29864	0.765215	0.974875
chr1:6440726-6440926	24.5883	0.353375	0.513924	0.687602	0.491703	0.91232
chr1:6445149-6445445	70.9775	0.0207287	0.282051	0.0734927	0.941414	0.994823
chr1:6448642-6449485	109.651	0.278073	0.230146	1.20825	0.226953	0.743996
chr1:6454919-6455678	101.762	-0.210975	0.258399	-0.816469	0.414232	0.879257
chr1:6460366-6460668	42.1397	-0.292826	0.388114	-0.754483	0.450559	0.895642
chr1:6475552-6476127	112.07	-0.24223	0.238248	-1.01672	0.309289	0.818162
chr1:6486489-6486864	257.79	0.116252	0.156442	0.7431	0.457421	0.898502
chr1:6489911-6490202	130.548	-0.128564	0.207171	-0.62057	0.534883	0.926495
chr1:6490424-6490734	108.286	-0.0552161	0.246011	-0.224446	0.822411	0.981891
chr1:6491648-6491896	64.6649	-0.0128865	0.300723	-0.0428518	0.96582	0.99714
chr1:6497153-6497853	948.238	0.24099	0.0929562	2.59252	0.00952769	0.186964
chr1:6498648-6498915	247.348	0.21792	0.157852	1.38054	0.16742	0.668906
chr1:6501972-6502849	1805.92	0.024815	0.0700165	0.354417	0.723027	0.968425
chr1:6506971-6507451	909.063	0.0720071	0.0885496	0.813184	0.416112	0.880044
chr1:6509265-6509693	398.375	0.460304	0.151943	3.02944	0.00245004	0.0962595
chr1:6510039-6510370	380.079	-0.0898371	0.128482	-0.69922	0.484415	0.910014
chr1:6511727-6511936	110.11	0.287753	0.248426	1.1583	0.246741	0.764647
chr1:6519917-6520538	468.994	-0.036601	0.119846	-0.3054	0.760062	0.97423
chr1:6523638-6523911	98.2494	-0.0792019	0.264132	-0.299857	0.764286	0.974656
chr1:6535305-6535505	28.3015	-0.5349	0.437334	-1.22309	0.221295	0.738269
chr1:6546373-6546751	77.083	-0.513594	0.363501	-1.41291	0.157682	0.654132
chr1:6554204-6554780	441.702	0.153002	0.155647	0.983004	0.325605	0.82874
chr1:6579700-6580162	1100.85	-0.0108044	0.0845779	-0.127745	0.898351	0.990456
chr1:6580397-6580692	182.903	0.169233	0.180922	0.935391	0.349587	0.844668
chr1:6581896-6582278	537.291	-0.0583722	0.113861	-0.512663	0.608187	0.944899
chr1:6589133-6589578	358.464	-0.238376	0.141696	-1.68231	0.0925087	0.527476
chr1:6591214-6591592	201.487	-0.0660203	0.193337	-0.341478	0.732744	0.970145
chr1:6599781-6599990	154.647	-0.0210485	0.21392	-0.0983946	0.921619	0.992628
chr1:6601084-6601408	253.732	-0.0681396	0.156548	-0.435264	0.663371	0.957624
chr1:6602466-6603413	1584.58	0.0352814	0.0773345	0.456218	0.648233	0.954683
chr1:6603553-6603892	219.356	0.152372	0.177858	0.856709	0.391606	0.868629
chr1:6613079-6613878	2256.46	-0.0664033	0.0647961	-1.0248	0.305456	0.815472
chr1:6624652-6625548	584.006	0.265925	0.146803	1.81145	0.070072	0.466088
chr1:6634695-6634895	26.0232	-0.351335	0.468187	-0.750416	0.453004	0.896552
chr1:6646546-6646794	36.1189	-0.14788	0.387262	-0.38186	0.702565	0.964573
chr1:6653019-6653276	34.0253	-0.574401	0.52778	-1.08833	0.276447	0.792486
chr1:6701482-6702166	925.085	0.0552783	0.0930707	0.593939	0.552553	0.931686
chr1:6720042-6720342	47.3147	0.392908	0.345248	1.13805	0.255101	0.773247
chr1:6726346-6726546	11.5407	-0.443155	1.01525	-0.4365	0.662474	0.957362
chr1:6727483-6727784	43.7951	-0.0687	0.368786	-0.186287	0.85222	0.985156
chr1:6732704-6733246	53.3575	-0.591483	0.421544	-1.40313	0.160577	0.65907
chr1:6735007-6735248	27.7661	-0.66983	0.530384	-1.26292	0.206619	0.719712
chr1:6743538-6744198	604.572	0.325647	0.116337	2.79918	0.0051233	0.138652
chr1:6747794-6747996	50.9114	1.00802	0.345483	2.91771	0.00352612	0.11549
chr1:6751828-6752028	25.3571	0.0948886	0.466982	0.203195	0.838982	0.982972
chr1:6784447-6785592	3473.77	0.0634724	0.0668404	0.949611	0.34231	0.840199
chr1:6806198-6806405	17.5447	0.538461	0.585133	0.920238	0.357448	0.849151
chr1:6815769-6816080	58.3331	-0.217923	0.326051	-0.668373	0.503896	0.91578
chr1:6861350-6861769	298.181	-0.0916907	0.157771	-0.581163	0.561131	0.934296
chr1:6889961-6890200	38.5136	-0.441392	0.380528	-1.15995	0.246071	0.764326
chr1:6970654-6970892	17.3397	-3.01767	0.809986	-3.72559	0.000194859	0.0220402
chr1:6996402-6996741	77.2592	0.119114	0.279978	0.425442	0.670515	0.958973
chr1:7007833-7008285	28.8128	-1.60365	0.732401	-2.18958	0.0285545	0.309019
chr1:7064039-7064245	26.7127	-1.67348	0.576335	-2.90366	0.00368824	0.118536
chr1:7070452-7071094	76.8274	-0.118539	0.290503	-0.408047	0.683239	0.961654
chr1:7075393-7075728	87.6771	0.246463	0.257265	0.958011	0.338057	0.837455
chr1:7103434-7103722	33.16	-0.92125	0.577189	-1.5961	0.110467	0.567571
chr1:7108228-7108620	59.6406	0.334991	0.34741	0.964255	0.334918	0.835257
chr1:7117591-7117823	30.2701	-0.632504	0.455181	-1.38956	0.164661	0.665
chr1:7146808-7147065	28.7665	-1.09637	0.619248	-1.77048	0.0766472	0.484599
chr1:7207952-7208222	44.3388	-0.187017	0.370098	-0.505318	0.613335	0.946355
chr1:7383609-7383809	16.196	-1.25616	0.675737	-1.85895	0.0630344	0.444348
chr1:7410719-7410919	14.8316	-1.63659	0.706834	-2.31538	0.0205923	0.266997
chr1:7418475-7418899	24.511	-1.59798	0.711581	-2.24568	0.0247248	0.289972
chr1:7420280-7420513	18.7766	-2.4623	0.750417	-3.28124	0.00103352	0.0615894
chr1:7444362-7444759	193.866	-0.108333	0.180698	-0.599523	0.548824	0.930517
chr1:7454077-7454387	68.2728	-0.396943	0.308774	-1.28554	0.198602	0.709999
chr1:7478807-7479288	539.915	0.00260389	0.130065	0.02002	0.984027	0.998422
chr1:7505875-7506242	85.3257	0.258474	0.288119	0.897108	0.369661	0.856
chr1:7516359-7516871	560.067	-0.0356585	0.119767	-0.297733	0.765907	0.974933
chr1:7538859-7539165	45.254	-0.340158	0.376561	-0.90333	0.366351	0.854376
chr1:7549257-7549636	439.08	-0.13975	0.127923	-1.09245	0.274635	0.790839
chr1:7549924-7550124	86.6592	-0.230309	0.277599	-0.829646	0.406739	0.875638
chr1:7552371-7552905	768.983	-0.212016	0.116182	-1.82486	0.0680225	0.460177
chr1:7554569-7554989	161.764	0.162714	0.232398	0.700152	0.483832	0.90988
chr1:7561469-7561786	73.7896	-0.26264	0.292931	-0.896592	0.369937	0.856069
chr1:7575179-7575673	84.1876	0.0384858	0.286701	0.134237	0.893215	0.989814
chr1:7577301-7577586	54.8717	-0.201403	0.327385	-0.615186	0.538432	0.927836
chr1:7608905-7609159	23.4926	-0.205898	0.501595	-0.410487	0.681448	0.96135
chr1:7648983-7649446	216.856	-0.262643	0.167926	-1.56405	0.117807	0.582974
chr1:7667538-7667917	115.774	0.121373	0.255333	0.47535	0.634538	0.952135
chr1:7669508-7669779	41.2869	0.272153	0.388994	0.699633	0.484156	0.909951
chr1:7680103-7680686	123.124	0.158098	0.230131	0.686988	0.49209	0.912465
chr1:7695428-7695669	17.1024	-1.21359	0.780707	-1.55448	0.120071	0.587201
chr1:7704333-7704995	591.748	0.0252482	0.122596	0.205946	0.836833	0.982757
chr1:7728732-7729199	138.063	-0.0287145	0.238875	-0.120207	0.904319	0.991081
chr1:7770739-7771844	929.551	0.0867812	0.119073	0.728809	0.466118	0.902031
chr1:7783476-7784452	2517.75	-0.037643	0.0677413	-0.555688	0.578424	0.93798
chr1:7786881-7787087	169.132	0.0428999	0.187807	0.228426	0.819315	0.981512
chr1:7810423-7810712	35.9934	-0.114299	0.48008	-0.238084	0.811816	0.981309
chr1:7811465-7811928	159.011	-0.0467676	0.217732	-0.214795	0.829927	0.982267
chr1:7831425-7831769	102.315	-0.0278289	0.246427	-0.11293	0.910086	0.991527
chr1:7842570-7842874	49.4516	0.905027	0.352096	2.5704	0.0101582	0.192586
chr1:7856372-7856734	128.202	-0.0190952	0.227002	-0.0841188	0.932962	0.994161
chr1:7899706-7900137	140.003	-0.363195	0.212034	-1.71291	0.086729	0.512783
chr1:7902722-7903078	67.4892	-0.308637	0.318627	-0.968648	0.332721	0.833715
chr1:7912937-7913315	29.8461	0.298318	0.438582	0.680189	0.496385	0.913754
chr1:7920664-7920949	38.0327	-0.399023	0.433967	-0.919479	0.357845	0.849532
chr1:7925754-7925954	13.5143	-2.06027	0.856209	-2.40627	0.0161164	0.238469
chr1:7942226-7942826	701.616	-0.0668512	0.0967934	-0.690659	0.48978	0.911508
chr1:7953873-7954458	474.886	-1.56766	0.188314	-8.32472	8.45248e-17	3.0959e-13
chr1:7961220-7962031	2386.49	-0.14143	0.069961	-2.02156	0.0432217	0.374393
chr1:7970289-7970599	39.4657	-0.44557	0.398401	-1.1184	0.263398	0.781001
chr1:7975299-7975605	76.4599	-0.257458	0.277152	-0.928943	0.352919	0.846467
chr1:7982309-7982640	75.1649	0.055665	0.310546	0.179249	0.857742	0.986203
chr1:8002378-8002832	56.5439	0.0278848	0.341745	0.0815952	0.934969	0.994322
chr1:8004832-8005443	184.51	-0.329996	0.192286	-1.71617	0.0861309	0.511033
chr1:8009558-8009844	37.065	0.143848	0.398519	0.360957	0.718131	0.967477
chr1:8015027-8015345	56.0297	-0.0680064	0.352407	-0.192977	0.846977	0.984438
chr1:8020077-8020384	66.4345	0.185241	0.312622	0.59254	0.553489	0.932057
chr1:8025938-8026745	848.029	0.233967	0.139174	1.68111	0.0927421	0.528124
chr1:8047142-8047505	197.642	-0.129576	0.194992	-0.664517	0.506359	0.9166
chr1:8047738-8048130	42.8625	-0.209461	0.393709	-0.532021	0.594712	0.941261
chr1:8077034-8077561	132.911	-0.187075	0.204652	-0.914112	0.360658	0.85122
chr1:8083114-8083340	38.852	-0.208409	0.397004	-0.524956	0.599614	0.94258
chr1:8083714-8084145	176.999	-0.124824	0.196792	-0.634292	0.525891	0.923019
chr1:8086102-8086403	108.557	-0.159198	0.255213	-0.623785	0.532769	0.926096
chr1:8097459-8097719	48.3797	-0.404373	0.35517	-1.13853	0.254898	0.772923
chr1:8104601-8104981	197.258	0.0231583	0.180027	0.128638	0.897644	0.990439
chr1:8106785-8107370	409.088	0.172502	0.137545	1.25414	0.209789	0.723571
chr1:8116948-8117197	33.917	0.110241	0.453881	0.242885	0.808095	0.980719
chr1:8120985-8121532	61.6979	0.178279	0.318833	0.559162	0.576051	0.937362
chr1:8127033-8127726	233.969	-0.158896	0.175617	-0.904785	0.365579	0.853909
chr1:8137889-8138311	204.847	-0.136616	0.168589	-0.810351	0.417739	0.880939
chr1:8145606-8145968	75.3427	0.291595	0.287206	1.01528	0.309971	0.81851
chr1:8168154-8168379	19.5044	-0.933161	0.612882	-1.52258	0.127864	0.602013
chr1:8169763-8170111	103.579	0.174415	0.276648	0.630457	0.528395	0.924099
chr1:8182789-8183141	74.1759	0.153971	0.280797	0.548335	0.583462	0.939112
chr1:8198637-8199103	45.1388	0.0935921	0.357882	0.261517	0.793694	0.978842
chr1:8199870-8200160	60.4957	-0.0791308	0.304272	-0.260066	0.794813	0.978937
chr1:8204413-8204733	35.8302	0.33556	0.411103	0.816242	0.414362	0.879268
chr1:8211508-8212327	678.545	-0.0687398	0.106258	-0.646916	0.517686	0.920442
chr1:8217104-8217603	167.799	0.0854432	0.230988	0.369903	0.711455	0.966435
chr1:8218665-8219120	577.715	-0.144368	0.113173	-1.27564	0.202084	0.713754
chr1:8224690-8225403	178.237	0.11823	0.190013	0.622218	0.533798	0.926305
chr1:8226769-8227130	50.7052	-0.667151	0.349016	-1.91152	0.0559378	0.421508
chr1:8238120-8238602	108.778	-0.0969895	0.228611	-0.424256	0.671379	0.959231
chr1:8239002-8239262	31.3668	0.00366042	0.470184	0.00778508	0.993788	0.999413
chr1:8268069-8268321	40.3744	-0.0953497	0.386252	-0.246859	0.805018	0.980267
chr1:8276622-8276822	29.887	-0.583124	0.463826	-1.2572	0.208679	0.722299
chr1:8281872-8282497	558.608	0.151749	0.114379	1.32672	0.184603	0.693137
chr1:8283105-8283648	401.57	0.0458173	0.134528	0.340579	0.73342	0.970159
chr1:8307514-8308020	294.583	-0.128307	0.153959	-0.833385	0.404627	0.874685
chr1:8314350-8314664	65.3256	-0.288449	0.311227	-0.926811	0.354025	0.847087
chr1:8317934-8318360	126.235	-0.369932	0.239064	-1.54742	0.121762	0.590032
chr1:8318570-8318779	39.8742	-0.67871	0.37865	-1.79244	0.0730618	0.474393
chr1:8348868-8349254	67.0234	-0.124216	0.290446	-0.427673	0.668889	0.958723
chr1:8357789-8358007	31.4439	-1.10595	0.472207	-2.34209	0.0191762	0.258824
chr1:8370982-8371214	18.5328	-0.354309	0.56708	-0.624796	0.532105	0.925912
chr1:8373934-8374318	53.4273	-0.389678	0.337342	-1.15514	0.248032	0.766027
chr1:8379060-8379642	68.4052	0.112984	0.305221	0.37017	0.711256	0.966435
chr1:8382977-8383302	47.7969	-0.086367	0.350438	-0.246455	0.80533	0.980277
chr1:8388097-8388399	48.6579	-0.141592	0.40185	-0.352351	0.724575	0.968615
chr1:8395406-8395984	193.531	-0.0548241	0.175878	-0.311718	0.755255	0.973084
chr1:8397030-8397351	68.9019	0.0506334	0.292572	0.173063	0.862602	0.986735
chr1:8397572-8397880	99.0488	0.109829	0.267729	0.410226	0.68164	0.961403
chr1:8409155-8409565	130.38	-0.123384	0.237574	-0.519349	0.603518	0.943909
chr1:8419160-8419551	322.82	-0.172688	0.142192	-1.21447	0.224568	0.741736
chr1:8422619-8423086	350.003	-0.000964371	0.15429	-0.00625039	0.995013	0.999622
chr1:8423669-8424121	205.689	0.123844	0.205582	0.602408	0.546902	0.930176
chr1:8424643-8424919	160.093	-0.17729	0.218383	-0.811831	0.416889	0.88062
chr1:8427513-8427938	491.611	0.0958615	0.120897	0.792919	0.427825	0.886196
chr1:8428079-8428361	200.383	-0.341022	0.195622	-1.74327	0.0812858	0.498378
chr1:8429824-8430033	74.4214	-0.371368	0.29273	-1.26864	0.204571	0.717018
chr1:8438907-8439304	363.944	-0.103138	0.136884	-0.753472	0.451166	0.895809
chr1:8443601-8444245	116.934	-0.210182	0.237503	-0.884967	0.376175	0.859755
chr1:8448836-8449330	95.3918	-0.1307	0.24043	-0.54361	0.58671	0.939933
chr1:8457786-8458120	56.9256	-0.0196755	0.362877	-0.0542208	0.956759	0.996245
chr1:8458674-8458941	48.017	0.14164	0.345736	0.409676	0.682044	0.96155
chr1:8463070-8464008	217.651	0.0895679	0.183558	0.487954	0.625582	0.949892
chr1:8476042-8476584	286.501	0.0991004	0.143962	0.688379	0.491214	0.912112
chr1:8492841-8493101	34.8625	-0.205306	0.408204	-0.50295	0.615	0.946941
chr1:8497361-8497873	98.6001	-0.0368655	0.24763	-0.148873	0.881653	0.988842
chr1:8525783-8526319	1654.51	-0.050271	0.076043	-0.661086	0.508557	0.917396
chr1:8590754-8591077	40.2726	-0.527949	0.38127	-1.38471	0.166141	0.667074
chr1:8625502-8625843	96.5571	0.491157	0.244201	2.01128	0.0442956	0.378617
chr1:8629296-8630146	301.425	0.0405162	0.148419	0.272986	0.784864	0.978
chr1:8660455-8660886	68.6464	-0.0273862	0.298461	-0.0917581	0.92689	0.993271
chr1:8664032-8664381	67.6679	-0.145122	0.299962	-0.483802	0.628526	0.950579
chr1:8666925-8667197	46.3705	0.218268	0.34737	0.628344	0.529778	0.924838
chr1:8671374-8671621	38.0461	0.216718	0.401583	0.539658	0.589433	0.940173
chr1:8674569-8674840	33.4468	-0.704661	0.445384	-1.58214	0.113617	0.574186
chr1:8687167-8687468	40.7904	-0.24957	0.438992	-0.568507	0.569691	0.935986
chr1:8701228-8701640	316.686	-0.0729361	0.150433	-0.484842	0.627788	0.95053
chr1:8703071-8703829	1768.03	-0.0238139	0.0754701	-0.315541	0.752351	0.972661
chr1:8712718-8713301	203.838	-0.137687	0.171815	-0.801369	0.422918	0.883285
chr1:8736990-8737302	47.7633	0.0799214	0.370553	0.215681	0.829236	0.982099
chr1:8817495-8818192	848.412	0.118815	0.0941548	1.26191	0.206983	0.720206
chr1:8822657-8823135	374.838	-0.0047555	0.136273	-0.0348969	0.972162	0.997508
chr1:8848811-8849238	333.839	-0.245982	0.150327	-1.63631	0.101774	0.548309
chr1:8858014-8858481	578.657	-0.0303243	0.127877	-0.237137	0.81255	0.981356
chr1:8873534-8873954	669.794	-0.0303932	0.107343	-0.283141	0.777069	0.976863
chr1:8877860-8878257	502.925	0.033713	0.122464	0.275289	0.783094	0.977689
chr1:8878560-8879370	1134.43	0.182828	0.123591	1.4793	0.139061	0.623001
chr1:8918150-8918434	47.6841	-0.00673287	0.371615	-0.0181179	0.985545	0.998578
chr1:8925450-8925737	42.169	0.0422134	0.364379	0.11585	0.907771	0.991388
chr1:8943578-8943823	38.6721	-0.405484	0.404145	-1.00331	0.31571	0.822125
chr1:8947217-8947488	35.1285	0.211741	0.40986	0.516617	0.605423	0.944288
chr1:8962943-8963230	41.1326	-0.561695	0.399664	-1.40542	0.159897	0.657854
chr1:8988118-8988324	26.0987	-0.148167	0.481808	-0.307523	0.758445	0.973866
chr1:8989862-8990062	14.7679	-0.881747	0.799385	-1.10303	0.270013	0.786595
chr1:9005121-9005437	111.862	0.00275473	0.243651	0.0113061	0.990979	0.999158
chr1:9007767-9008103	176.085	0.194964	0.194041	1.00475	0.315015	0.821713
chr1:9011033-9011392	204.869	-0.550697	0.189218	-2.91038	0.00360989	0.117236
chr1:9011574-9011892	79.421	-0.158728	0.29562	-0.536934	0.591313	0.940686
chr1:9017777-9017986	24.1154	-0.368567	0.509854	-0.722887	0.469749	0.904104
chr1:9058479-9058831	99.1008	-0.103866	0.253898	-0.409087	0.682476	0.961552
chr1:9064304-9064772	109.681	0.0547527	0.242579	0.22571	0.821427	0.98183
chr1:9067220-9067581	319.894	-0.21853	0.147555	-1.48101	0.138605	0.621903
chr1:9069486-9070020	517.494	0.00102717	0.114813	0.00894643	0.992862	0.999269
chr1:9073232-9073476	82.6779	0.0515865	0.265873	0.194027	0.846155	0.984317
chr1:9074981-9075322	90.0351	0.162029	0.247291	0.655217	0.512328	0.918762
chr1:9078068-9078408	55.4492	0.243495	0.349044	0.697604	0.485425	0.910322
chr1:9078686-9078900	55.8064	-0.0624201	0.338144	-0.184596	0.853546	0.985459
chr1:9083225-9083699	473.886	0.202092	0.133181	1.51742	0.129159	0.604518
chr1:9093619-9094406	106.457	-0.0832678	0.240179	-0.346691	0.728824	0.969622
chr1:9101555-9101900	109.34	0.165875	0.246036	0.674188	0.500192	0.914696
chr1:9109992-9110267	36.4949	0.435714	0.460202	0.946788	0.343747	0.841154
chr1:9110621-9111130	83.6025	0.159202	0.271051	0.587352	0.556967	0.93335
chr1:9119819-9120019	30.3683	-1.20104	0.496668	-2.4182	0.0155976	0.234489
chr1:9121475-9121834	52.4862	0.118128	0.33665	0.350892	0.72567	0.968949
chr1:9128702-9129782	504.595	0.00038614	0.15421	0.00250398	0.998002	0.9998
chr1:9131596-9131839	59.6752	-0.0154034	0.344543	-0.0447068	0.964341	0.996968
chr1:9135431-9135770	42.9462	-0.573091	0.387762	-1.47795	0.139422	0.623669
chr1:9142295-9142527	39.9017	0.409465	0.392652	1.04282	0.297032	0.809308
chr1:9143200-9143705	331.528	-0.202521	0.134077	-1.51049	0.13092	0.607848
chr1:9152332-9152805	63.0893	-1.1727	0.306848	-3.82176	0.000132504	0.0166512
chr1:9162797-9163191	252.432	-0.367309	0.186803	-1.96629	0.0492653	0.397991
chr1:9163737-9164311	259.594	-0.19852	0.172004	-1.15416	0.248436	0.766319
chr1:9174187-9174588	155.841	-0.328309	0.193356	-1.69795	0.0895175	0.519473
chr1:9179759-9180419	503.274	-0.320093	0.151804	-2.1086	0.0349793	0.34019
chr1:9181382-9181594	67.1303	-0.185316	0.358825	-0.516453	0.605538	0.944288
chr1:9182145-9182594	127.788	-0.133013	0.25201	-0.527809	0.597632	0.941935
chr1:9196476-9196936	161.454	-0.0912067	0.205742	-0.443307	0.657544	0.956573
chr1:9201726-9201982	39.9371	-0.225112	0.366923	-0.613512	0.539538	0.92813
chr1:9233393-9233603	107.413	-0.412941	0.241713	-1.70839	0.0875634	0.514608
chr1:9234418-9235249	1298.04	0.071384	0.0976271	0.73119	0.464663	0.901417
chr1:9238648-9238873	128.865	-0.126111	0.214524	-0.587862	0.556625	0.933225
chr1:9239657-9240082	516.746	-0.0209	0.11228	-0.186141	0.852334	0.985156
chr1:9244670-9244978	96.5487	-0.460435	0.256711	-1.7936	0.0728777	0.473973
chr1:9250029-9250382	95.0916	0.271907	0.262896	1.03428	0.301006	0.812349
chr1:9266195-9266404	33.9854	-0.0350938	0.452855	-0.0774945	0.93823	0.99471
chr1:9267078-9267442	128.108	-0.0621035	0.223817	-0.277475	0.781415	0.977281
chr1:9275307-9276011	305.346	0.124138	0.159196	0.779777	0.435522	0.889263
chr1:9279463-9279734	60.6482	-0.252455	0.355892	-0.70936	0.478101	0.907271
chr1:9280403-9280722	83.9963	-0.631077	0.284466	-2.21846	0.0265232	0.299475
chr1:9290163-9290452	130.763	0.0698973	0.210158	0.332594	0.739441	0.970883
chr1:9292523-9293116	275.89	0.41335	0.216001	1.91365	0.0556655	0.420736
chr1:9296889-9297217	126.808	-0.00730459	0.246538	-0.0296287	0.976363	0.997734
chr1:9300582-9300922	60.0597	0.127951	0.329611	0.388188	0.697877	0.964229
chr1:9321425-9321785	51.4357	-0.533127	0.348932	-1.52788	0.126542	0.599216
chr1:9340857-9341292	261.554	-0.067008	0.149218	-0.449061	0.653387	0.955842
chr1:9349941-9350141	25.89	-1.01832	0.568167	-1.7923	0.0730853	0.474484
chr1:9362327-9363021	247.203	-0.272714	0.175002	-1.55835	0.11915	0.585597
chr1:9373696-9374017	78.0595	-0.0610518	0.275481	-0.221619	0.82461	0.982077
chr1:9400003-9400203	26.8518	0.00384318	0.488599	0.00786571	0.993724	0.999413
chr1:9410830-9411346	72.2883	0.0652707	0.348109	0.187501	0.851268	0.985061
chr1:9413132-9413521	38.4144	-0.399648	0.391398	-1.02108	0.307218	0.816455
chr1:9426266-9426775	569.373	-0.0926947	0.10548	-0.878786	0.379517	0.861442
chr1:9428828-9429252	524.829	-0.0359627	0.117253	-0.306711	0.759063	0.973952
chr1:9432654-9432896	68.741	0.367794	0.293745	1.25208	0.21054	0.724911
chr1:9438503-9438971	131.182	-0.3632	0.226128	-1.60617	0.108237	0.563084
chr1:9439223-9439694	81.1396	-0.308418	0.266118	-1.15895	0.246476	0.764623
chr1:9444235-9444503	32.6586	-0.352675	0.427694	-0.824596	0.409601	0.87717
chr1:9451116-9451343	25.5803	-0.233647	0.46836	-0.498862	0.617876	0.947899
chr1:9454586-9454822	23.67	-1.67552	0.757517	-2.21186	0.0269766	0.301848
chr1:9455825-9456107	38.4542	0.163534	0.459889	0.355594	0.722145	0.9682
chr1:9473092-9473335	36.8752	-0.548028	0.46032	-1.19054	0.233835	0.750906
chr1:9491092-9491397	66.7572	-0.120692	0.314237	-0.384079	0.70092	0.964401
chr1:9495278-9495600	41.7219	-0.209733	0.4118	-0.50931	0.610535	0.945519
chr1:9529171-9529512	48.9444	-0.126553	0.360354	-0.351191	0.725445	0.968888
chr1:9539096-9540252	1398.92	0.0450213	0.0914889	0.492096	0.622652	0.949147
chr1:9561523-9561774	32.7957	0.0794661	0.455772	0.174355	0.861587	0.98662
chr1:9588422-9589072	1089.93	0.113591	0.113242	1.00309	0.315818	0.822125
chr1:9591374-9591616	125.555	0.175756	0.234813	0.748493	0.454163	0.896889
chr1:9593436-9593825	396.932	0.0654174	0.126483	0.517201	0.605016	0.944239
chr1:9615603-9615914	72.647	-0.096049	0.298408	-0.321871	0.74755	0.972168
chr1:9626933-9627370	393.09	0.0698463	0.138866	0.502977	0.614981	0.946941
chr1:9629667-9630127	667.823	-0.0956366	0.0990139	-0.965891	0.334099	0.834616
chr1:9638614-9638933	33.5962	-0.0865922	0.409333	-0.211544	0.832462	0.982297
chr1:9643939-9644310	123.181	0.0442183	0.221764	0.199394	0.841955	0.983366
chr1:9644478-9645013	250.359	-0.135367	0.155383	-0.871184	0.383654	0.864149
chr1:9651511-9652026	322.855	0.208165	0.161742	1.28702	0.198087	0.709617
chr1:9652344-9652822	268.709	0.22962	0.169294	1.35634	0.174992	0.680961
chr1:9654290-9654803	289.236	0.201425	0.148334	1.35791	0.174492	0.680154
chr1:9669649-9669853	27.4754	0.318091	0.477218	0.666553	0.505058	0.915926
chr1:9670033-9670421	136.041	-0.0828103	0.217035	-0.381552	0.702794	0.964668
chr1:9680961-9681161	23.3365	-0.0677552	0.510532	-0.132715	0.894419	0.989917
chr1:9687145-9687794	126.797	-0.0473764	0.221685	-0.21371	0.830773	0.982297
chr1:9689233-9689727	409.711	0.0537578	0.123943	0.433731	0.664484	0.957972
chr1:9702306-9702570	70.4037	-0.197368	0.301468	-0.654691	0.512667	0.918859
chr1:9704668-9705087	305.01	0.2383	0.145541	1.63735	0.101558	0.54797
chr1:9717404-9718011	550.676	0.202707	0.137321	1.47615	0.139904	0.624614
chr1:9719092-9719476	411.363	-0.199752	0.128125	-1.55903	0.118988	0.585319
chr1:9725013-9725353	130.523	-0.373507	0.213767	-1.74726	0.0805927	0.496226
chr1:9730505-9731028	790.335	-0.174169	0.101518	-1.71565	0.0862263	0.5112
chr1:9737025-9737526	626.616	-0.217825	0.112497	-1.93628	0.0528334	0.410859
chr1:9759560-9759880	43.604	-0.453949	0.376231	-1.20657	0.227598	0.744811
chr1:9761653-9762047	27.9794	0.172818	0.466685	0.37031	0.711152	0.966435
chr1:9764645-9764909	34.9456	-0.067245	0.414135	-0.162375	0.871011	0.987795
chr1:9766871-9767071	27.4542	-1.01407	0.470943	-2.15327	0.0312973	0.32227
chr1:9787682-9788040	199.308	0.0142676	0.186232	0.076612	0.938932	0.994731
chr1:9793858-9794083	31.45	-0.291378	0.459708	-0.633834	0.526189	0.923176
chr1:9802296-9802904	102.108	0.214089	0.277111	0.772574	0.439774	0.891367
chr1:9815182-9815774	84.0509	0.0299552	0.260814	0.114853	0.908562	0.991401
chr1:9823654-9824425	463.751	0.160819	0.139934	1.14925	0.250453	0.768276
chr1:9825537-9825970	319.949	0.0436478	0.142972	0.30529	0.760145	0.974243
chr1:9833648-9833945	54.7933	0.0771192	0.335673	0.229745	0.81829	0.981512
chr1:9835679-9836292	82.0155	-0.346569	0.30478	-1.13711	0.255491	0.773417
chr1:9846009-9846312	53.8013	-0.480702	0.324311	-1.48223	0.13828	0.621181
chr1:9855295-9855495	37.0602	-0.175548	0.387168	-0.453416	0.650249	0.955222
chr1:9859307-9859810	113.451	-0.305737	0.242833	-1.25904	0.208016	0.721738
chr1:9860052-9860411	153.595	-0.0590904	0.198554	-0.297604	0.766006	0.974933
chr1:9865794-9866006	25.5579	-0.247987	0.500621	-0.49536	0.620346	0.948689
chr1:9867510-9867806	55.7367	-0.154746	0.325802	-0.474971	0.634808	0.952135
chr1:9874904-9875229	53.3036	-0.240606	0.319125	-0.753956	0.450876	0.895804
chr1:9876776-9877108	77.9898	0.119014	0.270282	0.440331	0.659698	0.956718
chr1:9893082-9893595	273.746	-0.0412742	0.155663	-0.265152	0.790893	0.978684
chr1:9900333-9900967	786.776	-0.105458	0.105059	-1.00379	0.315479	0.822022
chr1:9910061-9910842	3655.31	-0.0904624	0.0578108	-1.5648	0.117629	0.582577
chr1:9927562-9927762	23.6196	-0.0483448	0.486372	-0.0993987	0.920822	0.992628
chr1:9942952-9943609	684.886	0.0234201	0.137813	0.169941	0.865057	0.986964
chr1:9950268-9950757	423.848	0.0866081	0.130594	0.663189	0.50721	0.917036
chr1:9950880-9951287	174.195	0.220136	0.212545	1.03572	0.300335	0.811603
chr1:9978408-9978677	37.2203	-0.256346	0.38871	-0.659479	0.509588	0.917538
chr1:9990955-9991406	126.24	0.30932	0.218661	1.41461	0.157183	0.653533
chr1:9992977-9993210	50.1	-0.182607	0.333577	-0.547422	0.584089	0.939239
chr1:9996907-9997421	83.6249	-0.188498	0.298956	-0.630521	0.528354	0.924092
chr1:9997791-9997993	19.9514	-0.302025	0.552185	-0.546963	0.584404	0.939361
chr1:10032537-10033448	1500.34	-0.0601406	0.0866168	-0.694329	0.487476	0.910836
chr1:10046062-10046262	25.2584	-0.530011	0.520415	-1.01844	0.308469	0.817477
chr1:10055739-10056105	106.696	-0.278973	0.229983	-1.21302	0.225124	0.742271
chr1:10057369-10057640	39.1808	0.496957	0.383244	1.29671	0.19473	0.705308
chr1:10058508-10058742	19.2275	-1.50792	0.718098	-2.09988	0.0357392	0.34395
chr1:10065253-10065676	53.0794	-0.135704	0.337079	-0.402587	0.687252	0.962379
chr1:10067019-10067433	104.876	0.157882	0.236935	0.666352	0.505186	0.915951
chr1:10074336-10074775	623.032	-0.0274675	0.104159	-0.263707	0.792006	0.978787
chr1:10111076-10111372	19.8307	-1.48326	0.668772	-2.21789	0.0265625	0.299521
chr1:10152979-10153248	40.4362	0.0762405	0.380332	0.200458	0.841123	0.983219
chr1:10185822-10186060	21.997	0.45415	0.515672	0.880696	0.378482	0.860955
chr1:10186365-10186676	46.1928	-0.179996	0.360141	-0.499792	0.617221	0.947662
chr1:10189770-10190071	43.1932	-0.108347	0.365238	-0.296648	0.766736	0.974985
chr1:10208637-10208922	195.836	-0.155137	0.181709	-0.853761	0.393237	0.869296
chr1:10209816-10210765	1513.04	-0.114265	0.0838472	-1.36278	0.172953	0.678029
chr1:10218062-10218744	81.3435	0.309269	0.265828	1.16342	0.244659	0.762795
chr1:10251755-10252114	308.483	0.129539	0.149997	0.863607	0.387804	0.866418
chr1:10253680-10254140	629.145	-0.22631	0.106803	-2.11895	0.0340945	0.3364
chr1:10297032-10297497	48.5267	-0.0298564	0.342064	-0.0872831	0.930446	0.993692
chr1:10299216-10299540	42.4105	0.0594006	0.461982	0.128578	0.897692	0.990439
chr1:10328643-10329088	43.0221	-0.0540018	0.368558	-0.146522	0.883509	0.989078
chr1:10338097-10338363	36.6795	-0.220028	0.413004	-0.532751	0.594206	0.941224
chr1:10377378-10377745	144.883	0.143597	0.23298	0.616349	0.537664	0.927563
chr1:10378218-10378865	369.795	-0.0420857	0.149395	-0.281708	0.778167	0.976954
chr1:10385238-10385551	99.3165	0.138207	0.251458	0.549622	0.582579	0.938919
chr1:10388116-10388490	196.995	0.147067	0.196993	0.74656	0.455329	0.897445
chr1:10389315-10389659	137.896	0.0884405	0.22265	0.397217	0.691207	0.962961
chr1:10398517-10399211	1641.9	-0.0825064	0.0768558	-1.07352	0.283037	0.798315
chr1:10400497-10400836	228.775	-0.105802	0.181814	-0.581924	0.560618	0.934296
chr1:10415097-10415768	534	0.027463	0.123293	0.222745	0.823734	0.981971
chr1:10428106-10428318	80.4667	-0.0972527	0.295067	-0.329596	0.741706	0.971231
chr1:10430213-10430943	703.745	-0.0598404	0.139929	-0.427649	0.668906	0.958724
chr1:10472267-10472850	440.786	0.288792	0.153781	1.87794	0.0603897	0.436397
chr1:10474734-10475249	458.812	-0.0283957	0.131402	-0.216098	0.828911	0.982077
chr1:10484272-10484994	672.323	-0.0161781	0.107145	-0.150992	0.879982	0.988583
chr1:10494642-10495473	126.867	0.152511	0.219279	0.695514	0.486733	0.910732
chr1:10507477-10507800	98.4806	0.34157	0.260368	1.31188	0.189562	0.699049
chr1:10510937-10511191	55.5689	0.381426	0.348291	1.09513	0.273458	0.789524
chr1:10514490-10514742	78.3788	-0.17723	0.304624	-0.581801	0.5607	0.934296
chr1:10515629-10515995	342.845	-0.19924	0.134872	-1.47725	0.139608	0.623943
chr1:10529153-10529431	71.5685	-0.216938	0.281191	-0.771495	0.440413	0.891689
chr1:10530314-10530750	115.531	0.0882121	0.240497	0.366791	0.713775	0.966897
chr1:10583683-10584046	116.848	-0.0853274	0.232889	-0.366387	0.714076	0.96693
chr1:10591173-10591376	14.4303	0.475791	0.674468	0.705431	0.480542	0.908617
chr1:10615313-10615670	67.6269	-0.193624	0.321269	-0.602685	0.546718	0.930128
chr1:10639629-10639856	23.2705	-1.19254	0.602978	-1.97775	0.0479571	0.392984
chr1:10646162-10646673	95.161	0.0764953	0.272491	0.280726	0.778921	0.977096
chr1:10651476-10651754	62.3452	-2.74203	0.350216	-7.82953	4.89714e-15	1.38756e-11
chr1:10679617-10679879	24.2405	0.227396	0.491632	0.462532	0.6437	0.953846
chr1:10693836-10694112	46.5352	-0.471966	0.363269	-1.29922	0.193869	0.704616
chr1:10694418-10695326	276.404	-0.0121252	0.155913	-0.077769	0.938012	0.99471
chr1:10736609-10736809	18.3498	-1.23324	0.676466	-1.82306	0.0682945	0.461083
chr1:10793938-10794191	30.6934	-0.699388	0.453898	-1.54085	0.123354	0.592855
chr1:10796248-10796896	69.548	-0.156692	0.284189	-0.551367	0.581382	0.938723
chr1:10835938-10836280	35.6079	-0.144359	0.418106	-0.345267	0.729893	0.969727
chr1:10866687-10867456	78.362	-0.345059	0.295347	-1.16832	0.242679	0.760941
chr1:10890044-10890292	25.1956	-0.504994	0.66373	-0.760843	0.446751	0.89377
chr1:10902161-10902500	53.3393	-0.368242	0.367425	-1.00222	0.316236	0.822394
chr1:10917982-10918394	43.684	-0.144893	0.386837	-0.374559	0.707989	0.965827
chr1:10940137-10940522	77.6279	0.125219	0.304475	0.411263	0.68088	0.961238
chr1:10942063-10942263	29.896	-0.0843926	0.428464	-0.196966	0.843854	0.983806
chr1:10957199-10957472	51.3596	-0.0281855	0.368332	-0.0765221	0.939004	0.994731
chr1:10961053-10961270	128.7	0.0852958	0.282758	0.301656	0.762914	0.974481
chr1:10964933-10966052	1365.36	0.00958326	0.0781222	0.12267	0.902368	0.990822
chr1:10975458-10975807	133.981	0.133187	0.233357	0.570741	0.568175	0.935762
chr1:10979420-10979820	506.502	-0.143582	0.12164	-1.18039	0.237844	0.755091
chr1:10980119-10980506	242.088	-0.825301	0.17542	-4.70473	2.54204e-06	0.000790354
chr1:10980907-10981175	103.687	-0.116782	0.245072	-0.47652	0.633704	0.951916
chr1:10986225-10986642	53.1035	0.578618	0.347023	1.66738	0.0954398	0.534346
chr1:11012164-11013247	856.449	0.343574	0.282239	1.21732	0.223484	0.740874
chr1:11037614-11037971	110.811	0.0961606	0.236522	0.40656	0.684331	0.961817
chr1:11045581-11045803	21.1753	-1.27021	0.634747	-2.00112	0.045379	0.382607
chr1:11051875-11052162	25.5616	0.655442	0.468738	1.39831	0.162019	0.66111
chr1:11059859-11060532	1189.53	0.0332937	0.102936	0.32344	0.746362	0.971861
chr1:11069342-11069947	117.968	0.103472	0.221537	0.467062	0.640456	0.953129
chr1:11099255-11100064	418.255	0.0651642	0.16263	0.400691	0.688647	0.962554
chr1:11151134-11151526	124.65	0.129803	0.212652	0.610404	0.541594	0.928527
chr1:11158176-11158443	27.9918	0.420449	0.462101	0.909864	0.362894	0.852542
chr1:11158695-11158902	22.003	-0.602382	0.57706	-1.04388	0.296541	0.809087
chr1:11227421-11227760	79.111	-0.0557384	0.271305	-0.205446	0.837224	0.982776
chr1:11229384-11229703	85.6992	-0.0908535	0.263197	-0.345191	0.72995	0.969728
chr1:11241737-11242044	37.8858	-0.367412	0.402567	-0.912672	0.361415	0.851631
chr1:11253884-11254084	13.6635	-1.70713	0.836439	-2.04095	0.0412557	0.366322
chr1:11262407-11262984	1319.08	0.0156464	0.0818631	0.191129	0.848424	0.9847
chr1:11272739-11273751	1002.89	-0.0472525	0.114899	-0.411252	0.680888	0.961238
chr1:11296200-11296400	13.787	-2.12561	0.882516	-2.40858	0.0160149	0.237575
chr1:11337573-11337789	26.369	0.00734453	0.468909	0.015663	0.987503	0.998917
chr1:11352934-11353166	20.9748	-0.00987615	0.603209	-0.0163727	0.986937	0.998725
chr1:11373510-11373990	44.0732	-0.731053	0.544838	-1.34178	0.179667	0.687255
chr1:11374050-11374409	38.4301	-1.48909	0.578962	-2.572	0.0101113	0.192133
chr1:11437668-11437904	31.3663	-0.0785925	0.418747	-0.187685	0.851124	0.985061
chr1:11466374-11466611	45.294	-0.264084	0.365047	-0.723425	0.469419	0.903895
chr1:11470932-11471283	104.414	-0.265701	0.233141	-1.13966	0.254429	0.772301
chr1:11478680-11479442	540.09	0.321046	0.139807	2.29635	0.0216559	0.272956
chr1:11550729-11550943	29.7822	-0.317278	0.469926	-0.675166	0.49957	0.914583
chr1:11558314-11558570	41.1474	-0.199876	0.417697	-0.478519	0.632281	0.951707
chr1:11563545-11564094	86.6172	-0.0181233	0.26243	-0.0690597	0.944942	0.995466
chr1:11642466-11642761	52.8636	0.283262	0.338969	0.835658	0.403347	0.873862
chr1:11645728-11646010	85.1748	-0.115607	0.273637	-0.422482	0.672673	0.959452
chr1:11650377-11650809	247.037	0.165776	0.175188	0.946278	0.344007	0.841192
chr1:11654704-11655173	108.307	0.06997	0.278794	0.250973	0.801835	0.979869
chr1:11663969-11665082	331.863	0.119155	0.153436	0.776578	0.437408	0.890293
chr1:11670672-11671071	100.881	0.466278	0.261537	1.78284	0.0746128	0.478787
chr1:11671414-11671695	43.9058	0.0623407	0.367993	0.169407	0.865476	0.986964
chr1:11680647-11681729	515.435	0.173737	0.138159	1.25752	0.208566	0.722154
chr1:11690426-11690649	28.206	-0.212985	0.494094	-0.431063	0.666423	0.958183
chr1:11691465-11691665	18.1236	0.069347	0.579343	0.119699	0.904721	0.991081
chr1:11693175-11693479	55.2927	-0.452698	0.352604	-1.28387	0.199188	0.710574
chr1:11711181-11711437	39.5381	-0.112043	0.39762	-0.281785	0.778108	0.976938
chr1:11719339-11720089	78.6502	-0.104213	0.266527	-0.391004	0.695794	0.963743
chr1:11729656-11730152	92.4978	-0.091946	0.272281	-0.337688	0.735599	0.970441
chr1:11730256-11730738	406.336	0.222735	0.130338	1.7089	0.0874691	0.514485
chr1:11731959-11732289	129.152	-0.144797	0.248221	-0.58334	0.559664	0.933939
chr1:11735861-11736259	260.49	0.03918	0.17254	0.227078	0.820363	0.981599
chr1:11736389-11737013	203.055	0.0681862	0.18449	0.369593	0.711686	0.966435
chr1:11738807-11739136	155.583	-0.136341	0.197873	-0.689033	0.490803	0.912002
chr1:11749136-11749520	106.956	0.216901	0.234406	0.925324	0.354798	0.84739
chr1:11754593-11754863	22.1623	-1.81439	0.645808	-2.80948	0.00496216	0.136579
chr1:11762084-11762284	20.8238	-0.552819	0.520215	-1.06268	0.287929	0.80206
chr1:11768940-11769281	39.9806	-0.10299	0.439319	-0.23443	0.814651	0.981356
chr1:11772453-11772767	58.3821	0.05174	0.331828	0.155924	0.876093	0.988421
chr1:11784682-11784929	48.9809	-0.213631	0.365853	-0.583926	0.55927	0.933692
chr1:11785048-11785602	153.779	0.198066	0.199533	0.992647	0.320882	0.825703
chr1:11790760-11791257	870.07	-0.00348451	0.0920215	-0.0378663	0.969794	0.997384
chr1:11802616-11802853	154.282	0.00392489	0.211722	0.018538	0.98521	0.998571
chr1:11803451-11803925	951.981	-0.0429626	0.0859444	-0.499888	0.617154	0.947657
chr1:11805627-11806336	1298.21	0.0346992	0.0806307	0.430347	0.666943	0.958374
chr1:11814611-11815539	164.871	0.209611	0.199508	1.05064	0.293423	0.80648
chr1:11832164-11832661	387.265	-0.327771	0.148341	-2.20958	0.0271344	0.302425
chr1:11838689-11839004	122.725	-0.0265272	0.248902	-0.106577	0.915125	0.991987
chr1:11842119-11842579	185.071	-0.908925	0.190952	-4.75997	1.93617e-06	0.00063071
chr1:11842708-11843093	151.745	-0.207781	0.212894	-0.975982	0.329073	0.831308
chr1:11843756-11843987	46.1855	-0.264479	0.351257	-0.752951	0.451479	0.895809
chr1:11851224-11851657	154.172	-0.234775	0.20237	-1.16013	0.245996	0.764256
chr1:11859313-11859624	49.2731	-0.400765	0.332338	-1.20589	0.227859	0.745033
chr1:11865550-11865811	34.9098	-0.802837	0.411181	-1.95251	0.0508772	0.404183
chr1:11882839-11883210	53.5333	-0.799267	0.353865	-2.25868	0.0239035	0.28598
chr1:11893308-11893601	48.2219	-0.182492	0.350867	-0.520118	0.602981	0.943714
chr1:11894051-11894251	26.0406	-0.731514	0.480711	-1.52173	0.128076	0.602444
chr1:11907727-11909098	824.488	-0.0069458	0.116728	-0.0595042	0.952551	0.995875
chr1:11909457-11909954	241.744	-0.0159729	0.173535	-0.0920442	0.926663	0.993191
chr1:11910709-11911011	106.46	0.136891	0.243161	0.562965	0.573458	0.936958
chr1:11926221-11926709	903.898	0.194487	0.104919	1.8537	0.0637827	0.446812
chr1:11934427-11935165	842.46	-0.109352	0.107551	-1.01675	0.309274	0.818162
chr1:11946813-11947013	22.7961	-0.257755	0.543233	-0.474483	0.635156	0.952197
chr1:11960682-11961156	493.403	-0.279979	0.118441	-2.36388	0.0180849	0.25211
chr1:11961317-11961534	42.0083	0.109312	0.368831	0.296375	0.766943	0.974985
chr1:11967177-11967460	51.9117	-0.157931	0.32609	-0.484319	0.628159	0.950578
chr1:11978367-11978612	158.423	0.181651	0.202539	0.896868	0.36979	0.856031
chr1:11979824-11980578	2357.53	0.00899024	0.0637304	0.141067	0.887817	0.989282
chr1:11985854-11986239	103.269	0.35636	0.2386	1.49355	0.135294	0.615936
chr1:11998767-11999025	16.7289	-1.08271	0.697785	-1.55164	0.120748	0.588413
chr1:12019115-12019680	1340.12	-0.0292878	0.0870559	-0.336425	0.73655	0.97047
chr1:12020164-12020513	316.349	0.0855705	0.146194	0.58532	0.558332	0.933538
chr1:12031283-12031592	62.2473	-0.0434744	0.325191	-0.133689	0.893649	0.989814
chr1:12037796-12038040	20.1778	-2.6354	0.715921	-3.68114	0.000232198	0.0247828
chr1:12039161-12039491	43.7586	-0.528794	0.430124	-1.2294	0.218922	0.735438
chr1:12049620-12049847	30.3519	-0.254237	0.458739	-0.554208	0.579437	0.938357
chr1:12052015-12052415	128.301	0.320985	0.250014	1.28387	0.199188	0.710574
chr1:12057479-12057843	116.022	0.0765347	0.232091	0.329762	0.74158	0.971179
chr1:12063182-12063484	23.0249	0.222168	0.50855	0.436865	0.662209	0.957321
chr1:12064520-12064832	45.461	-0.140941	0.395175	-0.356656	0.72135	0.968061
chr1:12079654-12079867	27.2254	0.370914	0.479635	0.773325	0.43933	0.891128
chr1:12081822-12082022	18.6875	-0.145173	0.548002	-0.264913	0.791076	0.978729
chr1:12087702-12088278	66.5791	0.251686	0.332915	0.756006	0.449646	0.895068
chr1:12095847-12096052	19.7136	-0.169163	0.564037	-0.299914	0.764243	0.974641
chr1:12106197-12106500	35.6281	-0.0762029	0.404977	-0.188166	0.850746	0.985057
chr1:12106867-12107152	44.6164	0.127189	0.378411	0.336113	0.736786	0.97047
chr1:12113821-12114179	44.2941	-0.213956	0.432658	-0.494516	0.620942	0.948802
chr1:12118618-12118934	57.4965	-0.192203	0.337536	-0.56943	0.569065	0.935897
chr1:12124893-12125170	67.3691	-0.134649	0.303168	-0.444139	0.656942	0.956506
chr1:12125736-12126178	102.786	0.15344	0.236153	0.649749	0.515854	0.919788
chr1:12132869-12133460	709.7	0.0295311	0.102622	0.287766	0.773526	0.976262
chr1:12142812-12144166	1746.7	-0.201071	0.0724379	-2.77577	0.00550719	0.14373
chr1:12147248-12147656	373.478	-0.3373	0.134309	-2.51138	0.0120261	0.208155
chr1:12150443-12151005	434.436	-0.14076	0.134031	-1.05021	0.293624	0.80676
chr1:12153130-12153751	1194.56	-0.175863	0.0903727	-1.94597	0.0516583	0.407061
chr1:12161614-12162230	690.825	0.0380623	0.110628	0.344055	0.730805	0.96989
chr1:12166767-12167302	531.918	-0.151114	0.115937	-1.30341	0.192434	0.702502
chr1:12168188-12168804	199.584	-0.178241	0.169744	-1.05006	0.293691	0.806766
chr1:12173691-12174159	651.426	-0.450932	0.108091	-4.17177	3.02243e-05	0.0055691
chr1:12175008-12175389	319.529	-0.249625	0.137293	-1.81819	0.0690352	0.463085
chr1:12179030-12179426	508.105	-0.328945	0.126011	-2.61046	0.00904217	0.182669
chr1:12180242-12180666	951.467	-0.329784	0.0995242	-3.31361	0.000921007	0.0576526
chr1:12183974-12184698	2545.23	-0.204677	0.0748752	-2.73357	0.00626515	0.152379
chr1:12194641-12195110	260.498	-0.198268	0.155782	-1.27273	0.203113	0.715031
chr1:12196596-12197100	530.54	-0.260639	0.113564	-2.29508	0.0217287	0.273288
chr1:12208822-12209395	138.825	0.0671088	0.22038	0.304513	0.760737	0.974377
chr1:12229801-12230345	623.695	-0.046822	0.106509	-0.439607	0.660222	0.956833
chr1:12230910-12231280	121.725	-0.127458	0.229072	-0.556413	0.577929	0.937936
chr1:12244185-12244470	37.8145	-0.0702166	0.425819	-0.164898	0.869025	0.987525
chr1:12276307-12276511	27.7114	-0.765034	0.465356	-1.64398	0.100181	0.544751
chr1:12296676-12296983	42.6005	0.137534	0.378859	0.363022	0.716588	0.967381
chr1:12315397-12315706	61.1912	-0.11335	0.305451	-0.371091	0.71057	0.966356
chr1:12316399-12316749	117.673	-0.0797747	0.223681	-0.356645	0.721357	0.968061
chr1:12324960-12325385	38.8335	-0.868885	0.41236	-2.10711	0.0351085	0.34085
chr1:12344526-12344997	281.877	0.198326	0.164234	1.20758	0.227208	0.744263
chr1:12345372-12345726	115.675	0.0252064	0.220498	0.114316	0.908988	0.991401
chr1:12359752-12360184	183.853	-0.164127	0.185524	-0.884668	0.376335	0.859804
chr1:12376751-12377212	548.134	0.0186485	0.11405	0.163512	0.870115	0.987598
chr1:12380974-12381259	114.087	0.181909	0.246847	0.73693	0.461165	0.899961
chr1:12381539-12381888	217.046	-0.194709	0.166019	-1.17281	0.240871	0.75867
chr1:12405719-12405925	30.3362	-0.154626	0.432332	-0.357656	0.7206	0.967841
chr1:12406427-12406717	34.5066	0.314322	0.417655	0.752587	0.451698	0.895957
chr1:12408674-12409016	73.0409	-0.217251	0.302599	-0.717949	0.472788	0.904926
chr1:12416138-12416544	100.36	-0.194141	0.252936	-0.767552	0.442754	0.892358
chr1:12420216-12420483	52.4812	-0.0833429	0.334346	-0.249272	0.803151	0.980014
chr1:12434202-12434538	57.823	-0.193265	0.31846	-0.606873	0.543935	0.929318
chr1:12448760-12449093	88.0896	-0.358132	0.277812	-1.28912	0.197357	0.708844
chr1:12475012-12475552	105.83	-0.0967065	0.235952	-0.409856	0.681912	0.961492
chr1:12480716-12481240	231.878	-0.0824457	0.167917	-0.49099	0.623434	0.949346
chr1:12496277-12496870	240.837	0.187881	0.165422	1.13577	0.256053	0.773865
chr1:12510301-12510904	520.65	-0.0124401	0.125791	-0.0988948	0.921222	0.992628
chr1:12525380-12525959	152.826	-0.205472	0.211135	-0.973176	0.330466	0.832182
chr1:12528051-12528712	102.363	-0.280574	0.24807	-1.13103	0.258044	0.775776
chr1:12541524-12541896	71.9404	-0.802736	0.306519	-2.61888	0.00882198	0.180614
chr1:12556410-12556945	145.271	-0.264301	0.200415	-1.31876	0.187248	0.695858
chr1:12595830-12596429	929.175	-0.0683099	0.0903172	-0.756333	0.449449	0.895024
chr1:12596609-12596867	108.265	0.0100998	0.239424	0.0421836	0.966352	0.997203
chr1:12601934-12602349	344.864	0.00394274	0.142545	0.0276595	0.977934	0.997822
chr1:12604354-12604739	370.983	-0.151275	0.142326	-1.06288	0.287836	0.801941
chr1:12615478-12615992	317.229	0.223118	0.166821	1.33747	0.18107	0.688887
chr1:12616129-12616428	233.233	-0.232875	0.170304	-1.36741	0.171498	0.67579
chr1:12617872-12618570	551.732	0.205021	0.146917	1.3955	0.162866	0.662292
chr1:12619879-12620154	179.033	0.226588	0.188693	1.20083	0.229816	0.746975
chr1:12631059-12631542	159.089	-0.0258431	0.203801	-0.126805	0.899094	0.990513
chr1:12643146-12643383	27.6508	0.441524	0.474478	0.930547	0.352088	0.846298
chr1:12659025-12659339	56.4092	-0.582112	0.321943	-1.80812	0.0705873	0.467511
chr1:13224838-13225159	34.0878	-1.18614	0.561517	-2.11239	0.034653	0.33872
chr1:13525927-13526171	13.7896	-1.88727	0.760742	-2.48083	0.0131076	0.21707
chr1:13541830-13542087	21.4586	-1.90512	0.752284	-2.53245	0.0113267	0.202518
chr1:13577936-13578243	20.0553	-2.42043	0.740779	-3.26741	0.00108538	0.0629317
chr1:13593781-13594165	53.2869	0.152603	0.34519	0.442083	0.658429	0.956701
chr1:13665705-13666053	66.6219	0.263311	0.291575	0.903067	0.366491	0.854399
chr1:13699883-13700754	212.922	0.333199	0.21144	1.57586	0.115058	0.577349
chr1:13723783-13724146	70.2829	0.0677176	0.304342	0.222505	0.823921	0.981997
chr1:13748828-13749958	1629.46	0.14336	0.0968979	1.4795	0.139008	0.622891
chr1:13769225-13769588	74.1374	0.0579266	0.292405	0.198104	0.842963	0.98361
chr1:13798839-13799113	35.8895	0.372283	0.448766	0.829571	0.406781	0.875654
chr1:13811231-13811537	54.6417	0.595241	0.31835	1.86977	0.0615158	0.439544
chr1:13813672-13813932	29.9489	-0.0506433	0.453283	-0.111726	0.911041	0.991671
chr1:13825923-13826394	285.383	0.00825262	0.184486	0.0447331	0.96432	0.996968
chr1:13960441-13960708	27.1534	-0.277843	0.44912	-0.618638	0.536155	0.926956
chr1:13996308-13996516	18.4139	-1.67299	0.797904	-2.09674	0.0360168	0.345337
chr1:14169512-14169752	18.5215	-0.935381	0.7023	-1.33188	0.182899	0.691272
chr1:14334395-14334743	43.7641	-0.208782	0.385845	-0.541103	0.588437	0.940083
chr1:14395505-14395710	13.2434	-1.62449	0.862472	-1.88353	0.0596288	0.433822
chr1:14422225-14422455	28.4635	-0.223106	0.452348	-0.493218	0.621859	0.94903
chr1:14492625-14492876	20.584	-2.15514	0.67626	-3.18684	0.00143835	0.0731952
chr1:14543377-14543739	37.7579	-0.355834	0.458711	-0.775726	0.437911	0.890474
chr1:14563552-14563779	12.3411	-1.5587	0.895189	-1.7412	0.0816491	0.499617
chr1:14639884-14640094	13.164	-0.173401	0.950964	-0.182342	0.855314	0.985718
chr1:14739449-14739817	113.138	-0.157757	0.242861	-0.649576	0.515966	0.919897
chr1:14742234-14742593	39.0039	-1.44256	0.398172	-3.62296	0.00029125	0.0289187
chr1:14755878-14756244	162.934	-0.215552	0.232861	-0.925665	0.35462	0.84739
chr1:14871166-14871512	67.3315	-0.379366	0.292448	-1.29721	0.194559	0.705206
chr1:14873670-14874055	93.6185	-0.682686	0.306861	-2.22474	0.0260987	0.297117
chr1:14876734-14876947	26.1256	-0.799274	0.493834	-1.61851	0.105553	0.557272
chr1:14915404-14915678	39.8328	-0.196354	0.390851	-0.502376	0.615403	0.947072
chr1:14923921-14924823	149.854	-0.205606	0.21858	-0.940641	0.346889	0.843084
chr1:14968468-14968723	42.7342	-0.665554	0.359081	-1.85349	0.0638119	0.446954
chr1:14996203-14996466	32.7184	-0.318347	0.423155	-0.752316	0.451861	0.89598
chr1:14996716-14997069	63.7336	0.298074	0.31485	0.946717	0.343783	0.841174
chr1:15016462-15016849	129.845	-0.24787	0.246646	-1.00496	0.314916	0.821669
chr1:15023201-15023603	61.0449	-0.010285	0.318571	-0.0322848	0.974245	0.99769
chr1:15028231-15028438	35.2141	-0.497161	0.408968	-1.21565	0.224119	0.741576
chr1:15036639-15036865	16.6002	-1.68181	0.709484	-2.37048	0.0177652	0.250181
chr1:15043333-15043609	33.8758	-0.120952	0.430337	-0.281063	0.778662	0.977091
chr1:15046550-15046861	48.8204	0.0243765	0.33714	0.0723039	0.94236	0.994919
chr1:15075908-15076326	243.908	-0.0350352	0.171423	-0.204379	0.838058	0.982857
chr1:15083601-15083909	49.0735	0.0418186	0.408673	0.102328	0.918496	0.992401
chr1:15089670-15089965	43.1586	0.0698402	0.369661	0.188931	0.850147	0.98495
chr1:15090527-15090727	23.562	-1.68412	0.607007	-2.77447	0.00552922	0.144011
chr1:15100432-15100693	49.721	-0.739331	0.347901	-2.12512	0.0335766	0.333513
chr1:15106566-15107027	227.527	-0.0451718	0.172376	-0.262054	0.79328	0.978823
chr1:15112110-15112627	497.415	0.0587844	0.129778	0.45296	0.650577	0.955375
chr1:15117621-15117906	25.4362	-0.128852	0.560941	-0.229707	0.818319	0.981512
chr1:15128526-15128878	146.939	0.0498431	0.207887	0.23976	0.810516	0.981228
chr1:15135695-15135981	83.5493	-0.121197	0.26969	-0.449394	0.653147	0.955842
chr1:15136343-15136712	128.884	-0.697225	0.221655	-3.14553	0.00165785	0.0785118
chr1:15137840-15138196	139.069	-0.61709	0.222681	-2.77118	0.00558531	0.144662
chr1:15142919-15143224	112.54	-0.358741	0.222554	-1.61193	0.106977	0.560787
chr1:15146907-15147340	232.119	-0.341855	0.179309	-1.90651	0.0565845	0.423449
chr1:15152351-15152881	273.926	0.108122	0.193381	0.559115	0.576083	0.937362
chr1:15153349-15154351	609.638	0.145611	0.127084	1.14579	0.251883	0.769996
chr1:15168445-15168868	457.513	0.0559341	0.118573	0.471727	0.637121	0.952565
chr1:15177319-15178171	464.624	0.228608	0.13243	1.72625	0.0843016	0.506246
chr1:15179163-15179613	408.387	-0.120591	0.128271	-0.940127	0.347153	0.843192
chr1:15188144-15188476	58.2745	-0.227156	0.357413	-0.635556	0.525066	0.922706
chr1:15188692-15189036	83.2007	-0.564553	0.284081	-1.9873	0.0468897	0.388716
chr1:15196910-15197162	33.3072	-0.32009	0.423618	-0.755611	0.449883	0.895199
chr1:15200488-15201235	77.4103	-0.116687	0.275307	-0.423843	0.67168	0.95924
chr1:15206740-15207051	41.8496	-1.29021	0.366241	-3.52285	0.000426936	0.0372955
chr1:15207064-15207509	75.7346	-1.31105	0.318103	-4.12148	3.76448e-05	0.00651285
chr1:15212345-15212671	58.5154	-0.314049	0.336257	-0.933956	0.350327	0.8453
chr1:15213281-15213840	111.071	0.0407324	0.24128	0.168818	0.86594	0.987
chr1:15218497-15218860	153.211	-0.193933	0.210719	-0.92034	0.357395	0.849094
chr1:15224095-15224643	274.055	0.170047	0.147697	1.15132	0.249601	0.767587
chr1:15225042-15225264	51.5403	0.111465	0.342184	0.325746	0.744617	0.971504
chr1:15231654-15232070	164.628	-0.0962604	0.210192	-0.457964	0.646978	0.954504
chr1:15245953-15246384	331.274	-0.107102	0.154102	-0.695006	0.487052	0.910808
chr1:15247061-15247402	84.3695	-0.316095	0.304496	-1.03809	0.299226	0.810757
chr1:15249086-15249444	106.06	-0.104327	0.266499	-0.391471	0.695449	0.963617
chr1:15258222-15258516	256.229	0.00267902	0.174621	0.0153419	0.987759	0.99892
chr1:15258843-15259298	522.617	0.0274587	0.120067	0.228695	0.819106	0.981512
chr1:15261065-15261883	1482.18	0.0742479	0.0756138	0.981936	0.326131	0.829236
chr1:15272496-15272826	173.905	0.124648	0.188724	0.660478	0.508947	0.917396
chr1:15275486-15275710	66.2451	0.207075	0.299423	0.69158	0.489201	0.911286
chr1:15275940-15276362	356.12	-0.160854	0.143922	-1.11764	0.263719	0.781154
chr1:15277107-15277395	110.828	-0.0961404	0.228713	-0.420354	0.674227	0.959746
chr1:15283624-15283824	24.9937	-0.495675	0.498752	-0.993831	0.320305	0.825208
chr1:15297036-15297365	66.9081	-0.257226	0.327143	-0.78628	0.431703	0.887733
chr1:15299257-15300101	94.0038	0.39594	0.266165	1.48757	0.136864	0.618693
chr1:15304712-15304959	31.4332	-0.850344	0.451019	-1.88538	0.059378	0.432978
chr1:15323543-15323859	80.772	0.000757747	0.312662	0.00242353	0.998066	0.999818
chr1:15328736-15329438	592.655	0.177689	0.137518	1.29211	0.196319	0.707748
chr1:15337717-15338001	43.1624	0.221461	0.379671	0.583295	0.559694	0.933939
chr1:15340352-15340659	52.2969	0.186058	0.355513	0.523352	0.600729	0.942784
chr1:15342052-15342290	65.6638	0.575598	0.302702	1.90153	0.0572321	0.425589
chr1:15345881-15346294	467.152	-0.0740053	0.12081	-0.612577	0.540156	0.928339
chr1:15346498-15346841	81.9398	0.945951	0.280126	3.37687	0.000733151	0.0508744
chr1:15352452-15352948	58.568	0.0250196	0.335062	0.0746715	0.940476	0.994823
chr1:15362732-15363113	255.462	0.120795	0.152978	0.789625	0.429747	0.887047
chr1:15377253-15377594	84.4993	-0.0505488	0.289883	-0.174377	0.861569	0.986615
chr1:15386185-15386812	83.4837	-0.633954	0.271324	-2.33652	0.0194643	0.260491
chr1:15401080-15401280	25.3599	0.0577513	0.460924	0.125295	0.90029	0.990767
chr1:15409397-15410090	569.59	-0.00597089	0.108	-0.0552861	0.955911	0.996215
chr1:15411679-15412062	663.677	-0.068965	0.100818	-0.684055	0.49394	0.912893
chr1:15415975-15416574	932.738	-0.0162412	0.0881097	-0.184329	0.853756	0.985536
chr1:15417513-15417868	286.808	0.0681431	0.148793	0.457972	0.646973	0.954504
chr1:15421539-15421989	132.486	-0.0786935	0.218879	-0.359529	0.719199	0.967621
chr1:15429682-15430066	198.181	0.000803564	0.215591	0.00372726	0.997026	0.9998
chr1:15431233-15431488	88.7759	0.474551	0.280974	1.68895	0.0912292	0.523807
chr1:15434747-15435161	351.834	-0.0342496	0.133383	-0.256777	0.797351	0.979171
chr1:15445354-15445570	42.9294	0.217902	0.367346	0.593178	0.553062	0.931872
chr1:15449611-15450010	202.151	0.239123	0.182789	1.3082	0.190807	0.700629
chr1:15455645-15455871	27.7845	-0.118577	0.492397	-0.240815	0.809698	0.981097
chr1:15459948-15460247	58.9177	-0.173412	0.323772	-0.535597	0.592237	0.94109
chr1:15464287-15464496	22.2016	-0.0472404	0.548352	-0.0861498	0.931347	0.993816
chr1:15465752-15466085	62.1895	0.268538	0.347014	0.773855	0.439017	0.891033
chr1:15501457-15501733	44.8475	-0.507513	0.356651	-1.423	0.154736	0.64919
chr1:15515087-15515591	58.3465	-0.689115	0.369655	-1.86421	0.0622921	0.44209
chr1:15524129-15525242	4515.36	0.119317	0.0602225	1.98127	0.0475609	0.391621
chr1:15526437-15527033	1835.68	-0.0304341	0.0705328	-0.431489	0.666113	0.958117
chr1:15531774-15532058	86.0371	0.230337	0.275022	0.837523	0.402299	0.873471
chr1:15577715-15578056	113.265	-0.547319	0.231724	-2.36194	0.0181796	0.252596
chr1:15579295-15579989	181.881	0.158052	0.191844	0.823856	0.410021	0.877275
chr1:15584501-15585299	118.138	0.132362	0.232544	0.569193	0.569225	0.935938
chr1:15603284-15604157	468.162	0.258873	0.133153	1.94418	0.0518739	0.407659
chr1:15617067-15617691	1847.99	0.0460336	0.0755924	0.608972	0.542543	0.928847
chr1:15626309-15626728	205.668	-0.0354446	0.186031	-0.190531	0.848893	0.984745
chr1:15638298-15638533	15.6104	-2.47617	0.899264	-2.75356	0.00589517	0.148463
chr1:15656417-15656778	86.9128	0.165365	0.285642	0.578925	0.56264	0.934583
chr1:15657055-15657434	149.745	0.19965	0.249453	0.800353	0.423507	0.883692
chr1:15676003-15676352	126.147	-0.0738516	0.215641	-0.342474	0.731994	0.970067
chr1:15678643-15678874	59.6945	-0.0839114	0.353606	-0.237302	0.812422	0.981356
chr1:15680749-15680960	65.0416	0.211706	0.302806	0.699148	0.484459	0.910014
chr1:15682251-15682692	320.767	-0.0520318	0.150794	-0.345053	0.730055	0.969728
chr1:15684150-15684453	147.715	0.0204856	0.208571	0.0982192	0.921758	0.992628
chr1:15684657-15685122	131.999	0.312483	0.233957	1.33564	0.181667	0.689765
chr1:15696883-15697542	778.305	0.15261	0.0936132	1.63022	0.103055	0.551437
chr1:15703163-15703988	244.603	0.0993694	0.163156	0.609046	0.542494	0.928847
chr1:15707535-15707919	138.872	0.154642	0.21076	0.733736	0.463109	0.90078
chr1:15714300-15714745	53.0299	-0.112727	0.354916	-0.317615	0.750777	0.972395
chr1:15735726-15736159	128.951	-0.0288613	0.229838	-0.125573	0.90007	0.990705
chr1:15741414-15741729	69.562	-0.31175	0.301239	-1.03489	0.300719	0.812032
chr1:15747408-15747608	21.9761	-0.452356	0.491936	-0.919542	0.357812	0.849532
chr1:15758992-15759336	37.6746	-0.0688603	0.400261	-0.172039	0.863407	0.986809
chr1:15760530-15760862	26.2993	-0.469496	0.471464	-0.995827	0.319334	0.824418
chr1:15765664-15766114	26.9431	-2.06045	0.603166	-3.41606	0.000635354	0.0467154
chr1:15780674-15781168	389.973	0.108156	0.13865	0.78006	0.435356	0.889215
chr1:15788614-15789156	455.617	0.019302	0.115673	0.166867	0.867475	0.98726
chr1:15792063-15792355	83.5002	-0.0968001	0.286058	-0.338393	0.735067	0.970322
chr1:15799105-15799337	38.2936	-0.548959	0.414388	-1.32475	0.185255	0.69385
chr1:15800275-15800890	181.492	-0.167055	0.189042	-0.883695	0.376861	0.860017
chr1:15802634-15802967	64.4818	-0.52779	0.320086	-1.6489	0.0991686	0.542328
chr1:15815590-15815803	28.3713	-0.588196	0.455255	-1.29201	0.196353	0.707782
chr1:15829807-15830090	84.6928	0.13423	0.268395	0.500119	0.616992	0.947652
chr1:15834324-15835190	625.363	0.0248734	0.114542	0.217155	0.828087	0.982077
chr1:15835681-15836233	1259.83	0.113718	0.0987269	1.15185	0.249384	0.767346
chr1:15847395-15847968	1735.98	0.0275032	0.083639	0.328832	0.742283	0.971377
chr1:15849342-15849570	119.719	0.257807	0.286989	0.898317	0.369016	0.855693
chr1:15849919-15850280	259.504	0.117532	0.161269	0.728792	0.466129	0.902031
chr1:15885797-15886007	56.1004	0.52019	0.341391	1.52374	0.127574	0.601573
chr1:15886207-15886705	754.909	0.0495736	0.10863	0.456354	0.648135	0.954661
chr1:15937639-15937979	143.63	0.168411	0.204726	0.822617	0.410726	0.87767
chr1:15939480-15939911	85.2289	-0.503109	0.271468	-1.85329	0.0638405	0.447
chr1:15948678-15948920	25.6889	0.468207	0.563369	0.831085	0.405926	0.87531
chr1:15949699-15949938	34.5096	-0.396404	0.418737	-0.946664	0.34381	0.841192
chr1:15952740-15953138	94.2942	-0.684049	0.246563	-2.77434	0.00553139	0.144011
chr1:15957499-15957765	29.7459	0.0149532	0.423144	0.0353383	0.97181	0.997508
chr1:15966048-15966444	85.1361	-0.422841	0.272372	-1.55244	0.120558	0.58807
chr1:15975447-15976314	439.436	0.0718015	0.15015	0.478198	0.632509	0.951716
chr1:15982939-15983230	33.3463	-0.118087	0.449822	-0.26252	0.792921	0.978787
chr1:15986039-15986376	40.9796	0.429165	0.418776	1.02481	0.305454	0.815472
chr1:15994549-15994917	120.668	-0.0466721	0.242164	-0.192729	0.847171	0.984438
chr1:16009067-16009335	37.9635	0.180737	0.382394	0.472647	0.636465	0.952493
chr1:16012681-16013528	163.402	0.229812	0.199293	1.15314	0.248855	0.766764
chr1:16014953-16015206	32.4272	0.883667	0.468022	1.88809	0.0590141	0.431491
chr1:16026857-16027079	18.9537	0.16861	0.644086	0.261781	0.79349	0.978842
chr1:16032828-16033207	278.131	0.0856866	0.156134	0.5488	0.583142	0.938969
chr1:16048586-16049012	40.328	0.295099	0.368339	0.801161	0.423039	0.883437
chr1:16056130-16056440	76.2196	0.206499	0.288823	0.714966	0.47463	0.905617
chr1:16064530-16064845	38.7284	-0.73162	0.421981	-1.73377	0.0829583	0.502619
chr1:16073510-16073808	45.286	0.0774245	0.352483	0.219654	0.82614	0.982077
chr1:16078906-16079444	144.568	-0.259998	0.213933	-1.21532	0.224243	0.741609
chr1:16082369-16082647	40.5347	0.327976	0.37052	0.885178	0.37606	0.859706
chr1:16085651-16085920	48.3709	-0.411313	0.349836	-1.17573	0.239701	0.757034
chr1:16111759-16111979	19.415	-0.440652	0.584887	-0.753397	0.451212	0.895809
chr1:16122950-16123287	66.3494	0.458774	0.340293	1.34817	0.177602	0.684585
chr1:16133133-16133392	28.0456	-0.970345	0.541815	-1.79092	0.0733067	0.475059
chr1:16141630-16142054	72.925	-0.290668	0.310888	-0.93496	0.349809	0.844875
chr1:16154626-16154992	189.05	-0.0619634	0.181796	-0.340841	0.733223	0.970159
chr1:16155744-16156276	173.742	0.035083	0.217815	0.161068	0.872039	0.987796
chr1:16156862-16157198	192.657	-0.281201	0.196003	-1.43468	0.151379	0.643614
chr1:16167697-16168135	49.809	-0.281886	0.35698	-0.789639	0.429739	0.887047
chr1:16173069-16173790	505.175	-0.031935	0.113321	-0.281811	0.778089	0.976938
chr1:16187764-16188118	67.0438	0.0838466	0.335888	0.249627	0.802876	0.979994
chr1:16206381-16207294	1788.67	-0.011927	0.0739017	-0.16139	0.871787	0.987796
chr1:16216230-16216499	149.74	0.0201382	0.201121	0.10013	0.920241	0.992622
chr1:16217190-16217785	987.094	-0.164469	0.0861155	-1.90986	0.056151	0.422204
chr1:16226808-16227410	468.185	-0.305075	0.126909	-2.40389	0.0162218	0.239289
chr1:16236196-16236451	74.0288	-0.296626	0.286089	-1.03683	0.299815	0.811073
chr1:16237014-16237435	371.84	0.00793103	0.142955	0.055479	0.955757	0.996203
chr1:16244412-16244716	91.0593	-0.112459	0.257693	-0.436407	0.662541	0.957362
chr1:16248631-16248956	49.2333	0.0668095	0.356484	0.187413	0.851337	0.985061
chr1:16250916-16251212	19.707	-1.87429	0.641328	-2.92251	0.00347222	0.114473
chr1:16293503-16294027	278.757	0.195198	0.146369	1.3336	0.182335	0.690388
chr1:16303048-16303275	33.0773	-0.0980676	0.417898	-0.234669	0.814466	0.981356
chr1:16318483-16319031	684.697	-0.0355188	0.100633	-0.352954	0.724123	0.968446
chr1:16326914-16327167	26.8019	-0.416131	0.461866	-0.900979	0.367599	0.854929
chr1:16342800-16343094	53.164	-0.280268	0.330207	-0.848765	0.396012	0.870583
chr1:16348981-16349194	88.417	-0.0234958	0.278159	-0.0844692	0.932683	0.994137
chr1:16351052-16351372	177.478	0.050657	0.194744	0.260121	0.794771	0.978937
chr1:16352283-16352835	776.332	0.0582055	0.0998204	0.583102	0.559825	0.933993
chr1:16366874-16367900	1699.69	0.0725033	0.0932475	0.777536	0.436843	0.890038
chr1:16386841-16387478	95.6642	0.0500199	0.266694	0.187556	0.851225	0.985061
chr1:16391473-16391829	86.9613	-0.251445	0.273841	-0.918214	0.358507	0.849803
chr1:16396578-16396980	100.277	-0.362185	0.258067	-1.40345	0.160482	0.658913
chr1:16397118-16397471	45.4461	0.0818456	0.361184	0.226604	0.820732	0.981638
chr1:16432982-16433454	173.785	-0.1337	0.180508	-0.740687	0.458884	0.898986
chr1:16440455-16440854	454.685	0.092313	0.121658	0.758789	0.447979	0.894189
chr1:16442231-16442605	453.092	-0.13188	0.124414	-1.06001	0.289139	0.802914
chr1:16443997-16444749	561.963	0.0199076	0.130289	0.152796	0.878559	0.988544
chr1:16498922-16499622	436.375	0.344446	0.156366	2.20282	0.0276072	0.304368
chr1:16500533-16500850	101.14	0.0754034	0.249374	0.302371	0.762369	0.974481
chr1:16501138-16501338	46.3017	-0.165341	0.34975	-0.472739	0.6364	0.952469
chr1:16509083-16509371	57.9565	-0.339578	0.364463	-0.931721	0.351481	0.846078
chr1:16513551-16514635	606.433	0.0783899	0.136372	0.574825	0.56541	0.935225
chr1:16540611-16540993	70.0029	0.520392	0.283006	1.8388	0.0659442	0.453379
chr1:16565409-16565618	28.8124	-2.12084	0.581204	-3.64905	0.000263212	0.0269567
chr1:16591901-16592118	21.2744	0.0358128	0.526929	0.067965	0.945813	0.995511
chr1:16601266-16601798	84.3025	-0.0444715	0.396083	-0.112278	0.910603	0.991614
chr1:16605494-16605841	48.4216	-1.17416	0.464602	-2.52723	0.0114966	0.204
chr1:16607356-16607910	85.1294	-1.51129	0.746115	-2.02555	0.0428107	0.372476
chr1:16612569-16612798	90.1171	-0.360976	0.283319	-1.2741	0.202628	0.714277
chr1:16613050-16613999	958.777	0.137518	0.138935	0.989802	0.322271	0.82667
chr1:16620981-16621403	606.254	0.0607088	0.110385	0.549974	0.582337	0.938874
chr1:16624953-16625239	284.604	0.0398506	0.15122	0.263527	0.792145	0.978787
chr1:16628791-16629206	262.408	-0.202546	0.149268	-1.35693	0.174805	0.680756
chr1:16630884-16631309	83.3347	-1.17439	0.854788	-1.3739	0.169473	0.672679
chr1:16644398-16645060	749.487	0.102397	0.130968	0.781847	0.434304	0.888756
chr1:16651659-16651914	24.7616	-1.724	0.6771	-2.54616	0.0108915	0.198844
chr1:16676668-16677125	51.0144	0.036308	0.353644	0.102668	0.918226	0.992303
chr1:16678113-16678439	50.3709	-0.268793	0.357777	-0.751285	0.452481	0.896287
chr1:16709677-16709900	19.6947	0.424907	0.637533	0.666486	0.505101	0.915937
chr1:16716857-16717227	32.8234	-1.45837	0.526037	-2.77238	0.00556478	0.144443
chr1:16724048-16724298	33.4961	-0.476446	0.528649	-0.901252	0.367454	0.85487
chr1:16725223-16725431	42.6756	-1.38346	0.553305	-2.50035	0.0124071	0.211606
chr1:16727184-16728227	170.929	-1.12766	0.527808	-2.13649	0.0326393	0.329396
chr1:16777872-16778192	31.4494	-1.20455	0.639654	-1.88313	0.0596833	0.433994
chr1:16781577-16782021	131.045	0.444472	0.216691	2.05118	0.0402491	0.3623
chr1:16869022-16869222	12.2312	-1.67319	0.991534	-1.68748	0.091512	0.524501
chr1:16872642-16872907	50.3913	-1.01617	0.371144	-2.73794	0.00618246	0.151514
chr1:16873367-16873628	21.8036	0.335594	0.551913	0.608055	0.543151	0.929107
chr1:16889046-16889843	107.75	-0.491931	0.267976	-1.83573	0.0663983	0.454616
chr1:16896024-16896781	651.094	0.111133	0.101515	1.09474	0.273629	0.789669
chr1:16904703-16905721	1154.54	0.0582194	0.100522	0.579172	0.562473	0.934583
chr1:16912855-16913110	109.074	0.153173	0.250232	0.612122	0.540457	0.928339
chr1:16913745-16914391	1213.42	0.0735422	0.0984514	0.74699	0.45507	0.897275
chr1:16921569-16922220	75.6208	-0.508149	0.316275	-1.60667	0.108127	0.562794
chr1:16923043-16923328	42.8803	-0.460367	0.375931	-1.22461	0.220724	0.737388
chr1:16931583-16931921	83.1657	0.0589051	0.283138	0.208044	0.835195	0.982574
chr1:16951691-16952075	95.2426	0.30021	0.276143	1.08716	0.276967	0.793137
chr1:16960722-16961157	100.558	-0.432841	0.27051	-1.6001	0.109578	0.566002
chr1:16963521-16963773	43.3388	-0.437378	0.358321	-1.22063	0.222226	0.739142
chr1:16976868-16977092	20.1102	-1.65679	0.616038	-2.68943	0.00715738	0.163665
chr1:17009722-17010026	128.746	-0.2406	0.213598	-1.12642	0.25999	0.777961
chr1:17011784-17012136	227.116	-0.0971885	0.183868	-0.528578	0.597098	0.941707
chr1:17013871-17014310	423.993	-0.0795097	0.123506	-0.643772	0.519723	0.921021
chr1:17023096-17023596	209.216	-0.0306157	0.182846	-0.16744	0.867024	0.987241
chr1:17030349-17030601	27.1024	0.170665	0.479735	0.355749	0.722028	0.968132
chr1:17045144-17045641	717.009	-0.0234863	0.0987032	-0.237949	0.811921	0.981309
chr1:17053892-17054434	1283.48	0.0244572	0.0950689	0.257257	0.79698	0.979109
chr1:17059672-17059995	170.193	-0.069004	0.188997	-0.365107	0.715032	0.967077
chr1:17060485-17060776	56.6511	0.272434	0.321275	0.847977	0.396451	0.870783
chr1:17066602-17067411	266.018	-0.157659	0.161709	-0.974956	0.329582	0.831617
chr1:17075466-17075752	63.0737	-0.0334387	0.314122	-0.106451	0.915224	0.991987
chr1:17081986-17082377	72.6076	-0.245257	0.287148	-0.854113	0.393043	0.869208
chr1:17084899-17085162	61.2791	-0.136845	0.30773	-0.444693	0.656541	0.956506
chr1:17086816-17087079	55.5343	-0.676125	0.317893	-2.12689	0.0334289	0.333038
chr1:17090569-17090908	72.9743	-0.558199	0.317388	-1.75872	0.0786242	0.49049
chr1:17111990-17112190	28.3296	-0.259311	0.445935	-0.5815	0.560903	0.934296
chr1:17119367-17120102	302.963	-0.0865821	0.160972	-0.537872	0.590666	0.940486
chr1:17125773-17126124	105.987	-0.0034676	0.240402	-0.0144242	0.988492	0.999016
chr1:17128405-17128856	279.863	0.0665899	0.154581	0.430777	0.666631	0.958209
chr1:17141380-17142249	493.181	0.0325706	0.119928	0.271584	0.785942	0.978
chr1:17161258-17161619	54.913	-0.222042	0.321575	-0.690481	0.489892	0.911529
chr1:17167770-17168062	22.5508	-1.71017	0.721037	-2.37182	0.0177007	0.249721
chr1:17176691-17177055	101.935	0.0636562	0.237226	0.268335	0.788441	0.97825
chr1:17181733-17182038	78.8972	-0.482543	0.268427	-1.79767	0.0722296	0.472084
chr1:17184021-17184329	22.9153	-0.415859	0.586534	-0.709012	0.478317	0.907314
chr1:17191504-17192146	109.389	-0.357057	0.273903	-1.30359	0.192374	0.702502
chr1:17207043-17207852	467.895	0.00167501	0.123012	0.0136166	0.989136	0.999045
chr1:17212715-17213144	70.4598	0.217823	0.326243	0.66767	0.504344	0.915827
chr1:17233797-17234126	137.106	-0.232404	0.210641	-1.10332	0.269889	0.786508
chr1:17237067-17237363	61.6983	-0.28515	0.325301	-0.876573	0.380719	0.862022
chr1:17239419-17239762	152.888	-0.0155699	0.197153	-0.0789739	0.937053	0.994567
chr1:17245292-17245568	29.2206	-0.368675	0.469237	-0.78569	0.432049	0.887965
chr1:17274253-17274528	41.8882	-0.00356285	0.441419	-0.00807135	0.99356	0.999401
chr1:17276562-17277016	200.973	-0.171812	0.169986	-1.01074	0.31214	0.820143
chr1:17281853-17282293	117.645	0.134803	0.225951	0.596604	0.550772	0.93117
chr1:17287490-17287762	27.5862	-0.758602	0.501963	-1.51127	0.13072	0.607411
chr1:17365253-17365639	144.74	-0.1979	0.197024	-1.00445	0.315163	0.821788
chr1:17381241-17381520	47.5414	-0.141211	0.363648	-0.388317	0.697782	0.964228
chr1:17398311-17398670	156.712	-0.322616	0.193974	-1.66319	0.0962742	0.536221
chr1:17406153-17406520	112.124	-0.0557592	0.229017	-0.243472	0.80764	0.980685
chr1:17419791-17420180	46.4718	-0.16772	0.355205	-0.472178	0.6368	0.952565
chr1:17431492-17432131	630.386	0.0736054	0.113278	0.649775	0.515837	0.919787
chr1:17437573-17438798	591.739	0.304909	0.134115	2.27349	0.0229969	0.280936
chr1:17439592-17440100	498.132	-0.0985627	0.124014	-0.794772	0.426746	0.885407
chr1:17477577-17477784	21.0531	-0.188979	0.558477	-0.338383	0.735075	0.970322
chr1:17494197-17494574	50.3432	-0.287145	0.359755	-0.798169	0.424772	0.884136
chr1:17502346-17502716	107.896	-0.405441	0.23094	-1.75561	0.0791546	0.491665
chr1:17505220-17505468	32.1233	-0.745611	0.486891	-1.53137	0.125678	0.5978
chr1:17509366-17509665	70.4055	-0.00380403	0.309959	-0.0122727	0.990208	0.999158
chr1:17516054-17516549	74.8775	-0.354767	0.302381	-1.17324	0.240699	0.75848
chr1:17536349-17536695	90.8313	0.0800659	0.261913	0.305696	0.759836	0.97419
chr1:17539567-17540206	134.496	-0.170465	0.234259	-0.727679	0.46681	0.902368
chr1:17541080-17541323	43.3904	-0.0442893	0.382561	-0.115771	0.907834	0.991388
chr1:17542676-17542908	41.1809	0.103697	0.40761	0.254402	0.799185	0.979409
chr1:17545313-17545761	76.1233	-0.253752	0.270166	-0.939248	0.347604	0.843319
chr1:17551729-17552268	92.4474	-0.832288	0.254994	-3.26395	0.00109872	0.0634114
chr1:17561249-17561939	174.716	-0.256842	0.209011	-1.22885	0.21913	0.735662
chr1:17565471-17565801	249.754	-0.128109	0.157529	-0.813238	0.416081	0.880044
chr1:17569351-17570206	493.855	-0.515648	0.12182	-4.23286	2.30741e-05	0.00449425
chr1:17586189-17586583	280.368	-0.373352	0.148982	-2.50602	0.0122099	0.209766
chr1:17588386-17588829	90.5669	-0.770231	0.253369	-3.03996	0.0023661	0.0944332
chr1:17593699-17593947	17.9886	-0.440577	0.6301	-0.699216	0.484417	0.910014
chr1:17603379-17603679	47.6548	-0.254445	0.389647	-0.653014	0.513747	0.919219
chr1:17606902-17607177	41.844	-0.401874	0.3902	-1.02992	0.303048	0.813678
chr1:17608450-17608789	75.1685	-0.276659	0.285055	-0.970549	0.331773	0.83312
chr1:17614628-17614884	106.056	-0.554806	0.229985	-2.41236	0.0158496	0.236226
chr1:17615152-17615556	477.822	-0.263792	0.120083	-2.19675	0.0280386	0.306581
chr1:17618111-17618657	449.739	-0.586199	0.1339	-4.37789	1.19834e-05	0.00269829
chr1:17629935-17630448	983.531	-0.359603	0.108306	-3.32025	0.000899355	0.0569141
chr1:17635564-17636255	1523.77	-0.348744	0.0789519	-4.41717	1.00004e-05	0.00234651
chr1:17646981-17647340	36.8616	-0.924408	0.450278	-2.05297	0.0400751	0.361486
chr1:17653815-17654122	88.7527	-0.026644	0.270738	-0.0984125	0.921605	0.992628
chr1:17658860-17659202	126.066	-0.161024	0.215193	-0.748278	0.454293	0.896975
chr1:17661705-17661905	33.2357	-0.188902	0.412857	-0.457549	0.647276	0.954609
chr1:17669943-17670245	83.2977	-0.797697	0.295462	-2.69983	0.00693746	0.161017
chr1:17674554-17675473	226.256	-0.53628	0.204276	-2.62528	0.00865785	0.179184
chr1:17675698-17676220	144.344	-0.719322	0.209112	-3.43989	0.000581953	0.0442636
chr1:17676451-17677045	249.506	-0.522507	0.160248	-3.26061	0.00111174	0.0637704
chr1:17696515-17696800	50.2023	-0.646691	0.351051	-1.84216	0.0654524	0.451846
chr1:17770588-17770995	151.77	0.122009	0.202115	0.603663	0.546068	0.929954
chr1:17802293-17802513	18.2258	-0.734857	0.796256	-0.92289	0.356065	0.848154
chr1:17847302-17847534	15.0414	-0.973193	0.812645	-1.19756	0.231087	0.748193
chr1:17858431-17858794	25.5292	-2.45889	0.667139	-3.68572	0.000228054	0.0244292
chr1:17866355-17866758	34.7409	-0.359248	0.457874	-0.7846	0.432688	0.888105
chr1:17909045-17909245	22.29	-0.419172	0.5385	-0.778408	0.436329	0.889753
chr1:17919974-17920218	34.8448	-0.354485	0.401092	-0.883799	0.376805	0.860017
chr1:17958807-17959205	102.025	0.259925	0.272091	0.955288	0.339432	0.838244
chr1:18000709-18001220	69.3334	0.814807	0.322996	2.52266	0.0116472	0.205265
chr1:18005298-18005507	24.7221	-0.0483939	0.543075	-0.0891108	0.928994	0.993475
chr1:18041159-18041493	80.9178	0.130991	0.265014	0.49428	0.621108	0.948903
chr1:18100500-18100862	58.4955	-0.113013	0.315671	-0.358011	0.720335	0.967771
chr1:18103911-18104150	29.1564	-0.996137	0.569057	-1.75051	0.0800309	0.494154
chr1:18109173-18109376	34.4523	0.902097	0.423227	2.13147	0.0330503	0.3312
chr1:18110007-18110868	187.839	0.426635	0.184813	2.30847	0.0209729	0.269235
chr1:18111713-18112011	91.6896	-0.675223	0.267609	-2.52317	0.0116303	0.205065
chr1:18117974-18118462	327.346	-0.276905	0.145394	-1.90452	0.0568431	0.424432
chr1:18119295-18119592	61.8579	-0.0965407	0.307976	-0.313468	0.753925	0.97281
chr1:18149013-18149370	40.6555	-0.519778	0.471748	-1.10181	0.270543	0.787177
chr1:18160433-18161019	1629.71	-0.100081	0.0740215	-1.35205	0.176361	0.68294
chr1:18165681-18166074	160.56	0.0398981	0.195928	0.203636	0.838638	0.982898
chr1:18175108-18175378	62.7548	-0.13323	0.313826	-0.424535	0.671176	0.959219
chr1:18178138-18178493	145.379	-0.410921	0.212025	-1.93807	0.0526145	0.41017
chr1:18182775-18183170	364.135	-0.212594	0.134036	-1.5861	0.112716	0.572506
chr1:18192957-18193392	245.699	0.20355	0.162114	1.2556	0.209261	0.723134
chr1:18197722-18197994	82.7205	-0.356921	0.301131	-1.18527	0.235912	0.753305
chr1:18200231-18200431	22.5556	-0.062242	0.542983	-0.11463	0.908738	0.991401
chr1:18200927-18201286	107.029	-0.0575706	0.232808	-0.247288	0.804685	0.980205
chr1:18202405-18202653	35.1585	-0.745517	0.425724	-1.75117	0.079916	0.493851
chr1:18207049-18207249	13.6612	-2.42794	1.05585	-2.29952	0.0214754	0.272289
chr1:18212636-18213002	97.6717	-0.270502	0.25575	-1.05768	0.2902	0.803814
chr1:18217415-18217730	62.4039	0.0107235	0.303136	0.0353753	0.97178	0.997508
chr1:18234781-18235099	53.5784	-0.343147	0.360683	-0.951383	0.34141	0.83932
chr1:18304488-18304764	34.5179	-0.277884	0.486301	-0.571424	0.567713	0.935542
chr1:18312804-18313030	33.5209	-0.20979	0.521754	-0.402087	0.68762	0.962438
chr1:18334565-18334765	14.4146	0.283972	0.760986	0.373164	0.709027	0.965989
chr1:18385794-18386070	29.1445	0.144188	0.43831	0.328964	0.742183	0.971377
chr1:18513085-18513449	29.0915	-1.31661	0.73327	-1.79554	0.0725681	0.473015
chr1:18557591-18557799	25.3037	-0.549185	0.511936	-1.07276	0.283378	0.798581
chr1:18596082-18596376	19.1914	-1.89707	0.743957	-2.54997	0.0107732	0.197705
chr1:18597461-18597713	33.8223	0.116635	0.426809	0.273273	0.784643	0.978
chr1:18653326-18653686	27.5736	-1.59798	0.68039	-2.34862	0.0188429	0.256798
chr1:18681414-18681699	53.2213	-0.393976	0.34013	-1.15831	0.246738	0.764647
chr1:18701244-18701444	23.4803	-2.10862	0.608803	-3.46355	0.000533091	0.0422736
chr1:18820742-18821061	40.6376	-0.0926205	0.384418	-0.240937	0.809604	0.981096
chr1:18875101-18875583	60.9719	-0.181634	0.305025	-0.595473	0.551528	0.931393
chr1:18884155-18884475	66.1462	0.0243449	0.318451	0.0764481	0.939063	0.994731
chr1:18894460-18894857	270.58	-0.389924	0.154771	-2.51936	0.011757	0.20602
chr1:18902427-18903130	1031.73	0.00647915	0.0867462	0.0746909	0.940461	0.994823
chr1:18907244-18907839	297.18	-0.410653	0.153972	-2.66707	0.00765166	0.169604
chr1:18908002-18908271	77.8677	-0.735083	0.298106	-2.46584	0.0136691	0.221001
chr1:18913070-18913445	128.947	0.0125478	0.224205	0.0559655	0.955369	0.99613
chr1:18924277-18924535	118.002	-0.403039	0.220451	-1.82824	0.0675129	0.458556
chr1:18926357-18927002	749.605	-0.110305	0.103326	-1.06755	0.285726	0.800251
chr1:18927700-18927966	97.6112	0.1981	0.249027	0.795498	0.426324	0.885338
chr1:18938311-18938700	63.6426	-0.0533474	0.361752	-0.147469	0.882761	0.988944
chr1:18941896-18942206	59.6683	0.133669	0.350075	0.381829	0.702588	0.964586
chr1:18947022-18947308	52.0852	-0.00917371	0.345744	-0.0265333	0.978832	0.997934
chr1:18951438-18951861	208.9	0.0928503	0.175988	0.527595	0.597781	0.941935
chr1:18955818-18956023	83.6604	0.0556747	0.277816	0.200402	0.841166	0.983219
chr1:18956378-18957096	983.364	0.283429	0.125703	2.25476	0.0241483	0.287374
chr1:18973018-18973326	60.5226	-0.227583	0.309277	-0.735856	0.461819	0.900311
chr1:18994388-18994765	160.279	-0.672556	0.216123	-3.11191	0.00185884	0.0835509
chr1:19011037-19011487	255.936	-0.508495	0.157925	-3.21986	0.00128254	0.0687122
chr1:19081364-19082023	206.956	-0.0855285	0.182096	-0.469689	0.638577	0.952897
chr1:19123887-19124248	46.8553	0.370324	0.369435	1.00241	0.316148	0.822394
chr1:19129231-19129431	18.0902	-0.401713	0.58712	-0.68421	0.493843	0.912869
chr1:19140466-19140849	41.3143	-0.882841	0.399132	-2.2119	0.0269734	0.301835
chr1:19140935-19141141	21.3326	0.100064	0.516876	0.193594	0.846494	0.984397
chr1:19156691-19157019	77.3997	-0.339357	0.270469	-1.2547	0.209588	0.723457
chr1:19164881-19165200	53.1624	-0.210965	0.327249	-0.644664	0.519145	0.921003
chr1:19204484-19204816	61.3891	0.027257	0.299343	0.0910561	0.927448	0.993294
chr1:19209974-19210667	759.697	-0.0653595	0.1003	-0.651638	0.514635	0.919408
chr1:19232232-19232763	99.8912	-0.377188	0.267792	-1.40851	0.15898	0.656245
chr1:19239929-19240260	127.567	-0.325879	0.233537	-1.3954	0.162894	0.66235
chr1:19240980-19241616	266.381	-0.0633783	0.166334	-0.381031	0.70318	0.964669
chr1:19251367-19251951	569.203	0.103246	0.132501	0.779214	0.435854	0.889495
chr1:19257213-19257434	22.4395	0.123856	0.584397	0.211938	0.832156	0.982297
chr1:19257679-19257882	27.091	0.0532199	0.464274	0.11463	0.908738	0.991401
chr1:19260149-19260980	129.698	-0.359621	0.265705	-1.35346	0.175909	0.682103
chr1:19261582-19261811	33.5329	0.050441	0.469221	0.1075	0.914393	0.991971
chr1:19288708-19288953	49.755	-1.18205	0.355472	-3.32529	0.000883277	0.0563833
chr1:19311803-19312475	1554.52	-0.043966	0.0749423	-0.586664	0.557429	0.933351
chr1:19315469-19315847	398.885	-0.288789	0.138451	-2.08586	0.0369914	0.349349
chr1:19322484-19322828	193.56	-0.438655	0.181272	-2.41987	0.0155259	0.234114
chr1:19325727-19326429	442.652	0.0964766	0.145795	0.661726	0.508147	0.917396
chr1:19331481-19332286	199.832	0.132722	0.187168	0.709105	0.47826	0.907311
chr1:19332986-19333233	63.5399	0.178938	0.314832	0.56836	0.56979	0.935986
chr1:19334046-19334269	59.8125	-0.278526	0.347422	-0.801693	0.422731	0.883205
chr1:19341496-19341879	160.736	-0.149481	0.216642	-0.68999	0.4902	0.911703
chr1:19344394-19344664	79.0818	-0.498674	0.293184	-1.70089	0.0889637	0.517961
chr1:19347866-19348154	50.1085	-0.332797	0.336474	-0.989073	0.322627	0.826922
chr1:19376003-19376416	106.11	-0.237136	0.247867	-0.956708	0.338715	0.837794
chr1:19387193-19387560	58.7795	-0.0195004	0.348522	-0.0559517	0.95538	0.99613
chr1:19391454-19391693	25.8203	0.121254	0.496462	0.244236	0.807048	0.980514
chr1:19398236-19398803	720.218	0.124029	0.0990736	1.25188	0.210612	0.725001
chr1:19408490-19408748	14.0872	-0.184374	0.736506	-0.250336	0.802328	0.979892
chr1:19414449-19414916	327.211	-0.368898	0.142409	-2.59042	0.00958598	0.187478
chr1:19418404-19418731	155.917	-0.418292	0.218712	-1.91252	0.0558092	0.421195
chr1:19435144-19435558	274.844	-0.0565738	0.155417	-0.364013	0.715848	0.967164
chr1:19436689-19437369	277.508	-0.142984	0.154858	-0.923324	0.355839	0.848099
chr1:19448644-19449431	1527.56	-0.149256	0.0771593	-1.93439	0.0530653	0.411314
chr1:19453858-19454118	249.742	-0.20795	0.166594	-1.24824	0.211941	0.726855
chr1:19454577-19455218	1230.51	0.0283422	0.0850462	0.333257	0.738941	0.970788
chr1:19455406-19455653	128.766	0.000863092	0.225673	0.00382453	0.996948	0.9998
chr1:19457807-19458062	141.933	-0.0315007	0.208915	-0.150782	0.880148	0.98859
chr1:19468410-19468732	130.081	0.0688945	0.237794	0.289723	0.772028	0.976135
chr1:19469395-19469964	487.541	-0.0626551	0.137262	-0.456464	0.648056	0.954645
chr1:19476517-19477123	325.786	-0.154267	0.139928	-1.10247	0.270256	0.78683
chr1:19477274-19477696	417.36	0.111905	0.126692	0.883281	0.377084	0.860146
chr1:19477890-19478250	365.255	-0.172979	0.147348	-1.17394	0.240418	0.758053
chr1:19478450-19478755	260.555	-0.2618	0.160741	-1.62871	0.103375	0.552178
chr1:19485169-19486133	1996.35	-0.0838037	0.0694911	-1.20596	0.227832	0.745024
chr1:19495808-19496834	179.406	-0.128642	0.19402	-0.663032	0.50731	0.917041
chr1:19505663-19506220	781.122	-0.0256343	0.102616	-0.249808	0.802736	0.979991
chr1:19508945-19509159	87.4819	0.0349054	0.26166	0.1334	0.893877	0.989838
chr1:19511140-19511532	210.076	-0.101831	0.192186	-0.529857	0.596211	0.941557
chr1:19516927-19517350	50.2925	-0.106038	0.359105	-0.295284	0.767777	0.97512
chr1:19528489-19528789	55.5907	-0.343472	0.357153	-0.961696	0.336202	0.835836
chr1:19533651-19534034	194.861	-0.282336	0.179668	-1.57143	0.116084	0.579111
chr1:19554924-19555208	39.7066	-0.252658	0.416019	-0.607323	0.543636	0.929176
chr1:19557682-19558127	79.8642	-0.037538	0.30255	-0.124072	0.901258	0.990769
chr1:19579818-19580287	140.477	-0.171932	0.214682	-0.800867	0.423208	0.883476
chr1:19580927-19581283	119.348	-0.539404	0.241183	-2.23649	0.0253198	0.293375
chr1:19596647-19597429	889.687	-0.00207246	0.0914821	-0.0226543	0.981926	0.998119
chr1:19643860-19645004	409.299	0.0852044	0.134561	0.633201	0.526602	0.923197
chr1:19646070-19646270	42.563	0.281872	0.380162	0.741452	0.458419	0.898761
chr1:19651154-19651480	143.356	-0.383095	0.200906	-1.90684	0.0565413	0.423274
chr1:19653738-19654095	101.312	-0.00124142	0.233526	-0.00531599	0.995758	0.99972
chr1:19659715-19660149	626.806	-0.245914	0.118067	-2.08283	0.0372664	0.350165
chr1:19664863-19665063	28.6539	0.0701483	0.458379	0.153036	0.87837	0.98853
chr1:19665818-19666222	52.1013	-0.372019	0.421699	-0.882193	0.377673	0.860447
chr1:19672046-19672299	18.4743	-1.03775	0.6819	-1.52185	0.128047	0.602411
chr1:19676491-19676745	34.9471	-0.177602	0.410164	-0.433003	0.665012	0.957972
chr1:19686663-19686930	35.6874	-0.00716392	0.420523	-0.0170358	0.986408	0.99872
chr1:19689887-19690220	62.2107	-0.584326	0.336971	-1.73405	0.0829086	0.502592
chr1:19703778-19704237	130.183	-0.215408	0.248861	-0.865573	0.386724	0.865901
chr1:19704376-19704860	112.709	0.0110724	0.230085	0.0481233	0.961618	0.996738
chr1:19715551-19716002	339.855	0.0439926	0.139145	0.316163	0.751879	0.972586
chr1:19744405-19744605	21.8392	-0.743715	0.584394	-1.27263	0.203151	0.715061
chr1:19769296-19769900	68.9448	-0.891212	0.337977	-2.6369	0.00836675	0.176342
chr1:19785627-19785921	32.8173	-0.613319	0.454877	-1.34832	0.177556	0.684585
chr1:19799536-19800591	208.953	-0.251267	0.186724	-1.34566	0.178412	0.685803
chr1:19811279-19811567	64.1579	-0.0955986	0.315768	-0.30275	0.76208	0.974481
chr1:19831205-19831420	26.3195	0.264957	0.465752	0.56888	0.569437	0.935974
chr1:19837930-19838272	40.9997	-0.282995	0.447424	-0.632499	0.527061	0.923461
chr1:19858915-19859288	131.677	0.0848474	0.214976	0.394683	0.693077	0.963322
chr1:19860460-19860689	18.056	-2.09597	0.686947	-3.05114	0.00227971	0.0926511
chr1:19873521-19873721	18.4129	-0.325273	0.644063	-0.505033	0.613535	0.946371
chr1:19882109-19882918	714.099	0.212737	0.126213	1.68553	0.0918857	0.52556
chr1:19918075-19918303	30.5998	-0.131739	0.447156	-0.294615	0.768288	0.975346
chr1:19946599-19946799	12.5608	0.122444	0.873024	0.140253	0.88846	0.989282
chr1:19974838-19975124	52.9229	-0.692095	0.331677	-2.08666	0.0369191	0.349042
chr1:20037890-20038351	74.6708	0.177525	0.270091	0.657276	0.511003	0.91823
chr1:20047107-20047538	209.405	0.0227912	0.175409	0.129932	0.89662	0.990331
chr1:20058549-20058897	209.836	0.0901655	0.171304	0.526347	0.598647	0.942226
chr1:20059896-20060258	269.179	-0.0696944	0.177723	-0.392151	0.694946	0.963504
chr1:20061897-20062262	256.143	0.0443235	0.159334	0.27818	0.780874	0.977247
chr1:20073357-20073590	31.3598	-0.136603	0.426588	-0.320223	0.748799	0.972238
chr1:20080996-20081543	291.943	0.221356	0.15141	1.46196	0.143752	0.631348
chr1:20100926-20101303	126.436	-0.0954553	0.2222	-0.429593	0.667492	0.95849
chr1:20102897-20103249	49.8218	-0.458975	0.353976	-1.29662	0.19476	0.705308
chr1:20119458-20120000	76.2681	0.24179	0.279179	0.866076	0.386448	0.865689
chr1:20123828-20124032	36.1195	-0.549042	0.417676	-1.31452	0.188672	0.697755
chr1:20124373-20124759	40.9907	-0.309464	0.452352	-0.684122	0.493898	0.912883
chr1:20126081-20126476	60.1522	0.46486	0.309511	1.50192	0.133118	0.611842
chr1:20131925-20132209	32.8099	0.439451	0.450162	0.976207	0.328962	0.831254
chr1:20142014-20142292	30.3165	-0.298218	0.487315	-0.611961	0.540564	0.928339
chr1:20152317-20152670	178.895	-0.0436778	0.192136	-0.227328	0.820169	0.981575
chr1:20153100-20153516	400.976	0.171995	0.13384	1.28508	0.198764	0.7101
chr1:20153632-20154255	333.612	0.0479526	0.149282	0.321221	0.748043	0.972175
chr1:20164590-20165221	855.216	-0.284098	0.103126	-2.75485	0.00587185	0.148149
chr1:20165750-20166094	142.393	-0.154853	0.211202	-0.733197	0.463438	0.900908
chr1:20167987-20168258	152.622	-0.389525	0.211864	-1.83857	0.0659791	0.453525
chr1:20171568-20171898	156.59	-0.0205428	0.188641	-0.108899	0.913283	0.991971
chr1:20174960-20175563	413.25	0.124398	0.131189	0.948233	0.343011	0.840748
chr1:20179048-20179503	357.323	0.0648503	0.149864	0.432727	0.665213	0.957972
chr1:20186019-20186219	20.2949	-0.430112	0.604102	-0.711986	0.476473	0.906313
chr1:20186406-20186692	46.2925	-0.541129	0.352387	-1.53561	0.124634	0.595722
chr1:20191462-20191793	75.5821	-0.103798	0.273525	-0.379484	0.704329	0.964841
chr1:20192446-20192868	65.7822	-0.400631	0.340503	-1.17659	0.23936	0.756893
chr1:20195189-20195456	45.9892	-0.332353	0.352424	-0.943049	0.345656	0.842245
chr1:20212954-20213200	33.0374	0.0681103	0.456991	0.149041	0.881521	0.988825
chr1:20223180-20223494	51.6265	-0.0896854	0.350367	-0.255975	0.79797	0.979209
chr1:20233490-20233690	23.2153	-0.0513614	0.494183	-0.103932	0.917223	0.99222
chr1:20243177-20243487	22.9399	-2.29747	0.715054	-3.21301	0.00131352	0.0695505
chr1:20263545-20263745	12.5874	-1.66591	0.96885	-1.71947	0.085528	0.509413
chr1:20367207-20367435	28.2257	-0.688558	0.530076	-1.29898	0.193951	0.704616
chr1:20376921-20377228	61.4624	0.0694176	0.300011	0.231384	0.817017	0.981356
chr1:20381099-20381394	46.6968	0.508786	0.356652	1.42656	0.153706	0.647577
chr1:20399311-20399589	17.6326	-0.586628	0.833609	-0.703721	0.481607	0.909053
chr1:20403302-20403572	28.1932	-0.349587	0.505249	-0.691909	0.488995	0.911206
chr1:20426929-20427301	75.2943	0.0315973	0.282925	0.111681	0.911077	0.991681
chr1:20440867-20441093	24.6729	-0.0280639	0.475174	-0.0590602	0.952904	0.995913
chr1:20453926-20454139	22.9302	-0.558322	0.629551	-0.886857	0.375156	0.859296
chr1:20454214-20454446	25.5943	-1.39171	0.74298	-1.87315	0.0610482	0.438262
chr1:20472704-20472904	15.3905	-3.04811	0.850188	-3.58521	0.000336801	0.0319479
chr1:20485435-20485719	39.2648	-0.567077	0.423019	-1.34055	0.180068	0.6877
chr1:20493265-20493533	55.9177	-0.266183	0.340745	-0.781179	0.434697	0.888923
chr1:20493835-20494195	150.69	0.0586281	0.217829	0.269147	0.787817	0.97825
chr1:20494382-20494597	43.2556	0.0641314	0.373474	0.171716	0.863661	0.986823
chr1:20497522-20498196	163.68	-0.307337	0.189947	-1.61802	0.105659	0.557576
chr1:20507844-20508370	343.378	-0.0902197	0.133853	-0.67402	0.500299	0.914696
chr1:20522421-20522660	27.1525	-0.265854	0.488204	-0.544556	0.586059	0.939794
chr1:20558322-20558601	40.8527	-0.811719	0.389463	-2.0842	0.0371417	0.349761
chr1:20575228-20575606	144.24	-0.0678459	0.231823	-0.292663	0.76978	0.975761
chr1:20589635-20589955	76.9093	0.192586	0.271087	0.710423	0.477442	0.90676
chr1:20590385-20590753	79.7151	0.192992	0.2925	0.659801	0.509382	0.917485
chr1:20597639-20598050	129.117	0.037593	0.219182	0.171515	0.863819	0.986823
chr1:20600079-20600321	30.3976	0.437433	0.458105	0.954875	0.339641	0.838333
chr1:20604693-20605018	86.1562	-0.72817	0.268145	-2.71558	0.00661597	0.156634
chr1:20613592-20613844	43.6947	-0.502993	0.38538	-1.30519	0.191828	0.701961
chr1:20633218-20634150	203.965	0.172637	0.212753	0.811445	0.41711	0.880717
chr1:20634536-20634736	20.2102	0.611091	0.562761	1.08588	0.277532	0.793534
chr1:20661243-20661949	1227.58	0.0137858	0.0856428	0.160969	0.872118	0.987804
chr1:20682565-20682978	327.292	-0.325566	0.145892	-2.23155	0.0256445	0.295218
chr1:20685228-20686043	181.907	-0.0387937	0.206409	-0.187946	0.850919	0.985061
chr1:20696377-20697199	389.279	0.0788791	0.13278	0.594058	0.552473	0.931631
chr1:20702329-20702756	40.4039	-0.299677	0.390875	-0.766683	0.44327	0.892507
chr1:20711587-20711885	47.9324	-0.18977	0.339657	-0.558711	0.576359	0.937432
chr1:20715043-20715377	186.649	-0.276163	0.188992	-1.46124	0.143949	0.63167
chr1:20717534-20718329	270.03	-0.00352367	0.168858	-0.0208677	0.983351	0.998344
chr1:20728044-20728286	43.2534	0.103918	0.376673	0.275884	0.782638	0.977579
chr1:20731545-20731943	40.5137	0.571685	0.408038	1.40106	0.161197	0.659893
chr1:20732095-20732495	92.9524	0.296031	0.288236	1.02704	0.3044	0.8147
chr1:20733039-20733421	99.1959	-0.0523991	0.264761	-0.197911	0.843115	0.983672
chr1:20786410-20787651	1780.41	0.0781159	0.102453	0.762459	0.445786	0.893439
chr1:20821443-20821888	124.751	-0.0346912	0.26084	-0.132998	0.894195	0.989858
chr1:20840861-20841061	20.6975	0.127978	0.573338	0.223215	0.823368	0.981937
chr1:20928206-20928500	54.0467	-0.0737683	0.347251	-0.212435	0.831768	0.982297
chr1:20964566-20965253	180.599	0.0473417	0.183949	0.257363	0.796899	0.979089
chr1:20998878-20999119	31.0313	-0.204094	0.429859	-0.474793	0.634934	0.952153
chr1:21022245-21022642	254.068	-0.232976	0.153402	-1.51873	0.128831	0.603697
chr1:21051210-21051678	88.294	0.0253669	0.258385	0.0981748	0.921793	0.992628
chr1:21059419-21059629	14.4132	0.825346	0.681781	1.21057	0.226059	0.743316
chr1:21077157-21077492	156.222	0.005053	0.210092	0.0240513	0.980812	0.998067
chr1:21089735-21089966	35.135	0.537937	0.418752	1.28462	0.198926	0.710311
chr1:21090526-21090862	55.2154	-0.113245	0.339095	-0.333963	0.738408	0.970683
chr1:21091001-21091449	124.651	-0.155608	0.219734	-0.708166	0.478842	0.907652
chr1:21091886-21092086	23.4241	-0.0902075	0.55122	-0.163651	0.870006	0.987569
chr1:21099725-21099969	45.9388	0.0397659	0.395307	0.100595	0.919872	0.992622
chr1:21100525-21101034	372.523	-0.325173	0.126265	-2.57531	0.0100149	0.191408
chr1:21117561-21117971	64.6496	0.159151	0.300321	0.529935	0.596157	0.941551
chr1:21149471-21149683	21.7073	-1.15964	0.575427	-2.01527	0.043876	0.377203
chr1:21149937-21150270	42.1993	-0.60787	0.387136	-1.57017	0.116376	0.579845
chr1:21157074-21157391	65.7823	0.156177	0.29439	0.530511	0.595758	0.94147
chr1:21165706-21166036	39.8206	0.494318	0.38561	1.28191	0.199873	0.711378
chr1:21175381-21175688	219.04	0.271319	0.200596	1.35256	0.176195	0.68263
chr1:21176575-21177247	987.965	-0.0523322	0.0902043	-0.580152	0.561812	0.934521
chr1:21182201-21182614	133.208	-0.0207527	0.226034	-0.0918124	0.926847	0.993253
chr1:21184231-21184676	304.098	0.104333	0.142033	0.73457	0.462601	0.900584
chr1:21195162-21195490	54.6691	-0.32237	0.341056	-0.94521	0.344552	0.841541
chr1:21212291-21212500	20.2	-0.193805	0.52583	-0.368569	0.712449	0.966522
chr1:21217952-21218256	41.0872	0.302774	0.380906	0.794879	0.426684	0.8854
chr1:21233543-21233914	47.2282	1.3435	0.376407	3.56928	0.000357969	0.0332446
chr1:21254002-21254237	48.5536	-0.33842	0.354784	-0.953876	0.340147	0.838576
chr1:21255241-21255581	128.983	-0.199815	0.218579	-0.914156	0.360635	0.851203
chr1:21261621-21262476	196.601	-0.167193	0.196647	-0.850218	0.395204	0.870234
chr1:21270282-21270538	32.6945	-0.312316	0.47371	-0.659298	0.509705	0.917573
chr1:21279995-21280215	29.5228	0.166565	0.433482	0.384248	0.700794	0.964401
chr1:21284822-21285211	167.915	0.207663	0.195662	1.06134	0.288537	0.80244
chr1:21287992-21288211	41.0697	-0.0940953	0.391366	-0.240428	0.809999	0.981166
chr1:21290056-21290391	78.6809	0.181815	0.270234	0.672804	0.501072	0.914965
chr1:21317365-21317622	43.0956	-0.241699	0.377025	-0.641067	0.521479	0.921597
chr1:21324325-21324941	87.9356	-0.280351	0.256876	-1.09139	0.275103	0.791222
chr1:21324990-21325585	112.779	-0.192487	0.235624	-0.816921	0.413974	0.879141
chr1:21332026-21332268	125.536	0.132586	0.231463	0.572816	0.56677	0.9355
chr1:21334121-21334679	1768.99	-0.072902	0.0822812	-0.88601	0.375612	0.85945
chr1:21345282-21345943	374.524	0.0174521	0.163617	0.106664	0.915055	0.991987
chr1:21361543-21361743	15.4744	-1.82306	0.806405	-2.26073	0.0237761	0.285319
chr1:21368509-21368800	47.6236	-0.36064	0.358106	-1.00708	0.313898	0.821197
chr1:21370590-21370846	38.0622	-0.390432	0.427231	-0.913866	0.360787	0.851268
chr1:21384649-21384914	22.2879	0.176543	0.543804	0.324644	0.74545	0.971641
chr1:21439751-21440305	185.049	-0.154754	0.188477	-0.821072	0.411605	0.87793
chr1:21454039-21454262	32.8214	-0.353078	0.441086	-0.800476	0.423435	0.883641
chr1:21469668-21469946	46.9483	-0.664802	0.352074	-1.88825	0.0589929	0.431418
chr1:21490890-21491137	39.4385	-0.832852	0.450279	-1.84963	0.0643662	0.448598
chr1:21494853-21495104	23.5846	0.375507	0.54276	0.691847	0.489033	0.911206
chr1:21509010-21509377	91.9972	-0.0165111	0.257079	-0.0642257	0.948791	0.995583
chr1:21512020-21512263	28.9749	0.142928	0.442066	0.323318	0.746454	0.971881
chr1:21524909-21525411	84.2974	-0.0965109	0.279319	-0.345523	0.729701	0.969681
chr1:21534858-21535121	32.8462	-0.0357359	0.407105	-0.0877804	0.930051	0.993598
chr1:21552858-21553200	37.3949	0.308081	0.40078	0.768703	0.44207	0.891983
chr1:21564823-21565043	31.4857	-0.0474445	0.472518	-0.100408	0.920021	0.992622
chr1:21579840-21580223	134.908	-0.267686	0.203628	-1.31458	0.18865	0.697742
chr1:21585099-21585377	35.5786	-0.534309	0.407508	-1.31116	0.189803	0.699509
chr1:21586853-21587281	75.6523	-0.181538	0.302051	-0.601017	0.547829	0.930294
chr1:21607732-21608157	117.862	-0.334096	0.245027	-1.36351	0.172723	0.677619
chr1:21616420-21616832	176.089	0.0104691	0.195759	0.0534793	0.95735	0.996327
chr1:21623290-21623596	36.7199	-0.168212	0.41953	-0.400954	0.688454	0.962554
chr1:21628983-21629293	44.7978	0.00521375	0.36713	0.0142014	0.988669	0.999016
chr1:21647944-21648249	45.1578	0.245178	0.419398	0.584595	0.55882	0.933648
chr1:21659136-21659554	110.183	0.0292589	0.242672	0.12057	0.904032	0.991049
chr1:21669663-21669988	60.0907	-0.3301	0.325179	-1.01514	0.310041	0.818546
chr1:21673237-21673734	268.757	-0.147077	0.181099	-0.812135	0.416714	0.88051
chr1:21706497-21706784	39.762	-0.581833	0.378751	-1.53619	0.124492	0.595415
chr1:21768153-21768696	411.405	0.0211603	0.126892	0.166759	0.86756	0.987294
chr1:21771731-21771971	45.9404	0.227346	0.37882	0.600143	0.548411	0.930403
chr1:21776075-21776309	26.0978	0.0785364	0.470591	0.166889	0.867457	0.98726
chr1:21782912-21783881	1107.97	0.109047	0.0974066	1.1195	0.262928	0.780852
chr1:21802356-21802890	45.3286	-0.371025	0.388017	-0.956207	0.338967	0.837968
chr1:21812149-21812360	16.7649	-0.247445	0.645869	-0.38312	0.701631	0.964427
chr1:21814394-21814762	61.7084	-0.12289	0.340691	-0.360708	0.718317	0.967477
chr1:21815705-21816327	79.8276	-0.153341	0.279446	-0.548731	0.58319	0.939005
chr1:21818709-21818968	46.7787	0.338883	0.354687	0.955443	0.339354	0.838198
chr1:21852305-21852594	41.2974	0.615176	0.378777	1.62411	0.104352	0.55432
chr1:21857328-21858230	500.754	0.137412	0.129336	1.06244	0.288036	0.80214
chr1:21865848-21866507	136.757	0.360643	0.215468	1.67376	0.0941777	0.531566
chr1:21899825-21900443	125.607	0.161243	0.218591	0.737647	0.460729	0.899811
chr1:21906194-21906604	243.511	0.398452	0.16935	2.35283	0.0186312	0.255387
chr1:21909814-21910408	358.089	0.272491	0.139596	1.952	0.0509382	0.404374
chr1:21915372-21915724	56.6365	-0.121307	0.322058	-0.37666	0.706426	0.965313
chr1:21924549-21924885	98.9577	-0.320654	0.245488	-1.30619	0.191489	0.701593
chr1:21931213-21931675	37.748	-0.291048	0.399118	-0.729228	0.465862	0.902005
chr1:21937117-21937728	360.691	0.0653556	0.15214	0.429576	0.667504	0.95849
chr1:21939800-21940196	255.777	0.228873	0.152017	1.50557	0.132178	0.610222
chr1:21946865-21947242	82.8293	-0.0624041	0.280834	-0.22221	0.82415	0.982063
chr1:21964019-21964304	38.0599	-0.205235	0.37605	-0.545765	0.585227	0.939506
chr1:22019003-22019540	737.027	0.000501169	0.0997125	0.00502614	0.99599	0.99975
chr1:22024439-22024695	80.5167	0.247448	0.270178	0.915873	0.359734	0.85061
chr1:22024889-22026034	715.561	0.183409	0.105748	1.7344	0.082847	0.502558
chr1:22031521-22032034	261.634	0.0181098	0.162378	0.111529	0.911197	0.991712
chr1:22039719-22040187	349.231	0.0931537	0.139823	0.666225	0.505267	0.915951
chr1:22048529-22048777	84.2717	0.336902	0.268997	1.25244	0.21041	0.724661
chr1:22052407-22052855	986.125	-0.152801	0.0854206	-1.78881	0.0736456	0.476064
chr1:22053100-22053585	288.066	0.0664935	0.187763	0.354136	0.723237	0.968425
chr1:22074746-22074948	23.9142	0.0935269	0.485516	0.192634	0.847245	0.984445
chr1:22075753-22076184	152.989	0.0791613	0.199225	0.397346	0.691112	0.962943
chr1:22088342-22088666	38.4506	-0.233257	0.409452	-0.569681	0.568894	0.935885
chr1:22112657-22112891	20.4308	0.240229	0.573361	0.418984	0.675228	0.95987
chr1:22229706-22229942	28.2711	-0.307412	0.479575	-0.641009	0.521517	0.921597
chr1:22275893-22276202	56.4725	0.0261004	0.319018	0.0818149	0.934794	0.994317
chr1:22339430-22339630	23.109	0.050598	0.532834	0.0949602	0.924346	0.992887
chr1:22416626-22416884	54.3727	0.0919589	0.354062	0.259725	0.795076	0.978962
chr1:22420472-22420841	357.642	0.0127691	0.135822	0.0940139	0.925098	0.993019
chr1:22428677-22428894	31.729	-0.324798	0.423902	-0.76621	0.443551	0.892507
chr1:22451592-22452467	810.512	0.18006	0.104444	1.72399	0.0847103	0.507198
chr1:22470277-22470565	31.9763	0.000307113	0.437929	0.000701286	0.99944	0.999959
chr1:22470695-22470905	16.0506	-3.08825	0.958839	-3.22082	0.00127824	0.068629
chr1:22475169-22475445	46.3032	-0.20957	0.351201	-0.596723	0.550692	0.93117
chr1:22492081-22492669	175.523	-0.107887	0.183478	-0.588012	0.556524	0.93319
chr1:22494194-22494581	98.6049	-0.288501	0.24379	-1.1834	0.23665	0.754008
chr1:22524503-22524845	99.3318	-0.378699	0.248989	-1.52094	0.128274	0.602717
chr1:22527982-22528226	30.2115	0.0219516	0.447106	0.049097	0.960842	0.996625
chr1:22536541-22536828	69.4728	-0.0272023	0.285397	-0.0953139	0.924065	0.992846
chr1:22537358-22537746	149.949	0.0666352	0.209386	0.318241	0.750302	0.972395
chr1:22547701-22547959	31.3157	-1.1	0.567003	-1.94003	0.0523763	0.409539
chr1:22557053-22557294	19.9216	-0.249251	0.656433	-0.379706	0.704164	0.964797
chr1:22575750-22576191	209.774	-0.141739	0.172645	-0.820985	0.411655	0.877946
chr1:22577890-22578859	133.652	-1.10195	0.61404	-1.79459	0.0727187	0.473476
chr1:22582635-22582851	32.1123	-0.79675	0.419136	-1.90094	0.0573103	0.425846
chr1:22584243-22584558	47.6062	-0.181001	0.35006	-0.517058	0.605116	0.944239
chr1:22590340-22590613	40.0522	-0.360648	0.407233	-0.885607	0.375829	0.85952
chr1:22594818-22595202	70.1816	-0.348802	0.309009	-1.12877	0.258993	0.776822
chr1:22606220-22606526	71.4577	-0.29017	0.288102	-1.00718	0.31385	0.821175
chr1:22607207-22607518	50.5885	-0.924171	0.37724	-2.44982	0.0142926	0.22578
chr1:22608397-22608706	64.0132	-0.786424	0.334685	-2.34974	0.0187865	0.256355
chr1:22611569-22611769	31.4942	-0.16974	0.422655	-0.401604	0.687976	0.962538
chr1:22615969-22616234	32.4024	0.0536402	0.434898	0.12334	0.901838	0.990769
chr1:22619299-22619608	57.0515	-0.419654	0.31007	-1.35342	0.175923	0.68212
chr1:22625628-22625836	22.5989	-0.177448	0.512763	-0.346063	0.729295	0.96965
chr1:22630025-22630286	32.2683	-0.0884164	0.411403	-0.214914	0.829834	0.982244
chr1:22636191-22636760	1646.03	-0.0864951	0.0703508	-1.22948	0.218891	0.735438
chr1:22641850-22642332	259.753	0.0243398	0.190772	0.127586	0.898477	0.990456
chr1:22643274-22643775	969.443	-0.0278451	0.0850912	-0.327239	0.743487	0.971377
chr1:22646007-22646336	307.263	-0.190757	0.14715	-1.29634	0.194857	0.705405
chr1:22652503-22653358	1316.95	-0.0712714	0.0788793	-0.903551	0.366234	0.854279
chr1:22662254-22662843	642.643	-0.0388073	0.10174	-0.381438	0.702878	0.964668
chr1:22665856-22666072	70.1744	-0.16044	0.303811	-0.528091	0.597436	0.941881
chr1:22674200-22674411	25.7242	-0.211395	0.467725	-0.451964	0.651295	0.955612
chr1:22678621-22679043	42.4166	-1.16905	0.544863	-2.14558	0.0319063	0.325416
chr1:22691058-22691300	29.4005	-0.662609	0.491583	-1.34791	0.177688	0.68468
chr1:22702800-22703196	58.2893	-0.445847	0.345382	-1.29088	0.196745	0.708285
chr1:22704485-22704859	192.662	0.0101329	0.189942	0.0533473	0.957455	0.996327
chr1:22705683-22705883	51.3778	-0.292334	0.348203	-0.83955	0.401161	0.872944
chr1:22708802-22709055	72.0897	-0.377377	0.346907	-1.08783	0.27667	0.792805
chr1:22710444-22711297	314.987	0.28523	0.205082	1.3908	0.164285	0.664713
chr1:22716945-22717302	99.1127	0.251988	0.259416	0.971368	0.331365	0.832891
chr1:22717424-22717742	88.4623	0.368503	0.261502	1.40918	0.158783	0.656043
chr1:22735225-22735688	469.157	-0.0893373	0.115596	-0.772842	0.439616	0.891309
chr1:22739685-22740001	112.894	0.690471	0.259823	2.65747	0.00787303	0.172146
chr1:22746086-22746622	207.958	0.104491	0.180975	0.577381	0.563682	0.934788
chr1:22750248-22750687	460.723	-0.198005	0.125789	-1.5741	0.115464	0.578249
chr1:22774314-22774529	29.0447	-0.749563	0.448494	-1.67129	0.0946646	0.53261
chr1:22780757-22781049	48.058	0.533699	0.378833	1.4088	0.158895	0.656182
chr1:22794534-22795274	207.236	-0.0300991	0.167099	-0.180128	0.857052	0.985984
chr1:22819088-22819305	49.139	-0.367252	0.350445	-1.04796	0.294657	0.807484
chr1:22820940-22821394	286.6	-0.187808	0.159415	-1.1781	0.238756	0.75597
chr1:22831935-22832431	410.213	-0.211435	0.14049	-1.50499	0.132326	0.610512
chr1:22846354-22846873	219.378	0.124337	0.183734	0.676725	0.49858	0.914422
chr1:22850742-22851040	187.962	-0.0640773	0.184402	-0.347487	0.728225	0.969555
chr1:22851450-22851954	711.331	-0.220881	0.100098	-2.20666	0.027338	0.303179
chr1:22861959-22862383	279.65	-0.0679887	0.144683	-0.469914	0.638417	0.952847
chr1:22880124-22880380	30.5679	-0.236193	0.46048	-0.512928	0.608002	0.94487
chr1:22889293-22889493	24.303	-0.398826	0.478228	-0.833966	0.4043	0.874451
chr1:22900732-22901000	44.9218	-0.621233	0.368913	-1.68395	0.0921905	0.526341
chr1:22930241-22930638	68.3213	-0.21776	0.290206	-0.750365	0.453035	0.896552
chr1:22953595-22953808	24.4328	-2.52355	0.62121	-4.06231	4.85892e-05	0.00787215
chr1:22976400-22976925	187.982	-0.0690687	0.175469	-0.393624	0.693858	0.963353
chr1:22990466-22990699	25.1805	0.259009	0.474337	0.546044	0.585035	0.939491
chr1:23011109-23011432	35.3605	-0.171934	0.409664	-0.419696	0.674708	0.959844
chr1:23013627-23013983	53.5295	-0.368505	0.383644	-0.960539	0.336784	0.836294
chr1:23019165-23019805	889.899	0.000354686	0.0999047	0.00355024	0.997167	0.9998
chr1:23029394-23029661	41.4811	-0.178012	0.400853	-0.444081	0.656984	0.956506
chr1:23090966-23091276	21.6683	-1.8056	0.791459	-2.28135	0.0225275	0.277999
chr1:23100234-23100665	265.174	0.0500649	0.14988	0.334033	0.738355	0.970683
chr1:23103392-23103660	63.1646	0.0475282	0.337975	0.140626	0.888165	0.989282
chr1:23111880-23112457	129.594	-0.0372092	0.213979	-0.173892	0.86195	0.986671
chr1:23113945-23114213	41.9163	0.276986	0.370911	0.746772	0.455201	0.897385
chr1:23119270-23119509	31.7303	-0.414028	0.452432	-0.915117	0.36013	0.85072
chr1:23119930-23120141	27.5823	-0.0128807	0.467892	-0.0275293	0.978038	0.997822
chr1:23122303-23122892	127.898	-0.128167	0.226333	-0.566276	0.571206	0.93651
chr1:23140927-23141127	14.1773	-1.53927	0.695448	-2.21336	0.0268731	0.301533
chr1:23149130-23149411	44.1949	-0.276569	0.381058	-0.725794	0.467965	0.903148
chr1:23168132-23168368	76.1556	0.438748	0.291808	1.50355	0.132697	0.611085
chr1:23168515-23169076	283.034	0.48446	0.167961	2.88436	0.00392213	0.122273
chr1:23169645-23170268	656.587	0.143073	0.101602	1.40818	0.159079	0.656311
chr1:23177549-23178151	266.77	0.0622089	0.164615	0.377906	0.705501	0.965082
chr1:23179011-23179371	88.7046	0.119584	0.297954	0.401348	0.688164	0.962547
chr1:23180616-23180846	53.7951	-0.0757404	0.328008	-0.23091	0.817385	0.981356
chr1:23188970-23189307	39.4466	-0.733919	0.384828	-1.90714	0.056503	0.423156
chr1:23216839-23217039	15.451	0.279267	0.609785	0.457976	0.646969	0.954504
chr1:23282883-23283227	39.1935	0.11878	0.383706	0.30956	0.756896	0.973566
chr1:23344176-23344908	1998.19	0.00519283	0.067012	0.0774911	0.938233	0.99471
chr1:23354319-23354569	22.1228	-0.0309727	0.546233	-0.0567023	0.954782	0.996086
chr1:23368011-23368626	1408.65	-0.0991515	0.086266	-1.14937	0.250404	0.768276
chr1:23368744-23369193	523.396	0.0750559	0.120242	0.624206	0.532492	0.926004
chr1:23378222-23378677	135.145	-0.0298462	0.209819	-0.142247	0.886885	0.989282
chr1:23384836-23385077	37.1305	-0.718778	0.434804	-1.65311	0.0983086	0.540731
chr1:23389813-23390147	82.2332	0.275276	0.285651	0.963679	0.335207	0.835413
chr1:23392280-23392714	63.1056	-1.44306	0.427245	-3.3776	0.000731207	0.0508126
chr1:23394653-23395010	90.8322	-0.582203	0.276501	-2.10561	0.0352382	0.341366
chr1:23402190-23402632	361.679	0.030833	0.137449	0.224324	0.822506	0.981898
chr1:23402887-23403120	64.1221	-0.145103	0.297008	-0.488549	0.625161	0.949827
chr1:23403821-23404195	208.681	0.00656459	0.172777	0.0379946	0.969692	0.997347
chr1:23422303-23422927	179.948	-0.0532601	0.201818	-0.263902	0.791855	0.978787
chr1:23444058-23444547	531.489	-0.136108	0.127466	-1.0678	0.285612	0.800188
chr1:23484028-23484906	345.617	0.067147	0.160468	0.418444	0.675623	0.960058
chr1:23497153-23497443	45.3683	-0.069477	0.346521	-0.200498	0.841091	0.983219
chr1:23497814-23498104	71.589	-0.416349	0.295321	-1.40981	0.158594	0.655799
chr1:23522673-23522986	47.2453	-0.345211	0.362298	-0.952835	0.340674	0.838977
chr1:23528165-23528545	312.587	0.0600875	0.143457	0.418853	0.675324	0.959898
chr1:23531242-23531720	242.718	0.161525	0.226453	0.713285	0.475669	0.90616
chr1:23533225-23533794	403.705	-0.145979	0.13356	-1.09298	0.274403	0.790652
chr1:23539691-23540159	282.432	0.0426747	0.158618	0.269041	0.787898	0.97825
chr1:23544787-23545033	45.1549	-0.0228684	0.393625	-0.058097	0.953671	0.995925
chr1:23554877-23555220	325.853	-0.14077	0.169809	-0.82899	0.40711	0.875812
chr1:23559324-23560191	1225.41	0.0572746	0.105079	0.545063	0.58571	0.939746
chr1:23562343-23562683	352.405	0.0636518	0.137191	0.463963	0.642674	0.953587
chr1:23567175-23567632	568.726	-0.151339	0.111977	-1.35151	0.176532	0.683318
chr1:23577339-23577645	81.9564	0.437602	0.266068	1.6447	0.100032	0.544448
chr1:23578320-23578690	213.674	0.195033	0.179278	1.08788	0.276649	0.792781
chr1:23581258-23581565	67.443	-0.551432	0.362119	-1.52279	0.12781	0.601902
chr1:23585555-23585980	108.876	0.0466174	0.237369	0.196392	0.844303	0.983806
chr1:23594956-23595354	144.511	-0.0260885	0.209138	-0.124743	0.900727	0.990769
chr1:23600406-23600636	20.4114	0.136821	0.569886	0.240086	0.810264	0.98118
chr1:23601234-23601472	16.5763	-1.0868	0.721223	-1.50689	0.131839	0.60947
chr1:23619498-23619755	23.606	-0.140969	0.537436	-0.262298	0.793091	0.978791
chr1:23634994-23635298	57.8198	-0.273748	0.316077	-0.866079	0.386447	0.865689
chr1:23637429-23637745	53.0307	0.240986	0.332484	0.724807	0.468571	0.903367
chr1:23639411-23639811	82.4764	-0.428716	0.26846	-1.59694	0.110278	0.56721
chr1:23657737-23658008	43.2137	0.190311	0.392401	0.484991	0.627683	0.95053
chr1:23691488-23692323	706.201	-0.0486257	0.10554	-0.460734	0.644989	0.95407
chr1:23723769-23724087	74.0728	0.243936	0.306782	0.795143	0.42653	0.885357
chr1:23727266-23727642	359.605	-0.100246	0.138784	-0.722321	0.470097	0.904153
chr1:23728161-23728418	62.8372	0.200952	0.315055	0.637831	0.523584	0.922334
chr1:23742946-23744067	442.048	0.130671	0.15275	0.855454	0.3923	0.86882
chr1:23744676-23744876	52.0051	-0.501772	0.352982	-1.42152	0.155165	0.649877
chr1:23751292-23751648	59.8896	-0.341705	0.320699	-1.0655	0.286649	0.80097
chr1:23762393-23762593	13.2865	-1.53076	0.881973	-1.73561	0.0826332	0.502099
chr1:23772153-23772479	66.4504	0.130838	0.30673	0.426558	0.669701	0.958835
chr1:23777986-23778735	206.599	0.0559467	0.182651	0.306303	0.759374	0.974019
chr1:23784925-23785264	81.0462	-0.17483	0.292567	-0.59757	0.550127	0.930977
chr1:23790161-23790425	69.1638	0.240199	0.315028	0.762468	0.445781	0.893439
chr1:23790925-23791356	386.618	-0.141187	0.148702	-0.949458	0.342388	0.840241
chr1:23799558-23799780	110.076	-0.357517	0.229545	-1.5575	0.119351	0.585977
chr1:23800468-23801090	1030.86	-0.018804	0.0967764	-0.194303	0.845938	0.9843
chr1:23804487-23804780	139.449	-0.0300793	0.232746	-0.129237	0.89717	0.990439
chr1:23809712-23810138	347.478	0.114537	0.136882	0.836755	0.402731	0.873597
chr1:23810825-23811179	221.654	-0.209454	0.16479	-1.27103	0.203716	0.715765
chr1:23816934-23817387	126.106	-0.275241	0.224689	-1.22499	0.220581	0.737218
chr1:23825249-23825683	329.221	0.137353	0.146289	0.938912	0.347776	0.843521
chr1:23836070-23836352	66.4981	-0.128379	0.327759	-0.391687	0.695289	0.963575
chr1:23838434-23838884	297.993	0.131868	0.149916	0.879608	0.379072	0.861172
chr1:23865564-23865975	258.491	0.14504	0.182792	0.793471	0.427504	0.88589
chr1:23868066-23868543	256.94	0.133096	0.196585	0.677039	0.498381	0.914318
chr1:23869182-23869478	152.236	0.161357	0.209027	0.771944	0.440148	0.891618
chr1:23882836-23883128	52.8526	-0.217204	0.327194	-0.663837	0.506794	0.916765
chr1:23887865-23888190	65.9272	-0.333133	0.307185	-1.08447	0.278157	0.793918
chr1:23895047-23895479	161.163	0.138406	0.205663	0.672972	0.500965	0.914952
chr1:23896560-23896801	35.5289	-0.228107	0.418577	-0.544958	0.585782	0.939764
chr1:23897157-23897414	48.1829	0.293619	0.362337	0.810348	0.41774	0.880939
chr1:23899084-23899382	58.6944	0.122364	0.333277	0.367155	0.713504	0.966833
chr1:23902719-23903179	57.7733	-0.121935	0.33145	-0.367884	0.712959	0.966657
chr1:23908697-23909294	320.099	-0.0914218	0.149608	-0.611074	0.54115	0.928496
chr1:23916197-23917133	338.675	-0.0253538	0.135271	-0.18743	0.851324	0.985061
chr1:23931137-23931545	77.3538	-0.357918	0.274903	-1.30198	0.192923	0.703242
chr1:23955224-23955466	119.316	0.226141	0.253606	0.891703	0.372552	0.857326
chr1:23958901-23960128	1683.37	-0.0319052	0.0805581	-0.396052	0.692066	0.963045
chr1:23964816-23965203	76.9162	-0.0881383	0.274699	-0.320854	0.748321	0.972175
chr1:23979948-23980656	1120.66	0.0109323	0.097499	0.112127	0.910723	0.991652
chr1:24060207-24060448	17.9358	-2.36102	0.798882	-2.95541	0.00312253	0.108771
chr1:24070877-24071148	47.2944	-0.405558	0.375627	-1.07968	0.280284	0.795971
chr1:24112552-24112812	41.9355	-0.788048	0.371568	-2.12087	0.0339325	0.335562
chr1:24126365-24126719	61.3911	-0.208213	0.318438	-0.653856	0.513204	0.919017
chr1:24150494-24150786	51.3724	-0.13536	0.340119	-0.397978	0.690646	0.962874
chr1:24173999-24174497	88.7918	-0.697578	0.272248	-2.56229	0.0103984	0.194612
chr1:24179452-24179839	61.7085	-0.762632	0.314724	-2.42318	0.0153853	0.233192
chr1:24190111-24190582	324.176	0.133959	0.145296	0.921972	0.356543	0.84856
chr1:24197931-24198315	92.5871	-0.421801	0.257665	-1.63701	0.101628	0.54813
chr1:24199364-24199663	31.1407	0.187265	0.446033	0.419846	0.674598	0.959837
chr1:24201970-24202306	44.9843	-0.600439	0.379422	-1.58251	0.113534	0.573949
chr1:24248949-24249286	65.7922	-0.6204	0.344306	-1.80189	0.0715632	0.470132
chr1:24307484-24307684	16.0046	-1.65135	0.813779	-2.02924	0.0424343	0.371157
chr1:24316695-24316979	46.9485	-0.0334724	0.390593	-0.0856963	0.931708	0.993958
chr1:24321735-24322786	182.878	-0.115892	0.191534	-0.605073	0.545131	0.929571
chr1:24345019-24345515	58.152	-0.298277	0.367397	-0.811865	0.416869	0.88062
chr1:24365243-24365551	77.1033	-0.249847	0.312856	-0.798602	0.424521	0.883979
chr1:24384238-24384849	169.207	-0.369258	0.183057	-2.01718	0.043677	0.376155
chr1:24391313-24391619	85.0478	-0.181833	0.268365	-0.677558	0.498052	0.91406
chr1:24391939-24392139	24.055	-0.386721	0.501855	-0.770584	0.440954	0.891831
chr1:24392341-24392644	50.9787	-0.208019	0.336071	-0.618972	0.535935	0.926816
chr1:24413619-24413939	115.328	-0.302673	0.259276	-1.16738	0.243057	0.761276
chr1:24415523-24415922	389.807	-0.0322148	0.151288	-0.212937	0.831376	0.982297
chr1:24466735-24467017	44.2502	-0.661433	0.409131	-1.61668	0.105948	0.558427
chr1:24481106-24481509	317.66	0.140792	0.147466	0.954741	0.339708	0.838363
chr1:24501331-24501573	56.4805	-0.397582	0.340363	-1.16811	0.242761	0.761056
chr1:24502237-24503155	362.147	0.00922877	0.140778	0.0655554	0.947732	0.995555
chr1:24516474-24516686	19.2409	-2.2006	0.809226	-2.71938	0.00654037	0.155851
chr1:24535130-24535409	25.5506	-1.66246	0.565848	-2.93799	0.00330346	0.112167
chr1:24536575-24536838	36.7124	-0.433521	0.399136	-1.08615	0.277413	0.793487
chr1:24541022-24541318	53.3048	-0.111672	0.33059	-0.337797	0.735517	0.970441
chr1:24547293-24547550	35.8935	-1.05079	0.450887	-2.33049	0.0197802	0.262428
chr1:24559033-24559553	104.916	0.00944083	0.246021	0.0383741	0.969389	0.997287
chr1:24567992-24568396	77.635	-0.567958	0.286279	-1.98393	0.0472634	0.390621
chr1:24587276-24587539	29.9067	-0.472036	0.458569	-1.02937	0.303307	0.813837
chr1:24635288-24635503	26.1518	0.420312	0.500562	0.83968	0.401088	0.872924
chr1:24635924-24636126	23.3996	0.224031	0.533065	0.420269	0.674289	0.959749
chr1:24642589-24643399	2761.25	0.00456287	0.0669245	0.0681793	0.945643	0.995477
chr1:24683703-24684108	52.4421	-0.000492083	0.343787	-0.00143136	0.998858	0.999907
chr1:24688578-24688920	96.991	-0.268728	0.254269	-1.05687	0.290573	0.804148
chr1:24693908-24694267	52.0117	-0.596128	0.336242	-1.77292	0.0762427	0.483804
chr1:24695546-24695748	18.8415	-0.382719	0.606222	-0.631317	0.527833	0.923751
chr1:24705287-24705780	682.873	0.0135635	0.0986168	0.137538	0.890606	0.989298
chr1:24708913-24709387	423.957	0.0602719	0.143892	0.41887	0.675311	0.959898
chr1:24716484-24716789	57.8652	0.253366	0.326493	0.776022	0.437736	0.890407
chr1:24720167-24720477	45.0419	-0.0811363	0.353663	-0.229417	0.818545	0.981512
chr1:24725354-24725578	56.5294	-0.111028	0.33889	-0.327622	0.743197	0.971377
chr1:24727496-24727941	592.796	-0.0754839	0.111474	-0.677141	0.498316	0.914268
chr1:24733249-24733689	340.472	0.0944494	0.137389	0.687461	0.491792	0.91232
chr1:24744849-24745573	2515.89	-0.069559	0.0668052	-1.04122	0.297773	0.809568
chr1:24762257-24762859	586.778	-0.0368197	0.104649	-0.351841	0.724958	0.968771
chr1:24793897-24794437	106.438	0.374762	0.234543	1.59784	0.110079	0.56686
chr1:24801211-24801593	189.333	0.0530699	0.184361	0.287859	0.773455	0.976262
chr1:24805588-24805867	57.8219	-0.0694758	0.343972	-0.201981	0.839932	0.983162
chr1:24822925-24823240	43.3238	-0.0959613	0.398984	-0.240514	0.809932	0.981151
chr1:24847960-24848862	1260.85	0.0899644	0.0978264	0.919633	0.357765	0.849475
chr1:24855734-24855955	14.4397	-1.07507	0.964533	-1.11461	0.265019	0.782719
chr1:24863772-24864004	38.4442	-0.0150292	0.395186	-0.0380306	0.969663	0.997347
chr1:24864413-24864775	137.98	-0.045233	0.240886	-0.187778	0.851051	0.985061
chr1:24872404-24873047	1181.49	-0.103866	0.0805451	-1.28954	0.197211	0.708727
chr1:24882736-24883004	27.8512	-0.0910807	0.448021	-0.203296	0.838904	0.982972
chr1:24890868-24891242	75.0196	-0.165076	0.275521	-0.599142	0.549079	0.930629
chr1:24898146-24898685	159.876	-0.188156	0.207383	-0.907287	0.364255	0.853309
chr1:24898844-24899086	38.3274	-0.118757	0.393885	-0.301501	0.763032	0.974504
chr1:24899215-24899502	39.8026	-0.289696	0.376995	-0.768434	0.44223	0.892117
chr1:24899672-24899983	40.6086	0.304836	0.38894	0.783761	0.43318	0.888299
chr1:24909493-24909954	414.681	-0.208621	0.126904	-1.64392	0.100192	0.544751
chr1:24921426-24921787	105.894	-0.12935	0.25104	-0.515256	0.606374	0.944353
chr1:24929606-24930760	1187.56	0.131672	0.109367	1.20395	0.22861	0.745783
chr1:24932297-24932512	98.3584	0.0484114	0.308219	0.157068	0.875191	0.98825
chr1:24941656-24941940	16.5526	-0.248562	0.759519	-0.327262	0.74347	0.971377
chr1:24942069-24942333	32.0204	0.0132713	0.434432	0.0305486	0.97563	0.99769
chr1:24955114-24955539	278.735	0.0599416	0.143653	0.417268	0.676483	0.960301
chr1:24956969-24957388	239.767	-0.115646	0.172008	-0.672328	0.501375	0.915028
chr1:24964928-24965539	278.009	0.303735	0.157126	1.93306	0.0532285	0.411881
chr1:24966703-24967007	92.2588	0.176499	0.253557	0.69609	0.486372	0.910583
chr1:24971625-24971942	41.151	-0.360269	0.39887	-0.903222	0.366408	0.854381
chr1:24972224-24972579	101.348	0.120755	0.232239	0.519962	0.60309	0.94383
chr1:24978517-24979046	392.316	-0.397106	0.135589	-2.92875	0.0034033	0.113296
chr1:24985066-24985394	164.369	-0.0105926	0.206172	-0.0513778	0.959024	0.996527
chr1:24986501-24986960	506.335	-0.0807246	0.130033	-0.620802	0.53473	0.926428
chr1:24990832-24991473	273.885	-0.234976	0.171939	-1.36663	0.171743	0.676113
chr1:24991681-24992153	552.354	-0.0877448	0.128477	-0.682962	0.494631	0.913057
chr1:24997544-24997885	33.3526	-0.0444114	0.417175	-0.106457	0.915219	0.991987
chr1:25012224-25012649	223.743	-0.705528	0.176276	-4.00241	6.26995e-05	0.00953
chr1:25017461-25017757	112.967	-0.323213	0.259598	-1.24506	0.213111	0.728354
chr1:25022248-25023182	1713.78	-0.0705518	0.0723556	-0.97507	0.329525	0.831585
chr1:25033817-25034385	1087.31	-0.000200795	0.0832734	-0.00241127	0.998076	0.999818
chr1:25039299-25039628	54.7511	-0.123088	0.367331	-0.335086	0.73756	0.970558
chr1:25046792-25047224	74.5761	0.300354	0.298932	1.00476	0.315013	0.821713
chr1:25053804-25054271	293.442	0.0130454	0.160997	0.0810289	0.935419	0.994403
chr1:25054603-25054922	43.7424	-0.690717	0.436923	-1.58087	0.113908	0.574764
chr1:25056685-25056902	32.4972	-0.375002	0.490823	-0.764027	0.444851	0.892966
chr1:25064833-25065081	16.6252	-0.0388744	0.703298	-0.0552744	0.95592	0.996215
chr1:25069175-25069463	37.016	-0.136693	0.403887	-0.338443	0.735029	0.970307
chr1:25080435-25081156	274.548	0.153427	0.163489	0.938456	0.34801	0.843533
chr1:25086597-25086807	25.3862	-0.586631	0.533315	-1.09997	0.271345	0.787951
chr1:25099192-25099979	1042.34	-0.0715408	0.0859642	-0.832216	0.405287	0.874928
chr1:25101447-25101847	240.628	-0.0186768	0.194342	-0.0961027	0.923439	0.992753
chr1:25103286-25103641	228.687	-0.259655	0.175976	-1.47552	0.140073	0.624966
chr1:25113080-25113373	46.0525	0.137653	0.364348	0.377807	0.705574	0.965108
chr1:25115168-25115438	34.3746	-0.267802	0.431758	-0.62026	0.535087	0.926501
chr1:25118479-25118937	55.4726	-0.41983	0.366578	-1.14527	0.252099	0.770081
chr1:25120306-25120632	66.224	-0.46989	0.311493	-1.50851	0.131425	0.608716
chr1:25131818-25132149	64.4738	0.258492	0.30274	0.853841	0.393193	0.869296
chr1:25137604-25137839	68.1168	0.403114	0.316366	1.2742	0.202592	0.714246
chr1:25140089-25140757	717.844	-0.201628	0.0999157	-2.01798	0.0435931	0.375982
chr1:25146292-25146992	462.268	0.119785	0.151004	0.793257	0.427628	0.886019
chr1:25184096-25184434	42.5361	-0.681878	0.402464	-1.69426	0.0902164	0.521193
chr1:25198044-25198304	32.1012	-0.475513	0.424365	-1.12053	0.262488	0.780403
chr1:25232337-25232877	343.565	0.135011	0.157437	0.857556	0.391138	0.868414
chr1:25233081-25233454	376.639	0.0268017	0.133266	0.201115	0.840609	0.983219
chr1:25239599-25240295	1168.82	-0.101061	0.0856422	-1.18003	0.237987	0.755227
chr1:25246891-25248009	1170.73	0.0054551	0.0954368	0.0571593	0.954418	0.996015
chr1:25267765-25268198	173.157	0.121632	0.236059	0.515261	0.606371	0.944353
chr1:25287071-25287277	19.3027	-0.45472	0.701832	-0.647905	0.517046	0.920239
chr1:25308995-25309284	17.8871	0.940144	0.606613	1.54982	0.121184	0.589183
chr1:25328897-25329150	26.3159	-0.115778	0.48843	-0.237041	0.812625	0.981356
chr1:25329993-25330350	58.0785	-0.330597	0.325696	-1.01505	0.310083	0.818556
chr1:25330768-25331039	41.7556	-0.0120321	0.375387	-0.0320524	0.97443	0.99769
chr1:25337143-25337399	48.23	0.474822	0.356033	1.33365	0.18232	0.690388
chr1:25338090-25338989	456.357	0.21829	0.130735	1.66971	0.0949758	0.533387
chr1:25421703-25421944	26.2843	-0.368125	0.461851	-0.797063	0.425414	0.884563
chr1:25430028-25431136	1306.3	0.0537023	0.0999235	0.537434	0.590968	0.940502
chr1:25456572-25456783	20.2969	-0.0242988	0.51686	-0.0470123	0.962503	0.996751
chr1:25458576-25458938	114.627	-0.408174	0.238996	-1.70787	0.0876605	0.514781
chr1:25505307-25505554	31.1548	-0.300643	0.424998	-0.707398	0.479319	0.907882
chr1:25505729-25506044	70.5989	0.00267964	0.315126	0.0085034	0.993215	0.999355
chr1:25514928-25515151	20.2907	-1.37175	0.654732	-2.09513	0.0361595	0.345889
chr1:25523629-25523834	29.7262	-0.393246	0.452458	-0.869132	0.384775	0.864677
chr1:25525508-25525815	34.2196	-0.0760396	0.409034	-0.1859	0.852523	0.985218
chr1:25529403-25529804	52.5216	-0.389967	0.360762	-1.08095	0.279718	0.795423
chr1:25531269-25531508	29.2513	0.176925	0.462447	0.382584	0.702028	0.964468
chr1:25536951-25537463	115.343	-0.625198	0.23405	-2.67121	0.00755781	0.168335
chr1:25543376-25543984	482.924	-0.00348316	0.131835	-0.0264207	0.978922	0.997934
chr1:25549453-25550166	190.571	-0.42154	0.19289	-2.18539	0.0288603	0.310283
chr1:25556724-25557049	46.0191	-0.412107	0.358611	-1.14918	0.250483	0.768276
chr1:25562480-25562771	55.1677	-0.211206	0.319826	-0.660379	0.50901	0.917396
chr1:25572805-25573119	65.086	-0.10643	0.299946	-0.354831	0.722716	0.968418
chr1:25580861-25581282	143.06	-0.249077	0.199551	-1.24819	0.211961	0.726855
chr1:25608583-25608927	116.619	-0.130909	0.230283	-0.568471	0.569715	0.935986
chr1:25609993-25610343	82.9059	-0.0602575	0.263238	-0.228909	0.81894	0.981512
chr1:25616143-25616961	1624.7	-0.0572149	0.0805204	-0.710564	0.477354	0.906702
chr1:25634097-25634414	48.8333	-0.152429	0.348763	-0.437056	0.662071	0.957321
chr1:25642001-25642333	105.637	0.255603	0.244505	1.04539	0.295843	0.808499
chr1:25642649-25643061	230.919	0.233834	0.166813	1.40177	0.160983	0.659617
chr1:25651349-25651549	16.3674	-0.141538	0.706277	-0.200401	0.841167	0.983219
chr1:25658002-25658202	15.116	-2.182	1.68691	-1.29349	0.195842	0.707068
chr1:25669836-25670085	26.5317	-0.129998	0.452056	-0.28757	0.773676	0.976295
chr1:25676128-25676373	15.6945	-1.70006	0.830313	-2.04749	0.0406096	0.363592
chr1:25676591-25676873	38.1375	-0.358005	0.402219	-0.890075	0.373426	0.858027
chr1:25679181-25679540	113.135	0.20325	0.245208	0.828888	0.407168	0.875822
chr1:25690031-25690346	127.25	-0.464124	0.209243	-2.21811	0.0265474	0.299521
chr1:25694052-25694400	208.018	-0.11636	0.179508	-0.648214	0.516847	0.920181
chr1:25695064-25695496	463.216	-0.10251	0.118196	-0.867288	0.385784	0.86528
chr1:25695932-25696222	102.509	-0.127083	0.249976	-0.508381	0.611186	0.945717
chr1:25704235-25704778	602.848	-0.125157	0.115687	-1.08186	0.279317	0.79495
chr1:25706063-25706446	262.453	-0.384652	0.157997	-2.43456	0.01491	0.230114
chr1:25711550-25711957	273.383	-0.0837736	0.149782	-0.559302	0.575955	0.937337
chr1:25715900-25716261	95.3722	-0.0176468	0.264897	-0.0666175	0.946886	0.995555
chr1:25730645-25731143	122.015	-0.120626	0.216327	-0.557611	0.57711	0.937715
chr1:25736109-25736375	33.3022	0.112925	0.429831	0.262719	0.792767	0.978787
chr1:25743488-25743934	149.913	-0.638145	0.212683	-3.00045	0.00269584	0.100661
chr1:25756293-25756657	37.3321	-0.517926	0.420945	-1.23039	0.218552	0.735165
chr1:25758516-25758879	28.6724	-0.638647	0.672088	-0.950244	0.341988	0.839884
chr1:25767557-25767797	19.4559	-1.52251	0.611959	-2.48792	0.0128493	0.21526
chr1:25780631-25780831	14.0872	0.305253	0.663067	0.460365	0.645254	0.954157
chr1:25796923-25797206	77.7488	-0.0706509	0.281626	-0.250868	0.801916	0.979872
chr1:25799822-25800621	226.355	0.25802	0.177446	1.45408	0.145925	0.634389
chr1:25805934-25806143	43.175	0.0866766	0.358258	0.241939	0.808827	0.98096
chr1:25809594-25810296	170.183	0.435724	0.228818	1.90424	0.0568793	0.424597
chr1:25810888-25811177	64.817	0.0369589	0.32026	0.115403	0.908126	0.991388
chr1:25813908-25814108	38.0923	-1.16624	0.514182	-2.26815	0.0233202	0.282466
chr1:25818474-25818747	109.418	0.117608	0.226931	0.518253	0.604282	0.944099
chr1:25819680-25820273	324.463	0.15957	0.178591	0.89349	0.371595	0.856909
chr1:25820610-25820997	182.129	0.0918969	0.183093	0.501913	0.615729	0.947189
chr1:25832372-25832666	28.892	0.134182	0.457696	0.293168	0.769394	0.975716
chr1:25844587-25844787	21.594	-0.330909	0.501337	-0.660052	0.50922	0.917458
chr1:25859246-25859862	730.246	-0.00251004	0.104979	-0.0239099	0.980924	0.998119
chr1:25860006-25860288	69.3011	0.377945	0.293418	1.28807	0.19772	0.709031
chr1:25861242-25861592	236.267	-0.0166853	0.167492	-0.0996185	0.920647	0.992628
chr1:25872817-25873062	47.8766	0.255329	0.373564	0.683494	0.494295	0.913057
chr1:25875205-25876024	340.63	-0.105748	0.145944	-0.724583	0.468708	0.903397
chr1:25895366-25895747	268.381	-0.0281044	0.160959	-0.174606	0.861389	0.98661
chr1:25896260-25896532	52.8496	-0.444479	0.335945	-1.32307	0.185812	0.694291
chr1:25905375-25906119	369.388	0.0844985	0.166303	0.508101	0.611383	0.945769
chr1:25906280-25906694	266.079	0.0256413	0.153824	0.166693	0.867611	0.987323
chr1:25922495-25923625	229.703	0.0856233	0.16018	0.534544	0.592965	0.941173
chr1:25927579-25927804	49.9521	0.140462	0.362413	0.387576	0.69833	0.964244
chr1:25931505-25931895	313.498	0.0261119	0.155583	0.167832	0.866715	0.987163
chr1:25971286-25971864	276.482	0.187793	0.147588	1.27241	0.203227	0.715102
chr1:25977775-25978049	21.7997	-0.486855	0.617376	-0.788587	0.430353	0.887277
chr1:25997029-25997410	327.33	0.0184773	0.167165	0.110533	0.911987	0.991873
chr1:25997950-25998486	1039.95	-0.0237852	0.0989383	-0.240404	0.810017	0.981166
chr1:26004494-26004725	32.9822	-0.508569	0.408121	-1.24612	0.212719	0.72789
chr1:26015362-26015715	180.47	-0.115743	0.194885	-0.593903	0.552577	0.931701
chr1:26016492-26017255	208.466	-0.23504	0.188032	-1.25	0.2113	0.725866
chr1:26027706-26028057	142.18	0.128112	0.215914	0.593349	0.552948	0.931856
chr1:26035222-26036311	479.013	-0.0950054	0.140402	-0.676665	0.498618	0.914422
chr1:26045978-26046309	56.5293	0.238873	0.316818	0.753976	0.450864	0.895804
chr1:26049855-26050166	98.7335	-0.37628	0.260822	-1.44267	0.149114	0.639503
chr1:26053841-26054366	147.903	-0.45696	0.223587	-2.04377	0.0409766	0.365245
chr1:26070293-26070635	54.5856	-0.318969	0.346335	-0.920985	0.357058	0.848791
chr1:26072911-26073223	31.059	0.205584	0.459436	0.44747	0.654536	0.956016
chr1:26081574-26081968	55.4216	-0.134927	0.316919	-0.425747	0.670292	0.95888
chr1:26083319-26083669	47.5233	-0.575195	0.38253	-1.50366	0.132669	0.611035
chr1:26094649-26095183	404.782	-0.21469	0.147541	-1.45512	0.145636	0.634174
chr1:26110975-26111991	1380.22	0.109316	0.0975997	1.12004	0.262697	0.780559
chr1:26119941-26120291	51.8123	-0.0163319	0.344469	-0.0474117	0.962185	0.99674
chr1:26122176-26122661	99.1144	0.38773	0.256653	1.51071	0.130861	0.607779
chr1:26126451-26126971	150.689	0.000900511	0.233191	0.00386169	0.996919	0.9998
chr1:26127808-26128178	63.5563	0.0428642	0.317402	0.135047	0.892574	0.989658
chr1:26145142-26145469	47.0421	-0.125839	0.390327	-0.322393	0.747155	0.972133
chr1:26154251-26154494	16.7047	0.828188	0.665006	1.24538	0.212991	0.72829
chr1:26161607-26162246	129.442	0.0244642	0.251395	0.0973136	0.922477	0.992694
chr1:26164215-26164624	67.751	0.233781	0.316745	0.738072	0.460471	0.899787
chr1:26169641-26170082	428.949	0.167313	0.145593	1.14919	0.250479	0.768276
chr1:26200666-26200891	14.9234	-1.67663	0.901086	-1.86068	0.0627899	0.443582
chr1:26201168-26201590	35.7684	-0.422831	0.443818	-0.952713	0.340736	0.839036
chr1:26225169-26225680	108.668	-0.038586	0.242813	-0.158912	0.873738	0.988092
chr1:26230757-26231020	109.927	-0.454267	0.231946	-1.95851	0.0501703	0.401573
chr1:26233832-26234614	1131.02	0.196202	0.118953	1.64942	0.099062	0.542102
[truncated: 148,172 more rows]
