# Supplementary material for: An Alzheimer’s disease-associated common regulatory variant in a PTK2B intron alters microglial function
Source: iScience. 2026 Apr 9;29(5):115688. doi: 10.1016/j.isci.2026.115688 (PMC13187524; doi:10.1016/j.isci.2026.115688)
Supplement: Table S2. CEBPβ CUT&RUN analysis in microglia, related to Figure 2 [file mmc3.xlsx]

## Sheet: Title
Table S2: CEBPβ CUT&RUN analysis in microglia
Summary of results for all CEBPβ CUT&RUN peaks in microglia. Table shows peak position, mean counts (baseMean), fold changes in C/C relative to T/T (log2FoldChange) with its respective standard error (lfcSE), the Wald statistics (log2FoldChange divided by lfcSE) (stat) and p-values before (pvalue) and after (padj) multiple testing correction.

## Sheet: Cut_Run_CEBPb_microglia_results
	baseMean	log2FoldChange	lfcSE	stat	pvalue	padj
chr8:27336779-27338340	42.4418	2.09398	0.426639	4.90809	9.2e-07	0.0449815
chr2:220546061-220546723	107.813	1.26413	0.313123	4.03716	5.41e-05	0.294021
chr3:61886257-61887726	16.1378	2.50252	0.601689	4.15916	3.19e-05	0.294021
chr3:93783179-93784323	24.0978	2.29645	0.539095	4.25982	2.05e-05	0.294021
chr4:155391693-155392277	20.7911	2.30787	0.568011	4.06308	4.84e-05	0.294021
chr4:173180204-173180712	22.9355	-2.17296	0.532402	-4.08144	4.48e-05	0.294021
chr19:19032232-19034186	170.592	-1.25337	0.307156	-4.08057	4.49e-05	0.294021
chr19:34887883-34888506	31.6307	1.91817	0.447802	4.28351	1.84e-05	0.294021
chr22:16056716-16057489	22.1895	2.38101	0.569479	4.18104	2.9e-05	0.294021
chr16:34197536-34198500	11.9112	2.90327	0.731436	3.96927	7.21e-05	0.352617
chr3:46249296-46250733	14.4162	2.52259	0.654794	3.85249	0.000116925	0.36241
chr4:53633286-53634120	20.9003	2.02274	0.516746	3.91439	9.06e-05	0.36241
chr4:64832322-64832980	27.3376	1.90556	0.489244	3.8949	9.82e-05	0.36241
chr5:42991736-42995874	247.588	-1.17346	0.298569	-3.93028	8.48e-05	0.36241
chr13:60012809-60014223	11.435	3.12061	0.807987	3.8622	0.000112371	0.36241
chr16:34916681-34917802	33.5855	1.74204	0.454341	3.83422	0.000125963	0.36241
chr17:77886502-77888392	50.4407	-1.44446	0.376638	-3.83514	0.000125493	0.36241
chr2:120088682-120090360	12.0556	2.90161	0.763728	3.79927	0.000145122	0.373582
chr8:25838203-25839195	18.4682	2.33192	0.612839	3.80511	0.00014174	0.373582
chr1:123641751-123642090	85.6926	1.21365	0.323769	3.74849	0.000177901	0.384599
chr4:69502037-69502523	15.2124	2.2999	0.615134	3.73886	0.000184857	0.384599
chr5:152023595-152024243	10.8911	2.65824	0.724108	3.67106	0.00024155	0.384599
chr7:12927790-12928242	16.0412	2.53282	0.690061	3.67043	0.000242145	0.384599
chr8:29616001-29616543	15.3896	2.28063	0.616612	3.69865	0.000216751	0.384599
chr13:51072694-51073511	11.4329	2.8533	0.761351	3.74768	0.000178476	0.384599
chr14:97052048-97052997	16.6182	2.2319	0.606048	3.68272	0.000230763	0.384599
chr14:105694101-105695004	38.8387	1.68896	0.453771	3.72205	0.000197611	0.384599
chr17:45354899-45356257	13.7152	2.69816	0.735449	3.66873	0.000243761	0.384599
chr19:27350518-27351284	21.8471	2.10396	0.566105	3.71656	0.000201953	0.384599
chr21:10006026-10006892	18.7423	2.49253	0.670697	3.71633	0.000202138	0.384599
chr21:36635377-36636654	36.9363	-1.57678	0.425451	-3.70614	0.000210439	0.384599
chr2:136890240-136890465	32.6957	1.69469	0.466186	3.63522	0.000277746	0.402557
chr5:49642694-49643298	33.5293	1.62601	0.448102	3.62866	0.000284897	0.402557
chr20:52689698-52690634	39.2109	1.62687	0.446657	3.64233	0.000270176	0.402557
chr22:12429766-12430284	12.3556	2.62293	0.723405	3.6258	0.000288064	0.402557
chr4:143802686-143803440	11.196	2.59022	0.718454	3.60527	0.00031183	0.414685
chr5:1184832-1186339	20.9759	1.9077	0.53039	3.59678	0.000322178	0.414685
chr6:19636622-19637300	39.7255	1.61203	0.447991	3.59834	0.00032025	0.414685
chr12:42083563-42084816	27.1581	1.72378	0.480683	3.58609	0.000335669	0.420972
chr2:204706339-204707263	11.4676	2.46228	0.690684	3.56498	0.00036388	0.427384
chr2:239079552-239080296	15.4062	2.471	0.692826	3.56656	0.000361702	0.427384
chr20:19007516-19008926	14.0503	2.35679	0.661509	3.56275	0.000366995	0.427384
chr1:124761783-124762108	60.0114	1.39322	0.400842	3.47572	0.000509476	0.52796
chr4:20134150-20134618	32.6375	1.76204	0.508427	3.46567	0.000528921	0.52796
chr6:32449025-32449609	19.3388	1.90678	0.547079	3.48538	0.000491442	0.52796
chr19:24352076-24352697	10.9253	2.57913	0.737386	3.49766	0.000469352	0.52796
chr22:12637687-12638184	29.0146	1.86557	0.537986	3.4677	0.000524929	0.52796
chr22:19466392-19468297	14.6266	2.13076	0.611058	3.48699	0.000488483	0.52796
chrUn_KI270538v1:1984-2591	13.6086	2.35324	0.676665	3.4777	0.000505738	0.52796
chr2:106511733-106512157	16.3654	-2.23191	0.649546	-3.4361	0.000590148	0.529872
chr4:26860068-26861049	23.8551	-1.77422	0.514818	-3.44631	0.000568296	0.529872
chr4:104085062-104085512	41.368	1.67238	0.486604	3.43683	0.000588572	0.529872
chr10:36424908-36425621	12.8263	2.28663	0.671138	3.40709	0.000656597	0.529872
chr10:111048433-111049499	12.8487	2.56285	0.753121	3.40298	0.000666564	0.529872
chr12:101876169-101878418	194.947	-0.949639	0.277256	-3.42514	0.000614486	0.529872
chr13:16935038-16935467	30.9181	1.73707	0.505397	3.43704	0.000588108	0.529872
chr15:20265778-20266377	12.448	2.47425	0.727089	3.40295	0.000666636	0.529872
chr16:1937962-1939207	48.3936	-1.31185	0.383689	-3.41904	0.00062843	0.529872
chr17:21934609-21935569	34.6943	1.57509	0.46314	3.40089	0.000671671	0.529872
chr21:36594266-36595013	14.1281	2.13635	0.61818	3.45587	0.000548515	0.529872
chr22:10710407-10711023	15.4436	2.04791	0.599497	3.41605	0.000635362	0.529872
chr22:11027887-11029232	40.2286	1.46567	0.427332	3.42982	0.000603976	0.529872
chr1:124727229-124727806	101.54	1.11558	0.32897	3.39112	0.000696077	0.531966
chr9:86884591-86884937	14.5043	2.40467	0.708579	3.39365	0.000689675	0.531966
chr5:73212356-73213152	11.7028	2.64286	0.78277	3.37629	0.000734693	0.536337
chr12:128118994-128120142	24.0924	1.72392	0.510284	3.37836	0.000729199	0.536337
chr13:60475135-60476745	11.8369	2.34289	0.692945	3.38106	0.000722071	0.536337
chr3:46907701-46908515	19.1172	2.04024	0.607918	3.35611	0.000790474	0.546073
chr10:47447882-47448965	21.058	1.82809	0.54677	3.34344	0.000827467	0.546073
chr10:124290131-124291943	182.005	-1.05399	0.31582	-3.3373	0.000845955	0.546073
chr15:89459931-89460368	127.414	-1.17972	0.35198	-3.35167	0.000803267	0.546073
chr15:90310091-90310559	12.7273	-2.44984	0.729456	-3.35845	0.000783818	0.546073
chr16:26722387-26723351	13.9371	2.26633	0.679262	3.33646	0.000848512	0.546073
chr16:34756237-34756803	10.8942	2.44728	0.727065	3.36597	0.000762753	0.546073
chr17:73499960-73501334	15.6859	1.96167	0.586504	3.34469	0.000823748	0.546073
chr22:44299733-44300366	25.3831	1.59235	0.476542	3.34146	0.000833391	0.546073
chr1:175427335-175428127	11.5698	2.54172	0.763503	3.32903	0.000871493	0.546482
chr17:73119895-73120724	34.7441	1.76525	0.530201	3.3294	0.000870348	0.546482
chr8:45984761-45985718	22.7739	1.98201	0.596318	3.32375	0.000888173	0.549891
chr11:69189001-69189451	15.8273	1.93053	0.5827	3.31308	0.00092275	0.564158
chr4:1224240-1225628	23.166	1.67699	0.507642	3.30348	0.00095492	0.576619
chr1:16508752-16509465	18.0235	1.97429	0.607003	3.25252	0.00114387	0.582878
chr1:122865670-122865895	71.4439	1.13908	0.347297	3.27984	0.00103864	0.582878
chr2:219333480-219334852	17.8299	1.80612	0.549892	3.2845	0.00102163	0.582878
chr3:135631488-135632425	12.881	2.15658	0.654484	3.29508	0.000983938	0.582878
chr6:26381829-26382899	19.9154	1.81385	0.556518	3.25927	0.00111699	0.582878
chr9:87746403-87747571	12.9001	2.17161	0.66516	3.2648	0.00109542	0.582878
chr10:28407903-28409063	36.9892	1.60105	0.491348	3.25848	0.0011201	0.582878
chr11:120831791-120832810	11.4831	2.52445	0.771164	3.27356	0.00106203	0.582878
chr16:22678999-22680545	20.9146	1.70725	0.524862	3.25275	0.00114293	0.582878
chr17:21950280-21951169	43.1301	1.35372	0.416335	3.25152	0.00114788	0.582878
chr17:48006988-48008113	35.9836	-1.42312	0.436355	-3.26137	0.00110874	0.582878
chr17:80497931-80498461	35.6047	1.45052	0.446416	3.24925	0.00115708	0.582878
chr20:29113319-29114065	37.4097	1.5618	0.475217	3.28649	0.00101443	0.582878
chr20:36457635-36458818	11.4967	2.29271	0.702493	3.26368	0.00109977	0.582878
chr21:9946957-9947423	13.0693	2.23191	0.679778	3.28329	0.00102604	0.582878
chr1_KI270709v1_random:32442-33449	22.01	1.78586	0.544586	3.27929	0.00104068	0.582878
chr17_KI270729v1_random:32026-33053	90.8483	1.29806	0.39982	3.24661	0.00116788	0.582878
chr1:56255533-56256816	43.8238	-1.32579	0.415158	-3.19346	0.00140579	0.584635
chr2:50373456-50374004	13.0708	2.26952	0.708265	3.20434	0.00135373	0.584635
chr2:65498114-65499202	15.4933	1.97011	0.617106	3.1925	0.00141046	0.584635
chr3:46482525-46483522	36.7748	1.38848	0.428317	3.24172	0.00118809	0.584635
chr3:108427772-108428837	12.7878	2.54214	0.792742	3.20676	0.00134238	0.584635
chr4:155253643-155255182	11.818	2.2932	0.717996	3.19389	0.00140369	0.584635
chr4:182957990-182958961	11.9172	2.15539	0.667943	3.2269	0.00125138	0.584635
chr5:140348715-140349882	13.6912	2.0126	0.621474	3.23843	0.00120189	0.584635
chr5:150620487-150621810	19.327	1.77647	0.555534	3.19777	0.00138493	0.584635
chr10:12615318-12616522	21.4599	1.65525	0.512416	3.23029	0.00123663	0.584635
chr10:30778428-30779147	25.9977	1.61464	0.50401	3.20358	0.00135729	0.584635
chr10:42298091-42298516	18.7	2.00482	0.627359	3.19565	0.00139516	0.584635
chr12:118825783-118826043	12.9309	2.04763	0.632884	3.23539	0.00121478	0.584635
chr13:17170388-17170798	197.359	1.03737	0.321851	3.22313	0.00126797	0.584635
chr16:64561170-64561552	25.3498	1.82217	0.564173	3.22981	0.00123873	0.584635
chr21:38075702-38076287	16.8184	2.09874	0.657334	3.1928	0.00140901	0.584635
chr21:44926272-44926691	14.9427	-2.23461	0.694899	-3.21573	0.00130112	0.584635
chr22:24952035-24953519	33.2907	-1.49374	0.466929	-3.19908	0.00137866	0.584635
chrUn_KI270442v1:225575-226319	13.6936	2.13753	0.66325	3.22281	0.0012694	0.584635
chrUn_KI270519v1:81237-82134	38.192	1.43216	0.448512	3.19314	0.00140737	0.584635
chr11:65110348-65111073	27.3157	-1.71177	0.537287	-3.18596	0.00144275	0.592993
chr16:648666-650090	12.3563	-2.2921	0.720232	-3.18245	0.00146033	0.59522
chr12:82667819-82668906	15.0025	1.9345	0.608412	3.17959	0.00147483	0.596161
chr1:113437691-113437991	24.2123	1.86107	0.591326	3.14728	0.00164796	0.597498
chr2:48313987-48314964	45.1085	-1.33014	0.419141	-3.17349	0.00150617	0.597498
chr2:92352913-92353437	19.2821	1.88526	0.598471	3.15013	0.00163197	0.597498
chr3:42769747-42770522	12.0065	2.21784	0.704754	3.14696	0.00164975	0.597498
chr3:90616347-90617030	42.3678	1.31716	0.416649	3.16131	0.00157062	0.597498
chr4:5856401-5857484	29.0496	1.6788	0.533816	3.14491	0.00166138	0.597498
chr4:90879106-90880083	31.384	1.64829	0.522152	3.15672	0.00159553	0.597498
chr4:187013353-187014086	12.2738	2.07168	0.657655	3.1501	0.00163212	0.597498
chr6:71789926-71790367	20.5471	1.67451	0.529069	3.16502	0.00155072	0.597498
chr9:121806671-121807038	12.6147	2.04295	0.644917	3.16777	0.00153611	0.597498
chr12:38268635-38269072	12.3	2.53973	0.806174	3.15035	0.00163073	0.597498
chr13:108558118-108559523	11.8768	2.31337	0.735329	3.14604	0.00165496	0.597498
chr16:14281953-14283822	38.1419	-1.36148	0.43044	-3.163	0.0015615	0.597498
chr20:28781123-28783292	87.6961	1.26548	0.400009	3.16364	0.00155812	0.597498
chr21:7245496-7246109	20.1481	1.80451	0.572737	3.15068	0.00162891	0.597498
chr2:9715387-9716851	13.0545	2.20914	0.706205	3.12818	0.0017589	0.601605
chr5:167158284-167158999	14.0714	2.15216	0.686893	3.13318	0.00172926	0.601605
chr6:3292374-3293381	14.5974	2.09286	0.668988	3.12839	0.00175766	0.601605
chr6:71815913-71816957	11.8465	2.29549	0.73288	3.13215	0.00173532	0.601605
chr9:118674996-118675696	26.0363	1.8332	0.585506	3.13096	0.00174233	0.601605
chr12:57864859-57866094	64.2528	-1.28512	0.410309	-3.13208	0.00173576	0.601605
chr13:45126190-45127176	11.0538	2.26729	0.723175	3.13518	0.00171748	0.601605
chr2:99335575-99337619	188.521	-0.871701	0.279057	-3.12374	0.0017857	0.606531
chr1:124038383-124038585	62.0731	1.14948	0.36971	3.10914	0.00187633	0.61769
chr2:118185752-118186545	13.4237	-2.0505	0.660733	-3.10338	0.00191327	0.61769
chr3:99484999-99486005	24.9287	1.91729	0.617944	3.1027	0.00191766	0.61769
chr4:57514278-57514800	31.5966	1.70495	0.548808	3.10664	0.00189225	0.61769
chr5:17526251-17526871	85.0231	1.08625	0.350132	3.1024	0.00191959	0.61769
chr19:16777954-16778666	12.6453	2.071	0.666668	3.10649	0.00189321	0.61769
chr20:28734730-28735903	15.96	1.80458	0.580704	3.10757	0.00188635	0.61769
chrX:19566526-19567247	24.1069	-1.6975	0.545698	-3.1107	0.00186645	0.61769
chr2:128832217-128832780	18.5478	1.78761	0.576792	3.09923	0.00194023	0.620253
chr1:31644396-31645299	20.9418	-1.65157	0.533717	-3.09448	0.00197161	0.622152
chr3:33218482-33219142	112.974	-1.10895	0.358361	-3.09449	0.00197151	0.622152
chr6:169916898-169917998	21.8526	1.72993	0.559759	3.09049	0.00199825	0.622526
chr8:58336841-58338320	37.6834	-1.31286	0.424663	-3.09152	0.00199132	0.622526
chr6:143053901-143054527	10.9047	2.3447	0.76147	3.07918	0.00207571	0.623393
chr7:68016085-68016765	15.6235	2.01685	0.655826	3.07529	0.002103	0.623393
chr7:74890062-74891159	47.4541	-1.16953	0.380036	-3.07742	0.002088	0.623393
chr12:129136634-129137653	22.0437	1.66723	0.540294	3.08578	0.00203017	0.623393
chr17:38415292-38415984	11.9948	-2.20129	0.71421	-3.08213	0.00205525	0.623393
chr20:61176318-61176895	21.0565	1.69428	0.548995	3.08614	0.00202773	0.623393
chr22:10736853-10737271	12.7497	2.07161	0.67337	3.07648	0.00209463	0.623393
chr22:38760987-38762177	23.1321	1.61298	0.523873	3.07896	0.00207725	0.623393
chr1:122818156-122818503	42.6196	1.32359	0.432955	3.0571	0.00223487	0.624511
chr1:123351738-123352059	60.6475	1.10812	0.362933	3.05323	0.00226394	0.624511
chr1:124420752-124421230	174.614	1.05062	0.343503	3.05855	0.00222409	0.624511
chr4:5553671-5554028	11.1422	-2.21498	0.726789	-3.04763	0.00230652	0.624511
chr4:36936859-36938291	13.2	2.28079	0.74519	3.06068	0.00220834	0.624511
chr6:118253011-118254128	12.5306	1.99409	0.653544	3.05119	0.00227937	0.624511
chr8:49999207-50000257	21.1924	1.6356	0.534019	3.0628	0.00219274	0.624511
chr10:1657877-1658848	28.7656	1.75795	0.573257	3.0666	0.00216506	0.624511
chr10:38819927-38821264	60.6459	1.18928	0.390529	3.04531	0.0023244	0.624511
chr10:96877984-96878822	12.0907	2.43159	0.798865	3.04381	0.00233605	0.624511
chr12:47870075-47870939	21.3772	-1.72415	0.565719	-3.04771	0.0023059	0.624511
chr13:16150342-16151849	71.456	1.15788	0.377063	3.0708	0.00213484	0.624511
chr15:69094046-69094952	12.5158	2.32379	0.758797	3.06247	0.0021952	0.624511
chr16:6772850-6773685	21.2822	1.67248	0.545191	3.06769	0.0021572	0.624511
chr20:30826409-30827120	20.2287	1.64025	0.536606	3.05671	0.00223782	0.624511
chr20:31225057-31225904	44.8847	1.23636	0.404038	3.06001	0.0022133	0.624511
chr20:60133140-60133940	15.0974	1.79919	0.591112	3.04374	0.0023366	0.624511
chr22:11312424-11313624	18.2458	1.66576	0.547113	3.04463	0.00232967	0.624511
chr1:58903243-58904382	37.7052	-1.26011	0.417872	-3.01554	0.00256526	0.63696
chr4:123459187-123460177	22.9763	-1.54773	0.51015	-3.03388	0.00241429	0.63696
chr5:16795975-16796496	18.386	1.73785	0.574132	3.02692	0.00247056	0.63696
chr7:655484-656645	16.3155	1.78908	0.592127	3.02145	0.0025157	0.63696
chr7:156389731-156390369	20.1182	1.80374	0.596327	3.02475	0.00248838	0.63696
chr8:22708142-22709495	32.6946	1.41651	0.469944	3.01421	0.0025765	0.63696
chr10:7505318-7505938	14.0957	1.84743	0.610318	3.027	0.00246998	0.63696
chr10:101135040-101135663	11.6444	2.21854	0.731585	3.03251	0.00242526	0.63696
chr11:65060752-65061325	92.1927	1.21201	0.401328	3.02001	0.00252765	0.63696
chr12:9950517-9952648	137.299	-0.982879	0.325696	-3.01778	0.0025463	0.63696
chr14:88185861-88186703	11.0355	2.05062	0.678047	3.0243	0.00249209	0.63696
chr17:81169414-81170468	27.1823	1.74227	0.578063	3.01397	0.00257852	0.63696
chr19:434012-434552	70.2907	1.115	0.369535	3.0173	0.00255041	0.63696
chr19:10742057-10742795	11.1331	2.07986	0.685762	3.03292	0.00242202	0.63696
chr20:29055643-29056322	22.205	1.58544	0.524969	3.02006	0.00252724	0.63696
chr3:189717826-189718886	33.2075	-1.39	0.461592	-3.01131	0.00260121	0.639336
chr7:15340704-15342111	12.1915	2.02716	0.674007	3.00763	0.00263298	0.643908
chr21:12979768-12980676	21.4667	1.62539	0.540719	3.00598	0.00264728	0.644184
chr13:90068374-90069019	18.9413	1.63221	0.543829	3.00133	0.00268804	0.650866
chr6:148733182-148734513	11.2826	2.12242	0.707826	2.99851	0.00271301	0.653675
chr9:96293443-96293865	14.0628	2.10085	0.702107	2.99221	0.00276963	0.660806
chr10:131072420-131073410	22.7965	1.75582	0.586531	2.99356	0.0027574	0.660806
chr10:38830797-38831607	61.5518	1.23143	0.411938	2.98934	0.00279578	0.662084
chr13:16486688-16486971	131.628	0.96502	0.322894	2.98866	0.00280206	0.662084
chr11:70371092-70371570	74.1426	1.18893	0.398025	2.98706	0.00281672	0.662349
chr6:128471413-128472720	16.1105	1.67882	0.56348	2.97937	0.00288839	0.663258
chr11:67370943-67371952	28.1417	-1.41748	0.475032	-2.98396	0.0028454	0.663258
chr12:94074756-94076031	30.6103	-1.376	0.461433	-2.98202	0.00286353	0.663258
chr13:16117216-16118029	25.4169	1.67276	0.561397	2.97964	0.0028859	0.663258
chr18:58512529-58513310	37.2611	1.39078	0.466672	2.98022	0.00288044	0.663258
chr1:192641063-192641423	22.0453	1.89529	0.636525	2.97756	0.00290557	0.664086
chr2:6769140-6769983	19.3934	1.63041	0.548767	2.97104	0.00296789	0.67205
chr14:16401183-16402038	14.5933	1.79533	0.604034	2.97222	0.0029565	0.67205
chr12:110537585-110538415	12.6841	2.02712	0.682657	2.96945	0.00298331	0.672427
chr1:124714687-124715167	125.151	1.01072	0.341008	2.96391	0.0030376	0.675327
chr16:29273245-29274002	12.3993	1.94362	0.655762	2.96391	0.00303752	0.675327
chr19:7639689-7640713	42.0168	1.24428	0.419784	2.9641	0.00303565	0.675327
chr6:296410-298100	20.4118	1.62281	0.548026	2.96119	0.00306452	0.675784
chr9:95157235-95158388	28.4769	-1.40459	0.474379	-2.96091	0.00306729	0.675784
chr22:42439812-42440602	38.2922	-1.37731	0.465649	-2.95784	0.00309806	0.678377
chr22_KI270732v1_random:24605-25601	18.9373	1.57926	0.53408	2.95697	0.00310679	0.678377
chr1:18857961-18859030	17.9382	1.63714	0.555594	2.94664	0.00321248	0.68127
chr1:26676943-26678084	17.833	1.65546	0.56106	2.95059	0.00317165	0.68127
chr1:244332385-244333029	27.2393	1.65822	0.562803	2.94636	0.00321543	0.68127
chr3:181616723-181617609	16.491	1.64832	0.559629	2.94537	0.00322564	0.68127
chr3:193786647-193787094	16.3407	1.95413	0.663731	2.94416	0.00323832	0.68127
chr5:140192584-140192931	63.2254	-1.07613	0.365062	-2.94781	0.00320035	0.68127
chr7:155767848-155769991	41.4302	1.25112	0.425047	2.94348	0.0032454	0.68127
chrX:52934581-52935750	20.9819	-1.54398	0.523201	-2.95104	0.00316709	0.68127
chr22_KI270736v1_random:103994-104589	52.1022	1.28384	0.43612	2.94379	0.00324223	0.68127
chr4:39638269-39640104	88.178	-0.963707	0.32762	-2.94154	0.00326584	0.682629
chr21:10785403-10786409	36.9203	1.33122	0.452856	2.93961	0.00328622	0.683968
chr1:122841671-122842110	22.4671	1.65082	0.562778	2.93335	0.00335328	0.686243
chr8:103614032-103614880	16.2515	1.97296	0.672577	2.93344	0.0033523	0.686243
chr16:34751146-34751588	16.7654	1.83051	0.623238	2.93709	0.00331306	0.686243
chr21:7256763-7257176	20.7592	1.51643	0.516802	2.93425	0.00334351	0.686243
chr1:229060195-229060787	13.268	1.90963	0.651299	2.93203	0.00336754	0.686291
chr8:98630322-98630827	20.0213	2.11409	0.721788	2.92896	0.003401	0.690234
chr2:26699885-26700840	11.0926	1.98548	0.679503	2.92195	0.00347845	0.699453
chr5:169584597-169585275	12.7525	1.92671	0.659124	2.92313	0.0034653	0.699453
chr6:167408308-167409252	11.4024	2.10674	0.721244	2.92098	0.00348933	0.699453
chr19:57010844-57011235	72.7293	1.38637	0.475112	2.91799	0.00352292	0.703304
chr1:169350005-169350685	12.002	2.13584	0.734122	2.90938	0.00362148	0.703416
chr1:182924428-182924937	19.3733	1.78006	0.612811	2.90474	0.00367556	0.703416
chr2:230331815-230333494	13.2158	1.7896	0.617006	2.90045	0.00372622	0.703416
chr4:140999944-141000190	32.9527	1.43405	0.494607	2.89936	0.0037392	0.703416
chr4:168797387-168798303	57.2391	-1.22215	0.42152	-2.89938	0.00373896	0.703416
chr4:170026056-170027975	50.14	-1.16414	0.4012	-2.90165	0.00371208	0.703416
chr6:32609688-32610073	10.2471	-2.28087	0.78638	-2.90047	0.00372605	0.703416
chr7:90077504-90078112	12.2909	1.93	0.665154	2.90159	0.00371277	0.703416
chr13:17469406-17469624	161.479	1.00535	0.346402	2.90228	0.00370462	0.703416
chr15:79428335-79429174	11.2606	1.93725	0.667789	2.90099	0.0037199	0.703416
chr16:81632648-81633143	17.8263	-1.66918	0.572876	-2.91369	0.00357181	0.703416
chr18:50307546-50308802	27.3269	-1.36807	0.471295	-2.90279	0.00369858	0.703416
chr19:13952125-13952549	14.5604	-1.88282	0.648279	-2.90433	0.00368043	0.703416
chr20:25914310-25914952	12.8507	1.99878	0.689225	2.90003	0.00373122	0.703416
chr22:21853659-21855342	12.0515	1.86439	0.639225	2.91664	0.00353821	0.703416
chr11:102289456-102290003	15.7496	-1.78638	0.616676	-2.89679	0.00376996	0.70598
chr17_KI270729v1_random:172516-174055	71.4314	1.23144	0.425248	2.89582	0.0037817	0.70598
chr17:10004864-10006071	17.4942	1.59162	0.550192	2.89284	0.0038178	0.71001
chr5:174629528-174630275	25.552	1.5532	0.537229	2.89114	0.00383848	0.711151
chr1:6025801-6028970	84.9837	-0.907463	0.319644	-2.83898	0.00452575	0.714809
chr1:118842347-118843430	22.0342	1.43658	0.499213	2.87769	0.00400596	0.714809
chr1:122897530-122897762	41.9134	1.20796	0.428067	2.8219	0.00477406	0.714809
chr1:124290269-124290933	164.326	1.05366	0.365177	2.88533	0.00391009	0.714809
chr1:204801829-204803043	12.5094	1.80103	0.639677	2.81553	0.00486975	0.714809
chr1:219906993-219907436	10.329	2.00363	0.712313	2.81285	0.00491046	0.714809
chr2:43017600-43019382	133.949	-0.854702	0.303706	-2.81424	0.00488928	0.714809
chr2:89675986-89676538	12.54	2.01457	0.708105	2.84502	0.00444081	0.714809
chr2:234901879-234902149	28.0336	1.45002	0.503995	2.87706	0.004014	0.714809
chr3:24127529-24128702	11.4081	1.98527	0.692372	2.86734	0.00413934	0.714809
chr3:82322930-82323946	11.1861	1.99026	0.693666	2.86919	0.00411519	0.714809
chr3:84908773-84909212	40.82	1.51523	0.538264	2.81503	0.00487725	0.714809
chr3:84950358-84950916	29.3026	1.56247	0.543626	2.87416	0.00405109	0.714809
chr3:127324719-127326102	90.6159	-0.951908	0.332266	-2.8649	0.00417143	0.714809
chr3:196739517-196740697	22.4323	-1.50486	0.530735	-2.83542	0.00457651	0.714809
chr4:9151835-9153475	57.2374	-1.01819	0.360601	-2.82359	0.00474888	0.714809
chr4:22388323-22388837	102.292	-1.04056	0.367596	-2.83073	0.00464424	0.714809
chr4:81481727-81482799	20.6925	-1.4935	0.524325	-2.84843	0.00439359	0.714809
chr5:125341260-125341837	11.807	2.03969	0.711579	2.86643	0.00415129	0.714809
chr6:49682517-49682987	23.1433	1.65466	0.585328	2.82688	0.00470032	0.714809
chr6:53368971-53369520	19.7983	1.71236	0.599881	2.8545	0.00431047	0.714809
chr6:126678091-126679439	13.8208	1.89982	0.669619	2.83717	0.00455157	0.714809
chr6:161242831-161243797	14.4467	-1.78122	0.622078	-2.86334	0.00419206	0.714809
chr7:4631241-4632574	34.2945	-1.28024	0.445123	-2.87615	0.00402553	0.714809
chr7:68139941-68140332	26.3838	1.53447	0.536783	2.85865	0.00425454	0.714809
chr7:75905553-75906817	196.832	-0.899044	0.318069	-2.82657	0.00470498	0.714809
chr7:103074093-103075919	112.12	-0.859234	0.302737	-2.83822	0.00453658	0.714809
chr7:104614260-104614758	32.5953	1.51686	0.533959	2.84078	0.00450029	0.714809
chr8:19127875-19128719	29.9821	-1.30337	0.46256	-2.81773	0.00483652	0.714809
chr8:90553989-90554244	139.921	1.15838	0.408189	2.83785	0.00454185	0.714809
chr8:141808356-141809092	22.1076	1.45311	0.503645	2.88519	0.00391179	0.714809
chr8:142766079-142767268	13.2124	1.79453	0.637306	2.8158	0.00486559	0.714809
chr9:105003527-105004181	22.3704	-1.65721	0.579954	-2.85749	0.00427011	0.714809
chr10:72334507-72335674	16.4925	-1.65148	0.585048	-2.82281	0.00476046	0.714809
chr10:104323686-104324917	47.2096	-1.09181	0.380631	-2.86841	0.00412539	0.714809
chr11:78793932-78794635	11.6285	2.20439	0.78168	2.82006	0.00480147	0.714809
chr12:1651109-1651735	12.5177	1.9049	0.665947	2.86044	0.00423058	0.714809
chr13:17080313-17080646	87.612	1.0522	0.373447	2.81755	0.00483918	0.714809
chr13:43165704-43166909	10.4037	2.23331	0.790566	2.82496	0.00472872	0.714809
chr13:114030253-114031597	19.8494	1.49498	0.531448	2.81304	0.00490763	0.714809
chr14:75307300-75308336	14.4021	1.72486	0.602283	2.86388	0.00418491	0.714809
chr15:22296823-22297835	11.0521	2.0825	0.722294	2.88318	0.00393681	0.714809
chr15:27672366-27672919	11.3905	2.09096	0.737261	2.83611	0.00456664	0.714809
chr15:68276998-68278994	109.476	-0.914384	0.32489	-2.81444	0.00488627	0.714809
chr15:74905897-74907304	68.3978	-0.989723	0.351409	-2.81644	0.00485593	0.714809
chr16:1095551-1096850	10.846	1.89884	0.670017	2.83402	0.00459661	0.714809
chr16:5422160-5423469	29.632	1.63474	0.576108	2.83755	0.00454612	0.714809
chr16:34075400-34075992	15.7527	1.6349	0.577945	2.82881	0.00467214	0.714809
chr16:34734959-34735528	18.1431	2.07748	0.728606	2.85132	0.00435387	0.714809
chr16:36234024-36234702	19.0836	1.4762	0.517307	2.85363	0.00432227	0.714809
chr17:22131684-22132623	19.0805	1.53954	0.543259	2.8339	0.00459842	0.714809
chr17:57946576-57947467	44.7671	-1.09501	0.383974	-2.85178	0.00434752	0.714809
chr18:20579258-20580127	25.5694	1.41712	0.499616	2.83641	0.00456238	0.714809
chr19:4228343-4229107	21.174	1.5357	0.533437	2.87887	0.00399099	0.714809
chr19:9126634-9127682	40.1078	1.25101	0.435252	2.87422	0.00405031	0.714809
chr19:14648672-14649731	44.7995	1.2478	0.437349	2.8531	0.00432946	0.714809
chr19:17559726-17561057	44.7025	-1.14023	0.395837	-2.88056	0.00396968	0.714809
chr19:39221347-39221950	22.6816	1.45834	0.505282	2.88618	0.00389944	0.714809
chr20:28562117-28563348	33.887	1.22506	0.426488	2.87243	0.00407329	0.714809
chr20:28870823-28872258	52.4017	1.16786	0.41468	2.8163	0.00485804	0.714809
chr21:10440433-10441374	33.2052	1.26652	0.443307	2.85697	0.004277	0.714809
chr21:10663405-10665837	160.735	0.997046	0.350745	2.84265	0.00447397	0.714809
chr21:10788679-10789334	25.0313	1.75009	0.612856	2.85563	0.00429509	0.714809
chr22:36896006-36896825	18.4455	1.8041	0.63054	2.8612	0.00422043	0.714809
chrX:628907-629777	50.1348	1.44791	0.512828	2.82338	0.00475202	0.714809
chrY:11578594-11578873	62.1549	1.04497	0.367359	2.84454	0.00444759	0.714809
chrY:26649717-26650128	26.4442	1.52069	0.540305	2.8145	0.00488525	0.714809
chrY:26661384-26662414	53.2741	1.21493	0.428048	2.8383	0.00453542	0.714809
chr2_KI270716v1_random:5923-6443	15.9689	1.87813	0.651893	2.88104	0.00396365	0.714809
chr14_GL000194v1_random:183229-184034	16.5607	1.93188	0.670092	2.88301	0.00393891	0.714809
chrUn_GL000219v1:173546-174304	18.3741	1.56633	0.545934	2.86909	0.00411653	0.714809
chrUn_GL000224v1:33685-34197	16.5933	1.77802	0.629787	2.8232	0.00475467	0.714809
chr2:91466464-91467087	27.8369	1.83204	0.653952	2.80148	0.00508684	0.716172
chr2:101149715-101150584	21.7763	1.41909	0.507088	2.79852	0.00513377	0.716172
chr2:198509129-198509889	12.201	1.89908	0.677555	2.80285	0.00506533	0.716172
chr3:5017894-5019079	13.2623	1.80131	0.642183	2.80498	0.00503201	0.716172
chr3:49180297-49182357	17.7633	1.59485	0.567838	2.80864	0.00497513	0.716172
chr10:106799535-106800394	21.5906	-1.66043	0.593399	-2.79816	0.00513947	0.716172
chr11:49043186-49044413	12.3411	1.91735	0.683813	2.80391	0.00504864	0.716172
chr12:63917648-63918852	63.2406	-1.08544	0.387063	-2.80431	0.00504251	0.716172
chr13:16616982-16617592	17.6198	1.62869	0.580203	2.80711	0.00499884	0.716172
chr15:40952185-40954103	174.279	-0.838706	0.299258	-2.80262	0.00506896	0.716172
chr16:30761141-30762762	70.5271	-0.994994	0.354406	-2.80749	0.00499286	0.716172
chr18:37512356-37513317	19.1591	1.84209	0.656888	2.80427	0.00504311	0.716172
chr20:15310166-15311336	38.3648	-1.38555	0.494952	-2.79936	0.00512035	0.716172
chr21:9010900-9014438	90.6428	1.06418	0.379527	2.80397	0.0050477	0.716172
chr21:10429042-10430001	39.8127	1.30568	0.466589	2.79836	0.0051363	0.716172
chr19:4057739-4058841	18.4376	-1.67368	0.598587	-2.79605	0.00517312	0.718814
chr1:125159079-125160428	39.1142	1.42224	0.509673	2.7905	0.00526265	0.71949
chr4:116046129-116046911	26.3386	1.69778	0.608159	2.79167	0.00524373	0.71949
chr5:147818339-147818716	13.3586	-1.81487	0.649482	-2.79434	0.00520064	0.71949
chr17:16267458-16269065	27.0669	1.29125	0.462767	2.79028	0.00526625	0.71949
chr19:6424779-6426300	56.6884	-1.01242	0.362768	-2.79082	0.00525751	0.71949
chr21:9795644-9796625	14.1387	1.67674	0.600145	2.7939	0.00520765	0.71949
chr4:27153935-27154878	13.8996	1.90078	0.682903	2.78339	0.00537945	0.722589
chr8:126414118-126414528	25.6229	1.58842	0.569854	2.78742	0.00531295	0.722589
chr12:51008838-51009865	26.1229	-1.41136	0.506798	-2.78485	0.00535523	0.722589
chr13:95609739-95610268	10.8007	2.06009	0.739498	2.7858	0.00533953	0.722589
chr15:19027633-19027832	48.3775	1.15983	0.416358	2.78565	0.00534205	0.722589
chr19:3666069-3667914	23.1659	1.33713	0.480531	2.78261	0.00539234	0.722589
chrUn_KI270538v1:24365-24714	28.0016	1.45329	0.522007	2.78405	0.00536854	0.722589
chr21:9033124-9034134	21.0633	1.39736	0.502469	2.78098	0.00541943	0.724234
chr1:22372964-22373624	13.0383	1.75492	0.632946	2.77263	0.00556053	0.72606
chr1:39883288-39883766	11.1347	-2.0068	0.73365	-2.73537	0.00623109	0.72606
chr1:56511690-56512121	10.43	-2.17368	0.788642	-2.75623	0.00584716	0.72606
chr1:56921769-56922500	11.3607	1.88519	0.681413	2.76659	0.00566454	0.72606
chr1:59043661-59044250	20.4787	-1.42558	0.519936	-2.74183	0.0061097	0.72606
chr1:124772684-124773206	65.5624	0.991348	0.360917	2.74675	0.00601891	0.72606
chr1:151281243-151283419	251.657	-0.822325	0.29927	-2.74777	0.00600017	0.72606
chr1:236685616-236686105	21.3744	1.69827	0.61727	2.75126	0.00593661	0.72606
chr2:69386967-69387995	19.66	-1.48286	0.535887	-2.76711	0.00565559	0.72606
chr2:74506187-74508589	166.484	-0.86364	0.31277	-2.76126	0.00575786	0.72606
chr2:173697814-173698482	13.9954	1.88302	0.684668	2.75027	0.0059546	0.72606
chr3:166427906-166428422	24.1669	1.57921	0.57202	2.76075	0.00576683	0.72606
chr4:52892438-52893500	11.0526	1.8871	0.684161	2.75826	0.00581095	0.72606
chr4:67109524-67110387	22.5647	1.6941	0.614554	2.75664	0.00583993	0.72606
chr4:84753265-84754101	44.8318	-1.06793	0.386431	-2.76359	0.00571701	0.72606
chr4:141129069-141129602	81.0094	-1.12573	0.411576	-2.73518	0.0062347	0.72606
chr5:176994495-176995281	34.5876	-1.19835	0.433358	-2.76527	0.00568751	0.72606
chr6:42262308-42262672	518.58	0.933564	0.341121	2.73676	0.00620484	0.72606
chr6:140043640-140044147	12.2375	-1.88319	0.685927	-2.74546	0.00604264	0.72606
chr7:1188705-1189460	30.8868	1.46718	0.535145	2.74164	0.00611325	0.72606
chr7:44678511-44679661	23.8804	-1.41368	0.514938	-2.74534	0.00604485	0.72606
chr7:45108056-45109528	10.9858	1.84873	0.675599	2.73644	0.00621084	0.72606
chr7:61064616-61065791	31.7066	1.34121	0.486026	2.75954	0.00578829	0.72606
chr7:100371530-100374039	77.2906	-0.913338	0.331866	-2.75213	0.00592087	0.72606
chr7:156596006-156596734	10.4597	1.90478	0.690953	2.75674	0.00583814	0.72606
chr7:158522148-158522859	12.6682	1.7699	0.643829	2.74901	0.00597748	0.72606
chr10:18556984-18558321	21.4554	1.64932	0.596826	2.76349	0.00571877	0.72606
chr10:42317138-42317740	26.4895	1.43511	0.519838	2.76069	0.00576788	0.72606
chr11:9630657-9632433	58.5782	-0.991593	0.359503	-2.75824	0.00581143	0.72606
chr11:48066607-48068115	27.5733	1.35439	0.487365	2.779	0.00545267	0.72606
chr11:118916458-118918025	59.5786	-1.06125	0.382571	-2.774	0.0055372	0.72606
chr12:77830380-77831656	41.3281	1.21424	0.441076	2.7529	0.00590701	0.72606
chr12:114779778-114780520	15.0774	1.73079	0.630857	2.74355	0.00607792	0.72606
chr13:16141376-16141730	47.7443	1.20011	0.43779	2.7413	0.00611968	0.72606
chr13:17518061-17518588	137.966	0.999421	0.360752	2.77038	0.00559904	0.72606
chr14:69059429-69060892	53.7173	-1.21958	0.445574	-2.73709	0.00619857	0.72606
chr15:19902211-19904077	96.6932	0.965324	0.350351	2.75531	0.00586372	0.72606
chr15:33033819-33034570	11.2264	2.25158	0.82042	2.74443	0.00606161	0.72606
chr15:63502279-63505764	231.662	-0.756689	0.27661	-2.73558	0.00622699	0.72606
chr15:94581169-94582510	14.0765	1.68674	0.614711	2.74395	0.00607042	0.72606
chr16:34732311-34733693	33.1055	1.51129	0.547904	2.75831	0.00581005	0.72606
chr17:26798853-26799910	54.6962	1.1237	0.409522	2.74392	0.00607096	0.72606
chr19:53642428-53643068	23.3911	1.5898	0.57528	2.76352	0.00571808	0.72606
chr20:28044655-28045223	14.783	1.68498	0.610684	2.75917	0.00579486	0.72606
chr20:28841038-28841728	28.1942	1.29992	0.470605	2.76224	0.0057406	0.72606
chr20:29290338-29290991	13.9199	1.76964	0.64685	2.73579	0.00622312	0.72606
chr20:45315438-45316015	16.2942	1.6144	0.58515	2.75895	0.00579868	0.72606
chr20:62451448-62452412	53.6236	1.50403	0.546472	2.75226	0.00591857	0.72606
chr22:30212224-30214111	100.199	-0.981173	0.354494	-2.76781	0.00564342	0.72606
chr22:37442539-37443425	14.1786	-1.90578	0.694342	-2.74473	0.00605607	0.72606
chr22:44165805-44166807	39.6112	-1.1796	0.428794	-2.75098	0.00594178	0.72606
chrX:628105-628544	30.1124	1.3635	0.495435	2.75213	0.00592097	0.72606
chrX:16098716-16099497	24.042	-1.43797	0.525208	-2.73789	0.00618339	0.72606
chrY:11533535-11533824	89.5959	1.11217	0.404438	2.74992	0.00596105	0.72606
chr6:69030650-69031148	20.0303	1.42893	0.523075	2.73179	0.00629903	0.726632
chr10:54655241-54655565	23.4464	1.50656	0.551077	2.73384	0.00625998	0.726632
chr16:49861239-49862186	90.2507	-1.221	0.446922	-2.73202	0.00629481	0.726632
chrUn_KI270442v1:24194-26825	307.832	0.982381	0.359458	2.73295	0.00627701	0.726632
chr17:72899896-72900203	38.0983	1.30098	0.476385	2.73095	0.00631529	0.726793
chr1:123195369-123195864	196.511	0.951785	0.350813	2.71308	0.00666608	0.730036
chr1:205704142-205705150	15.1954	1.59114	0.583795	2.7255	0.00642037	0.730036
chr1:206175294-206175916	43.8	-1.25453	0.462234	-2.71405	0.0066466	0.730036
chr2:28998887-28999672	11.0913	1.92394	0.709332	2.71233	0.0066813	0.730036
chr2:64653907-64655569	24.7349	-1.39969	0.51704	-2.70713	0.00678686	0.730036
chr4:149143947-149144508	16.8874	1.94611	0.718253	2.70951	0.00673824	0.730036
chr5:32210799-32211913	28.2281	-1.29772	0.479409	-2.70691	0.00679124	0.730036
chr5:77311700-77312369	10.6043	1.83323	0.673915	2.72027	0.00652287	0.730036
chr6:4602607-4604008	59.9895	-1.03049	0.37959	-2.71475	0.0066326	0.730036
chr7:62534812-62536132	16.6254	1.59933	0.590198	2.70982	0.00673197	0.730036
chr7:65429653-65431269	37.4666	1.28654	0.475226	2.70722	0.00678497	0.730036
chr7:103381111-103382100	22.9101	1.53546	0.565271	2.71633	0.0066011	0.730036
chr8:19216643-19217519	31.9351	-1.17706	0.4322	-2.72341	0.0064611	0.730036
chr8:42033658-42034320	12.4391	1.86574	0.68828	2.71074	0.0067134	0.730036
chr9:117773425-117773901	20.9104	1.79689	0.661644	2.7158	0.00661159	0.730036
chr9:129606880-129608260	74.4864	-0.959728	0.353235	-2.71697	0.00658828	0.730036
chr10:120094024-120094978	10.4365	1.8667	0.687357	2.71577	0.0066122	0.730036
chr11:62621718-62622605	32.6249	-1.26885	0.465478	-2.7259	0.00641267	0.730036
chr11:128730524-128731750	12.464	1.7284	0.638297	2.70784	0.0067723	0.730036
chr11:128765666-128766487	12.0193	1.91952	0.706904	2.7154	0.00661964	0.730036
chr19:4975866-4977040	69.9297	-0.935718	0.344797	-2.71382	0.00665122	0.730036
chr19:27393506-27394448	28.8941	1.48125	0.546205	2.71189	0.00669015	0.730036
chr19:41375871-41377169	24.8668	-1.33251	0.490195	-2.71833	0.00656123	0.730036
chr19:54574469-54575688	12.6665	1.68058	0.618752	2.71609	0.00660581	0.730036
chr21:10679872-10682359	594.382	0.854096	0.31534	2.70849	0.006759	0.730036
chr22:11595491-11596103	11.8932	2.0296	0.746993	2.71703	0.00658715	0.730036
chr22:46935542-46936423	40.0952	-1.11665	0.40926	-2.72846	0.00636312	0.730036
chr22_KI270732v1_random:28605-32311	127.876	0.979082	0.360582	2.71528	0.00662196	0.730036
chrUn_KI270442v1:359688-360289	10.6288	1.83696	0.676036	2.71724	0.00658282	0.730036
chrUn_GL000216v2:76425-77174	43.4374	1.21899	0.449579	2.71141	0.00669976	0.730036
chr1:2237054-2237978	10.7364	1.81209	0.691345	2.62111	0.00876431	0.730758
chr1:4144353-4145100	33.1489	1.27702	0.511372	2.49725	0.012516	0.730758
chr1:5603157-5604052	43.3414	1.11975	0.47035	2.38068	0.0172806	0.730758
chr1:6055917-6056854	32.4292	-1.03933	0.430209	-2.41587	0.0156976	0.730758
chr1:7103170-7104515	48.0851	1.09655	0.46312	2.36774	0.0178973	0.730758
chr1:8218280-8219405	70.1993	-0.811666	0.343377	-2.36378	0.0180897	0.730758
chr1:9685687-9686297	19.5341	-1.53227	0.584269	-2.62254	0.00872768	0.730758
chr1:15522663-15525549	210.809	-0.660277	0.275937	-2.39285	0.0167179	0.730758
chr1:27772669-27774193	23.0058	-1.36611	0.523306	-2.61053	0.00904013	0.730758
chr1:28642150-28643731	27.1235	-1.30854	0.498411	-2.62542	0.00865426	0.730758
chr1:28886158-28887521	48.9853	-1.01819	0.379312	-2.6843	0.00726815	0.730758
chr1:29815264-29816242	10.9254	1.91728	0.729844	2.62697	0.00861499	0.730758
chr1:31757757-31758929	12.6879	1.63918	0.631001	2.59774	0.00938397	0.730758
chr1:33987759-33988747	12.7547	1.69828	0.661275	2.56819	0.0102232	0.730758
chr1:37946008-37947518	83.5316	-0.800702	0.326981	-2.44877	0.0143344	0.730758
chr1:39865593-39866226	14.2826	1.69838	0.686024	2.47569	0.0132978	0.730758
chr1:41721910-41722977	14.9603	1.46265	0.58958	2.48083	0.0131076	0.730758
chr1:44814031-44814407	12.505	1.79277	0.704139	2.54604	0.0108952	0.730758
chr1:48191106-48192007	11.4554	1.7344	0.693816	2.49979	0.0124266	0.730758
chr1:51508153-51508412	34.3559	1.27789	0.52982	2.41192	0.0158686	0.730758
chr1:51648148-51649098	32.5472	-1.13629	0.450002	-2.52507	0.0115675	0.730758
chr1:52165078-52166657	15.2495	1.60178	0.625663	2.56013	0.0104634	0.730758
chr1:54119653-54120573	28.8949	1.40337	0.567957	2.47092	0.0134767	0.730758
chr1:63355826-63356563	13.2834	1.69465	0.693089	2.44507	0.0144823	0.730758
chr1:65419373-65421831	39.6378	-1.06013	0.423113	-2.50554	0.0122265	0.730758
chr1:71048092-71049104	11.7703	1.649	0.665975	2.47606	0.0132841	0.730758
chr1:73165157-73166675	10.9167	1.81002	0.683128	2.64961	0.00805857	0.730758
chr1:101657558-101658035	46.1142	1.03146	0.400208	2.57731	0.00995735	0.730758
chr1:111199026-111201256	129.092	-0.832879	0.327771	-2.54104	0.0110523	0.730758
chr1:117121372-117122612	45.8308	-1.00683	0.382519	-2.63211	0.00848564	0.730758
chr1:118844095-118844733	22.6172	1.48193	0.589624	2.51335	0.0119592	0.730758
chr1:122916807-122916982	47.273	1.20774	0.494961	2.44008	0.0146839	0.730758
chr1:123394925-123395340	72.2212	0.986343	0.372067	2.65098	0.00802581	0.730758
chr1:123435533-123435814	64.0653	0.953088	0.380487	2.50492	0.012248	0.730758
chr1:123548452-123548704	96.3215	1.01312	0.390357	2.59537	0.00944878	0.730758
chr1:123558068-123558479	86.4187	0.863579	0.332852	2.59448	0.00947329	0.730758
chr1:123845132-123845517	44.9603	1.03312	0.383066	2.69698	0.0069972	0.730758
chr1:123985283-123985637	299.808	0.719477	0.293544	2.451	0.0142458	0.730758
chr1:124225103-124225570	75.3044	0.993778	0.385135	2.58033	0.00987047	0.730758
chr1:124406312-124406843	108.499	0.745564	0.304121	2.45153	0.0142249	0.730758
chr1:124568433-124568708	68.5217	0.926621	0.385896	2.40122	0.0163404	0.730758
chr1:124617182-124617541	236.049	0.797253	0.333654	2.38946	0.016873	0.730758
chr1:124713691-124714044	32.8919	1.30807	0.488535	2.67752	0.00741683	0.730758
chr1:124737136-124737436	144.248	0.931918	0.354329	2.63009	0.00853622	0.730758
chr1:125015761-125016653	10.7691	2.05745	0.763718	2.69399	0.00706027	0.730758
chr1:125157519-125158625	24.4861	1.26698	0.503383	2.51693	0.0118384	0.730758
chr1:125163918-125165912	125.958	1.04251	0.409623	2.54505	0.0109262	0.730758
chr1:143501980-143503945	176.981	0.704436	0.278333	2.53091	0.0113769	0.730758
chr1:147540949-147541369	34.8725	1.28902	0.527793	2.44228	0.0145948	0.730758
chr1:152313638-152314627	11.6185	1.60945	0.64755	2.48545	0.0129387	0.730758
chr1:166107655-166108632	12.4471	1.60954	0.656557	2.45148	0.0142269	0.730758
chr1:169893251-169894465	24.7486	-1.31882	0.519115	-2.54053	0.0110686	0.730758
chr1:173688281-173688956	35.7434	1.37796	0.561874	2.45243	0.0141896	0.730758
chr1:177008301-177008985	24.1827	1.37957	0.560589	2.46093	0.0138579	0.730758
chr1:182781607-182782480	13.7126	1.51393	0.591406	2.55988	0.0104709	0.730758
chr1:186652053-186652532	18.8902	1.51774	0.569137	2.66674	0.00765904	0.730758
chr1:187512915-187513559	15.3355	1.46098	0.602837	2.4235	0.0153718	0.730758
chr1:196859796-196860936	27.7467	1.45735	0.566109	2.57432	0.0100438	0.730758
chr1:201454167-201454684	21.843	-1.42868	0.580689	-2.46031	0.0138816	0.730758
chr1:206752434-206753141	26.6531	1.38252	0.570966	2.42137	0.0154623	0.730758
chr1:209816320-209817763	13.3523	1.48231	0.598994	2.47466	0.0133363	0.730758
chr1:218611745-218612509	12.741	1.68141	0.665475	2.52663	0.0115162	0.730758
chr1:223440790-223442200	10.807	1.61332	0.680627	2.37034	0.0177715	0.730758
chr1:223793906-223794180	174.017	-0.928617	0.392264	-2.36733	0.017917	0.730758
chr1:223870839-223871730	34.8928	-1.08278	0.450551	-2.40323	0.0162509	0.730758
chr1:228308598-228309846	12.7003	1.5234	0.644299	2.36443	0.0180579	0.730758
chr1:235074699-235075592	20.9094	-1.23872	0.520884	-2.37811	0.0174014	0.730758
chr1:236461703-236462196	70.1733	-1.15165	0.485484	-2.37217	0.0176838	0.730758
chr1:243481344-243482115	11.6324	1.75751	0.724343	2.42636	0.0152513	0.730758
chr1:244047367-244048577	38.8082	-1.03586	0.409598	-2.52896	0.0114402	0.730758
chr1:244254725-244255578	13.5166	1.62104	0.644958	2.5134	0.0119575	0.730758
chr2:9950722-9952445	15.7288	-1.61419	0.624852	-2.58332	0.00978549	0.730758
chr2:12153098-12153570	25.8347	1.36824	0.574465	2.38177	0.0172296	0.730758
chr2:16285768-16286678	10.883	1.74511	0.693837	2.51516	0.0118979	0.730758
chr2:23203336-23204153	14.9131	1.60102	0.67701	2.36484	0.0180377	0.730758
chr2:23422073-23422859	23.8824	1.40321	0.590362	2.37686	0.0174606	0.730758
chr2:25025812-25026748	12.0853	1.9053	0.788776	2.41552	0.0157129	0.730758
chr2:26345338-26346538	28.6683	-1.07155	0.444228	-2.41217	0.0158579	0.730758
chr2:27956578-27957617	55.7705	-0.986025	0.39324	-2.50744	0.012161	0.730758
chr2:29014391-29015756	15.9666	1.49405	0.63066	2.36902	0.0178352	0.730758
chr2:29941337-29941983	11.5808	2.06931	0.826031	2.50513	0.0122408	0.730758
chr2:30146110-30149164	120.089	-0.801221	0.320804	-2.49754	0.0125059	0.730758
chr2:39099751-39100634	11.5731	1.66322	0.652907	2.5474	0.0108529	0.730758
chr2:43228938-43229742	11.8929	1.57782	0.64443	2.4484	0.0143491	0.730758
chr2:46940134-46942559	37.7403	-0.996345	0.409421	-2.43354	0.0149518	0.730758
chr2:48564024-48564590	40.7015	1.07129	0.451203	2.37431	0.0175819	0.730758
chr2:54605568-54606922	13.9304	1.63401	0.649495	2.51582	0.0118755	0.730758
chr2:67807728-67808277	17.5393	1.48476	0.623032	2.38312	0.0171668	0.730758
chr2:68929666-68930675	11.2448	1.70293	0.665805	2.55771	0.0105365	0.730758
chr2:74703105-74704082	26.6665	-1.2442	0.513096	-2.42489	0.015313	0.730758
chr2:77335748-77336331	15.1057	1.66142	0.698813	2.37748	0.0174312	0.730758
chr2:88196319-88196842	12.4785	1.59949	0.660441	2.42184	0.0154419	0.730758
chr2:88214644-88215027	15.4909	1.69681	0.659755	2.57188	0.0101148	0.730758
chr2:91432197-91433264	17.9189	1.33482	0.540163	2.47115	0.0134678	0.730758
chr2:94204814-94205807	11.9628	1.59469	0.664719	2.39904	0.0164382	0.730758
chr2:96171765-96172608	15.3046	1.61634	0.675123	2.39414	0.0166595	0.730758
chr2:98172738-98173592	14.4105	1.61303	0.604153	2.6699	0.00758736	0.730758
chr2:100225722-100227111	12.6855	1.57598	0.62188	2.53422	0.0112699	0.730758
chr2:108533526-108534596	78.341	-0.843612	0.325458	-2.59208	0.0095398	0.730758
chr2:112800240-112800783	19.6848	1.43167	0.578871	2.47321	0.0133905	0.730758
chr2:117609658-117610149	37.3614	1.27181	0.529829	2.40042	0.0163762	0.730758
chr2:126166455-126167129	10.8414	1.79402	0.741282	2.42016	0.0155136	0.730758
chr2:133600311-133601395	11.2044	1.91246	0.727765	2.62785	0.00859265	0.730758
chr2:133654642-133655704	33.9949	-1.23148	0.462163	-2.66461	0.00770784	0.730758
chr2:136207177-136208060	27.2133	-1.27361	0.527123	-2.41615	0.0156856	0.730758
chr2:148808119-148808616	32.5263	1.36173	0.532671	2.55642	0.0105756	0.730758
chr2:152490850-152491556	11.7895	1.66833	0.666474	2.50321	0.0123071	0.730758
chr2:154576588-154577302	147.637	1.02645	0.434804	2.36072	0.0182396	0.730758
chr2:172237703-172238118	32.2833	1.20898	0.484497	2.49534	0.0125838	0.730758
chr2:182847256-182848082	10.9715	1.83036	0.684121	2.6755	0.00746178	0.730758
chr2:190805183-190805445	12.531	2.26903	0.841851	2.69528	0.0070329	0.730758
chr2:199626211-199626722	13.4517	2.13772	0.82248	2.59912	0.00934636	0.730758
chr2:200107143-200107633	11.26	1.76641	0.73785	2.39399	0.0166661	0.730758
chr2:200305782-200307198	35.1823	-1.07204	0.421835	-2.54138	0.0110415	0.730758
chr2:216683901-216684409	27.9798	-1.21383	0.465413	-2.60806	0.00910566	0.730758
chr2:218381478-218382854	104.674	-0.77987	0.306068	-2.54803	0.0108334	0.730758
chr2:218891019-218892681	17.4522	1.51348	0.561751	2.69422	0.00705543	0.730758
chr2:227427590-227428174	37.9307	1.18435	0.501075	2.36362	0.0180973	0.730758
chr2:230551616-230552615	12.0004	1.76833	0.712135	2.48315	0.0130227	0.730758
chr2:238125863-238127477	59.4868	1.21571	0.479662	2.53451	0.0112604	0.730758
chr2:238976354-238977648	11.2089	1.85191	0.686087	2.69923	0.00694996	0.730758
chr2:240424524-240425588	14.1067	1.57688	0.665111	2.37085	0.0177471	0.730758
chr2:240733425-240734612	11.8741	1.68544	0.684502	2.46229	0.0138052	0.730758
chr3:12809586-12810733	47.2908	-0.932081	0.393518	-2.36859	0.0178563	0.730758
chr3:20430036-20431272	13.577	1.72688	0.643701	2.68274	0.00730224	0.730758
chr3:37326699-37327394	13.1474	1.51438	0.608717	2.48783	0.0128526	0.730758
chr3:39281498-39282800	16.957	1.83935	0.701885	2.62059	0.00877789	0.730758
chr3:43690368-43692199	45.127	-1.00904	0.391359	-2.57829	0.0099292	0.730758
chr3:46213838-46214800	11.5514	1.55462	0.658454	2.36102	0.0182245	0.730758
chr3:46395077-46396160	23.9815	-1.29848	0.532862	-2.4368	0.014818	0.730758
chr3:49534335-49535601	13.4168	1.64698	0.642233	2.56446	0.0103336	0.730758
chr3:49673209-49674880	49.1447	-0.956838	0.376891	-2.53877	0.0111244	0.730758
chr3:50598536-50600102	11.2016	1.9032	0.75003	2.53749	0.011165	0.730758
chr3:50882432-50883031	10.6344	1.63528	0.687162	2.37976	0.0173239	0.730758
chr3:61527525-61528603	15.1764	1.61935	0.631727	2.56337	0.0103663	0.730758
chr3:61695217-61696397	9.99282	1.69453	0.708766	2.39081	0.0168112	0.730758
chr3:62134044-62134979	19.3817	1.59872	0.599441	2.66701	0.00765288	0.730758
chr3:64685982-64686641	9.10289	-1.8255	0.765457	-2.38485	0.017086	0.730758
chr3:71251232-71251909	10.3407	-1.88023	0.770981	-2.43874	0.0147385	0.730758
chr3:71510762-71511534	13.2131	1.67155	0.660137	2.53213	0.0113372	0.730758
chr3:75671439-75672050	29.4964	1.39397	0.57019	2.44475	0.0144951	0.730758
chr3:84264766-84265306	18.2115	1.76973	0.691471	2.55937	0.0104862	0.730758
chr3:90686284-90686762	28.2006	1.40219	0.545811	2.56901	0.0101991	0.730758
chr3:97521251-97522153	10.4404	2.01101	0.825068	2.43738	0.014794	0.730758
chr3:113278770-113279621	10.7709	1.8897	0.758774	2.49046	0.0127579	0.730758
chr3:113745136-113746848	52.3731	-1.04941	0.392269	-2.67524	0.00746761	0.730758
chr3:118133109-118133557	17.3384	1.48419	0.602715	2.46251	0.0137969	0.730758
chr3:126471710-126473108	74.2426	-0.911088	0.354076	-2.57314	0.010078	0.730758
chr3:127726145-127726799	17.8483	1.32944	0.555983	2.39115	0.0167956	0.730758
chr3:132641504-132641918	21.4691	1.65475	0.681092	2.42955	0.0151176	0.730758
chr3:152183399-152184421	10.9783	1.703	0.667033	2.55309	0.0106771	0.730758
chr3:156825457-156826843	23.1848	-1.34245	0.523853	-2.56264	0.0103881	0.730758
chr3:158917829-158918527	11.041	1.61512	0.676074	2.38896	0.016896	0.730758
chr3:160225602-160226403	11.9057	1.52492	0.640999	2.37898	0.0173608	0.730758
chr3:172129402-172131040	113.423	-0.823369	0.310899	-2.64835	0.00808851	0.730758
chr3:184360144-184361036	11.687	1.72162	0.724605	2.37594	0.0175042	0.730758
chr3:185253815-185254358	13.5502	-1.77882	0.734305	-2.42246	0.0154159	0.730758
chr3:185537337-185537980	32.426	-1.0578	0.429793	-2.46118	0.0138482	0.730758
chr3:194896065-194896866	11.4893	1.60959	0.669326	2.4048	0.0161815	0.730758
chr3:194943182-194944910	47.9784	1.23219	0.478973	2.57258	0.0100945	0.730758
chr4:1248077-1249927	39.5778	-1.04017	0.4114	-2.52838	0.0114591	0.730758
chr4:2386544-2388029	12.3951	1.76529	0.683497	2.58273	0.00980211	0.730758
chr4:2844767-2846177	11.8404	1.59033	0.650657	2.44419	0.0145178	0.730758
chr4:5851569-5852317	27.7546	1.28286	0.53414	2.40172	0.0163181	0.730758
chr4:6552791-6553864	11.9689	1.70599	0.678322	2.51502	0.0119025	0.730758
chr4:8079509-8080373	11.0545	1.87409	0.694551	2.69827	0.00697	0.730758
chr4:11140363-11140764	42.4009	1.20626	0.504574	2.39066	0.0168182	0.730758
chr4:11454702-11455086	23.2001	1.42102	0.558402	2.5448	0.0109341	0.730758
chr4:17093946-17094624	15.1407	1.53551	0.614247	2.49982	0.0124256	0.730758
chr4:18411912-18412326	15.5553	1.98479	0.7715	2.57263	0.0100928	0.730758
chr4:22125224-22126298	11.6466	1.77654	0.695693	2.55363	0.0106605	0.730758
chr4:25913788-25914860	42.4088	-1.09219	0.406408	-2.68741	0.00720082	0.730758
chr4:26256647-26258048	13.7503	1.57566	0.624652	2.52245	0.0116539	0.730758
chr4:40327205-40328112	65.1051	-0.829272	0.343027	-2.41752	0.0156268	0.730758
chr4:42299917-42300634	14.7742	1.7113	0.702551	2.43584	0.0148574	0.730758
chr4:47914231-47914928	12.0267	-1.78971	0.672176	-2.66257	0.00775475	0.730758
chr4:48269174-48270968	49.0821	-0.94385	0.389854	-2.42104	0.0154764	0.730758
chr4:56830100-56830884	13.8788	1.60241	0.644197	2.48745	0.0128662	0.730758
chr4:74108525-74109757	34.4024	-1.11811	0.438022	-2.55263	0.0106914	0.730758
chr4:81402824-81403372	12.7111	1.72721	0.65894	2.6212	0.00876208	0.730758
chr4:88106239-88107091	11.2739	1.70846	0.711146	2.4024	0.0162877	0.730758
chr4:88378735-88379423	13.6691	-1.61073	0.618799	-2.60299	0.00924148	0.730758
chr4:100754275-100755356	47.9952	0.991127	0.408056	2.4289	0.0151447	0.730758
chr4:104453110-104453470	22.5653	1.41379	0.557178	2.53742	0.0111673	0.730758
chr4:106810220-106810999	19.7486	1.337	0.539635	2.4776	0.0132269	0.730758
chr4:108868434-108868950	26.2531	1.6878	0.65756	2.56676	0.0102652	0.730758
chr4:115515188-115516038	32.3273	1.38114	0.513881	2.68765	0.00719558	0.730758
chr4:123527784-123528500	11.2874	2.00613	0.755043	2.65698	0.00788448	0.730758
chr4:129671262-129671707	14.6948	1.90745	0.751225	2.53911	0.0111133	0.730758
chr4:138304887-138305927	27.8088	1.12706	0.449159	2.50927	0.0120982	0.730758
chr4:144906176-144907044	12.9178	1.55656	0.636926	2.44387	0.0145307	0.730758
chr4:156013877-156014087	57.2974	1.24058	0.470787	2.63511	0.00841102	0.730758
chr4:174072884-174073864	10.8408	1.63178	0.691023	2.3614	0.0182063	0.730758
chr4:180099772-180100120	13.5942	1.51282	0.633561	2.3878	0.0169496	0.730758
chr4:183658676-183660319	118.425	-0.793275	0.324579	-2.44401	0.0145249	0.730758
chr5:4938921-4940453	14.4085	1.78105	0.668197	2.66545	0.00768858	0.730758
chr5:8801297-8801731	12.6976	1.7651	0.716778	2.46255	0.0137951	0.730758
chr5:9571835-9572765	11.5734	1.61623	0.669508	2.41405	0.0157762	0.730758
chr5:32390761-32391640	30.5628	-1.22072	0.500975	-2.4367	0.0148221	0.730758
chr5:33984831-33985272	13.7751	1.42636	0.593385	2.40377	0.0162269	0.730758
chr5:39460871-39461651	31.608	-1.08449	0.434556	-2.49563	0.0125732	0.730758
chr5:49777011-49777476	19.6608	1.20634	0.510052	2.36513	0.0180237	0.730758
chr5:56861092-56861115	377.334	0.973988	0.377384	2.58089	0.00985451	0.730758
chr5:65898653-65898973	16.3985	1.71445	0.665846	2.57485	0.0100285	0.730758
chr5:77744486-77745682	12.0704	1.77868	0.723801	2.45741	0.0139941	0.730758
chr5:78548714-78549933	79.2627	-0.853749	0.33741	-2.5303	0.0113965	0.730758
chr5:79106807-79107774	31.4659	-1.11036	0.439035	-2.52908	0.0114361	0.730758
chr5:100299004-100300087	10.8642	1.71245	0.680518	2.51639	0.0118564	0.730758
chr5:122270107-122270598	11.3418	2.2902	0.855867	2.67589	0.00745318	0.730758
chr5:133026112-133026642	18.4623	-1.53062	0.568177	-2.69391	0.0070619	0.730758
chr5:133309952-133310610	10.9383	1.83332	0.701649	2.61288	0.0089783	0.730758
chr5:135721612-135722245	203.32	-0.952751	0.374293	-2.54547	0.010913	0.730758
chr5:139803970-139805200	15.6777	1.358	0.559579	2.42683	0.0152314	0.730758
chr5:149682260-149684115	27.2848	1.14561	0.456951	2.50707	0.0121735	0.730758
chr5:163438609-163439222	10.125	1.83058	0.726835	2.51857	0.0117834	0.730758
chr5:168339260-168340237	54.4859	1.20958	0.450038	2.68772	0.00719413	0.730758
chr5:169802590-169803893	53.0533	-0.909255	0.376091	-2.41765	0.0156213	0.730758
chr5:172450513-172451852	16.4652	1.36568	0.552617	2.47129	0.0134627	0.730758
chr5:172740438-172740985	13.9985	-1.49872	0.619585	-2.4189	0.0155673	0.730758
chr5:173887584-173888584	40.0245	-1.00362	0.400606	-2.50526	0.0122362	0.730758
chr5:175830474-175831471	10.3227	1.80971	0.742405	2.43764	0.0147836	0.730758
chr5:176875369-176876584	12.5734	1.55296	0.640725	2.42375	0.0153613	0.730758
chr5:178804002-178804835	16.8298	1.37653	0.582528	2.36303	0.0181262	0.730758
chr5:179509823-179510457	22.11	1.43957	0.59212	2.43121	0.0150485	0.730758
chr6:1640185-1641052	12.1341	1.72532	0.665662	2.59189	0.00954494	0.730758
chr6:2468297-2468795	18.9126	1.56847	0.61842	2.53625	0.0112046	0.730758
chr6:3165575-3166325	21.2383	-1.35178	0.520432	-2.59741	0.00939294	0.730758
chr6:3387644-3388646	11.1785	2.0082	0.74262	2.7042	0.00684681	0.730758
chr6:3825630-3826242	12.9103	1.60266	0.66054	2.42628	0.0152543	0.730758
chr6:6821720-6822151	25.2369	1.3321	0.531831	2.50474	0.0122542	0.730758
chr6:11212510-11213229	34.2766	-1.12451	0.439212	-2.56028	0.0104588	0.730758
chr6:11537149-11538444	29.1607	-1.32716	0.49545	-2.67869	0.00739113	0.730758
chr6:13407233-13408163	51.6022	-1.00145	0.390201	-2.5665	0.010273	0.730758
chr6:14665499-14666880	86.5434	-0.855601	0.360183	-2.37546	0.0175272	0.730758
chr6:15043741-15045550	14.4084	1.40993	0.577562	2.44117	0.0146397	0.730758
chr6:15254209-15254555	8.8567	-2.12861	0.830109	-2.56426	0.0103398	0.730758
chr6:15853348-15853925	40.3656	1.27439	0.489776	2.60199	0.00926854	0.730758
chr6:27019693-27020527	24.7776	-1.26244	0.506525	-2.49235	0.0126902	0.730758
chr6:27601580-27602138	13.2636	-1.63604	0.663061	-2.46741	0.0136095	0.730758
chr6:28865988-28867462	30.6066	-1.07441	0.438905	-2.44795	0.0143673	0.730758
chr6:34043782-34044845	28.8098	1.23853	0.524138	2.36298	0.0181286	0.730758
chr6:40650029-40651164	10.9344	1.80609	0.734358	2.45941	0.0139167	0.730758
chr6:51196135-51196756	10.827	1.5936	0.668343	2.38441	0.0171067	0.730758
chr6:54310384-54311047	48.474	1.30631	0.494175	2.64341	0.00820755	0.730758
chr6:56932847-56933982	20.6786	1.43042	0.542022	2.63904	0.00831402	0.730758
chr6:58450506-58450873	101.622	0.812097	0.333526	2.43488	0.0148965	0.730758
chr6:60232997-60233352	15.0621	1.4379	0.583349	2.46491	0.0137047	0.730758
chr6:60237459-60237751	38.7325	1.2389	0.48677	2.54515	0.010923	0.730758
chr6:85697656-85699143	14.5381	1.87918	0.755968	2.48579	0.0129265	0.730758
chr6:96301657-96302504	11.4366	1.78607	0.675805	2.64287	0.00822057	0.730758
chr6:100464784-100465758	17.2485	-1.49064	0.624077	-2.38855	0.0169152	0.730758
chr6:112282436-112284041	11.8606	1.77876	0.730409	2.4353	0.0148795	0.730758
chr6:128380344-128381112	11.3766	1.62993	0.660116	2.46915	0.0135433	0.730758
chr6:129208414-129208799	15.8474	1.60762	0.678275	2.37015	0.0177807	0.730758
chr6:143059905-143060804	40.7947	-0.952895	0.397201	-2.39902	0.0164389	0.730758
chr6:149990207-149991307	19.6195	1.37083	0.563478	2.4328	0.0149825	0.730758
chr6:157312552-157313396	45.29	1.1479	0.460549	2.49245	0.0126865	0.730758
chr6:167277151-167277865	12.2621	1.88083	0.716226	2.62604	0.00863855	0.730758
chr6:169923526-169924664	23.5995	1.18656	0.498414	2.38068	0.0172808	0.730758
chr7:148957-150215	145.244	-0.695042	0.2872	-2.42007	0.0155177	0.730758
chr7:906272-906849	134.166	1.07437	0.44533	2.41253	0.0158421	0.730758
chr7:1280449-1281065	99.8833	1.16984	0.455144	2.57026	0.0101623	0.730758
chr7:1383042-1384084	11.2636	1.70822	0.670597	2.54731	0.0108557	0.730758
chr7:1384416-1385065	18.627	1.49836	0.626816	2.39043	0.0168286	0.730758
chr7:4484462-4485179	39.731	1.32394	0.547961	2.41613	0.0156865	0.730758
chr7:4807798-4808243	17.7337	1.5148	0.625787	2.42063	0.0154937	0.730758
chr7:8264700-8265656	10.9935	1.86935	0.742634	2.51718	0.0118297	0.730758
chr7:10972943-10974621	25.4054	-1.29591	0.501324	-2.58497	0.00973878	0.730758
chr7:12995962-12996296	15.6076	1.7053	0.65656	2.59732	0.00939545	0.730758
chr7:15442750-15443141	85.5849	-1.0715	0.444065	-2.41292	0.0158252	0.730758
chr7:17009259-17010127	28.6961	-1.31817	0.505979	-2.6052	0.00918213	0.730758
chr7:17914063-17914864	10.6533	1.64272	0.682621	2.40649	0.0161069	0.730758
chr7:29611530-29612289	10.7466	1.74874	0.694689	2.51729	0.0118261	0.730758
chr7:34391118-34391799	15.9327	1.58216	0.619514	2.55387	0.0106532	0.730758
chr7:36534704-36535254	11.9321	1.67946	0.682313	2.46142	0.0138387	0.730758
chr7:44846804-44848905	124.52	-0.767994	0.30481	-2.51958	0.0117493	0.730758
chr7:45853820-45854401	16.6417	1.5654	0.614997	2.54538	0.0109158	0.730758
chr7:57317249-57317671	21.6624	1.57817	0.600424	2.62842	0.00857834	0.730758
chr7:57884972-57885530	11.7634	2.0646	0.811141	2.54531	0.0109181	0.730758
chr7:58053436-58054215	15.6886	1.62608	0.656742	2.47599	0.0132869	0.730758
chr7:58062726-58063394	41.1339	1.24509	0.475274	2.61973	0.0087999	0.730758
chr7:58111200-58112973	51.5368	1.16745	0.492127	2.37226	0.0176799	0.730758
chr7:60915808-60916249	13.1025	1.73871	0.648359	2.6817	0.00732486	0.730758
chr7:62341355-62342415	48.2058	1.21731	0.452835	2.68821	0.00718367	0.730758
chr7:65770037-65771604	55.5757	-0.919379	0.389157	-2.36249	0.0181526	0.730758
chr7:69256266-69257458	68.4652	-0.930207	0.390741	-2.38063	0.0172833	0.730758
chr7:71925525-71926682	62.8357	-0.944866	0.394405	-2.39567	0.0165899	0.730758
chr7:73587181-73588321	69.1716	-0.887147	0.341764	-2.59579	0.00943745	0.730758
chr7:75738626-75740291	60.625	-1.01965	0.37914	-2.68938	0.00715853	0.730758
chr7:75842545-75843847	69.6618	-0.911348	0.349838	-2.60506	0.0091858	0.730758
chr7:76392721-76395234	59.1381	-0.969551	0.40589	-2.3887	0.0169081	0.730758
chr7:80493310-80494192	20.4563	1.39324	0.588504	2.36743	0.0179122	0.730758
chr7:91847828-91848422	22.9366	-1.24923	0.491739	-2.54043	0.0110715	0.730758
chr7:99407838-99409443	65.7466	-0.890612	0.368551	-2.41653	0.0156694	0.730758
chr7:134515296-134516951	11.375	1.87534	0.740306	2.5332	0.0113026	0.730758
chr7:137833841-137834962	12.285	1.54377	0.648231	2.38151	0.0172418	0.730758
chr7:138932374-138933195	11.9776	1.92291	0.812249	2.36739	0.0179141	0.730758
chr7:142082947-142084471	12.3627	1.76503	0.663074	2.6619	0.0077702	0.730758
chr7:148982642-148983484	11.428	-1.65809	0.694621	-2.38705	0.0169844	0.730758
chr7:150801448-150802151	18.1487	1.34324	0.556355	2.41436	0.0157629	0.730758
chr7:151028077-151029071	31.5003	-1.10507	0.442971	-2.49468	0.012607	0.730758
chr7:158573122-158573756	12.5769	1.70241	0.66648	2.55433	0.0106392	0.730758
chr8:9310023-9311165	12.0843	1.8197	0.691967	2.62976	0.00854462	0.730758
chr8:11874320-11875489	36.0315	-1.06802	0.451844	-2.36369	0.0180939	0.730758
chr8:12135286-12137138	25.6162	1.1805	0.458529	2.57454	0.0100373	0.730758
chr8:17335900-17337367	41.581	-1.10822	0.429927	-2.5777	0.00994598	0.730758
chr8:19816568-19818366	44.2089	-1.07273	0.414521	-2.58788	0.0096569	0.730758
chr8:19865277-19866029	21.5307	1.63626	0.633256	2.58389	0.00976932	0.730758
chr8:22163944-22165683	23.7861	1.22314	0.475864	2.57036	0.0101592	0.730758
chr8:23523130-23524589	25.173	-1.25694	0.495355	-2.53745	0.0111664	0.730758
chr8:36325224-36325452	138.72	-1.01327	0.421368	-2.40471	0.0161854	0.730758
chr8:46336318-46338223	14.9283	1.84384	0.710052	2.59676	0.00941064	0.730758
chr8:48173786-48174142	19.5977	1.71933	0.642845	2.67456	0.0074827	0.730758
chr8:53176223-53177479	24.3359	1.31263	0.505315	2.59765	0.00938629	0.730758
chr8:60933031-60933725	10.7016	1.74954	0.688048	2.54276	0.0109981	0.730758
chr8:81557773-81558142	26.4512	-1.18323	0.500174	-2.36565	0.0179985	0.730758
chr8:85742894-85743179	35.9611	1.03899	0.436063	2.38267	0.0171876	0.730758
chr8:93671024-93672045	15.5015	1.43983	0.600982	2.3958	0.0165843	0.730758
chr8:105008715-105009419	12.0497	1.69014	0.715316	2.36279	0.0181378	0.730758
chr8:107840262-107840799	27.1933	1.26397	0.519195	2.43448	0.0149134	0.730758
chr8:110669461-110670272	11.566	1.67456	0.650509	2.57422	0.0100466	0.730758
chr8:116175639-116176178	21.3202	1.37333	0.540717	2.53983	0.0110905	0.730758
chr8:120965977-120966560	96.228	-0.908354	0.374823	-2.42342	0.0153751	0.730758
chr8:124997744-124998702	48.3686	-0.912388	0.383226	-2.38081	0.0172747	0.730758
chr8:128295635-128296783	25.3956	-1.23128	0.484883	-2.53933	0.0111065	0.730758
chr8:129642373-129643170	12.7357	1.55105	0.61614	2.51736	0.0118236	0.730758
chr8:130440556-130441146	22.9936	1.39076	0.535126	2.59893	0.00935139	0.730758
chr8:140463801-140465088	36.4028	-1.12065	0.439636	-2.54905	0.0108018	0.730758
chr8:141326982-141327976	29.5856	-1.21154	0.491709	-2.46393	0.0137424	0.730758
chr9:14016020-14016469	14.4617	1.63794	0.658658	2.48678	0.0128906	0.730758
chr9:19873196-19873890	31.0256	1.24382	0.521204	2.38644	0.0170125	0.730758
chr9:34498151-34499006	11.0569	1.82265	0.692408	2.63234	0.00847997	0.730758
chr9:40596137-40596530	39.6142	1.17985	0.437094	2.69931	0.00694827	0.730758
chr9:40952424-40953245	16.5944	1.6435	0.658804	2.49467	0.0126074	0.730758
chr9:63851911-63852713	11.2015	1.76681	0.687912	2.56836	0.010218	0.730758
chr9:65466857-65467870	16.337	1.62875	0.607256	2.68215	0.00731508	0.730758
chr9:71420503-71421071	87.0479	1.2801	0.496817	2.5766	0.00997781	0.730758
chr9:72199584-72200786	19.6381	1.64428	0.633351	2.59615	0.00942738	0.730758
chr9:75147708-75148271	13.5833	-1.56873	0.619444	-2.53248	0.0113258	0.730758
chr9:83662774-83663253	12.0161	1.73008	0.719821	2.40349	0.0162393	0.730758
chr9:85414802-85415416	10.8494	1.78648	0.675117	2.64618	0.00814055	0.730758
chr9:86634215-86635297	12.5881	1.76973	0.6836	2.58884	0.0096299	0.730758
chr9:89309740-89311346	33.1067	-1.12205	0.429674	-2.6114	0.00901722	0.730758
chr9:93371877-93372809	11.3312	1.55639	0.647134	2.40505	0.0161701	0.730758
chr9:102262235-102262951	18.797	1.30863	0.55188	2.37122	0.0177295	0.730758
chr9:106878675-106879522	17.9845	1.37163	0.567482	2.41705	0.015647	0.730758
chr9:112005621-112006431	12.1683	1.71368	0.687656	2.49207	0.0127002	0.730758
chr9:115008323-115009055	30.2972	-1.12783	0.468566	-2.40697	0.0160855	0.730758
chr9:122838069-122839032	10.9549	1.69948	0.691599	2.45732	0.0139978	0.730758
chr9:127965214-127965693	20.6068	-1.33449	0.565119	-2.36142	0.0182049	0.730758
chr9:131597370-131599260	56.7107	-0.932369	0.364047	-2.56113	0.0104334	0.730758
chr9:136021396-136022735	11.5033	1.69531	0.6805	2.49126	0.012729	0.730758
chr9:136643605-136645539	30.1217	-1.11159	0.464515	-2.393	0.0167111	0.730758
chr9:137329786-137330444	20.3685	1.40784	0.525408	2.67952	0.0073727	0.730758
chr10:1571424-1572643	16.8932	1.41717	0.599466	2.36406	0.018076	0.730758
chr10:1669414-1670074	16.8593	1.42302	0.584104	2.43625	0.0148405	0.730758
chr10:2014851-2015681	23.6498	1.4491	0.547684	2.64587	0.00814819	0.730758
chr10:2754858-2755520	17.8791	1.58614	0.64074	2.47548	0.0133055	0.730758
chr10:4175211-4177347	56.3513	1.02365	0.389373	2.62897	0.00856445	0.730758
chr10:7648918-7649544	16.8461	1.57858	0.653042	2.41727	0.0156373	0.730758
chr10:8934998-8935409	16.0928	1.89177	0.729164	2.59444	0.00947455	0.730758
chr10:16816730-16819498	192.472	-0.720101	0.288003	-2.50032	0.012408	0.730758
chr10:22346382-22346828	11.0435	1.77985	0.732875	2.42859	0.0151577	0.730758
chr10:22618087-22618806	11.4044	1.54125	0.644522	2.3913	0.0167886	0.730758
chr10:24880768-24881387	14.9267	1.505	0.600698	2.50542	0.0122305	0.730758
chr10:24951435-24953099	17.4229	1.32529	0.53782	2.46418	0.0137327	0.730758
chr10:29997882-29998732	13.9973	1.41744	0.590213	2.40157	0.0163248	0.730758
chr10:38793164-38793954	31.1057	1.21077	0.473932	2.55473	0.010627	0.730758
chr10:41897430-41897984	303.914	0.859512	0.350759	2.45043	0.0142686	0.730758
chr10:42225935-42228682	94.251	1.1319	0.448665	2.52282	0.0116417	0.730758
chr10:42320470-42321853	77.6413	0.981317	0.400101	2.45267	0.0141799	0.730758
chr10:46283966-46284989	11.0686	1.88459	0.752016	2.50605	0.0122088	0.730758
chr10:46527649-46528695	14.5894	1.48049	0.586404	2.5247	0.0115798	0.730758
chr10:48787509-48788065	43.8285	1.0096	0.401873	2.51223	0.0119972	0.730758
chr10:49168664-49169419	19.6546	-1.35996	0.537802	-2.52874	0.0114471	0.730758
chr10:69392428-69393320	24.4667	-1.18837	0.485773	-2.44635	0.0144311	0.730758
chr10:73496794-73497519	39.8558	1.08694	0.423342	2.56753	0.0102426	0.730758
chr10:78753915-78754899	22.278	-1.16022	0.490417	-2.36578	0.0179921	0.730758
chr10:80491071-80492336	62.9312	-0.913074	0.36646	-2.4916	0.0127168	0.730758
chr10:86593903-86594372	18.5668	1.60362	0.62885	2.55008	0.0107699	0.730758
chr10:86798913-86799951	13.4824	1.49623	0.611131	2.4483	0.0143532	0.730758
chr10:98275879-98276209	17.0019	1.62186	0.616454	2.63094	0.00851484	0.730758
chr10:102542462-102542994	11.3927	-1.70987	0.704629	-2.42663	0.0152399	0.730758
chr10:102678463-102679540	41.6777	-1.08368	0.448755	-2.41486	0.0157412	0.730758
chr10:118870639-118871533	27.2502	-1.31813	0.495883	-2.65814	0.00785729	0.730758
chr10:119088334-119089292	11.5118	1.75166	0.678069	2.58331	0.00978572	0.730758
chr10:129385970-129386436	29.3087	1.43887	0.567094	2.53727	0.011172	0.730758
chr11:1172988-1175391	25.5033	1.26675	0.528956	2.39482	0.0166287	0.730758
chr11:1844880-1845378	19.5734	1.57855	0.593232	2.66093	0.00779258	0.730758
chr11:3814664-3814974	11.791	1.72771	0.701854	2.46163	0.0138307	0.730758
chr11:4986786-4987095	21.2525	1.77165	0.74179	2.38835	0.0169244	0.730758
chr11:6544407-6545175	10.6297	1.73973	0.72535	2.39847	0.0164639	0.730758
chr11:6666559-6667084	25.8053	1.39445	0.589742	2.3645	0.0180543	0.730758
chr11:16816711-16817699	16.6113	1.51468	0.577893	2.62104	0.00876611	0.730758
chr11:34606003-34606769	15.6579	1.64569	0.639292	2.57423	0.0100463	0.730758
chr11:54021133-54021367	141.796	0.991632	0.406678	2.43837	0.0147536	0.730758
chr11:55258276-55259032	10.9253	1.78699	0.709578	2.51838	0.0117895	0.730758
chr11:57231548-57232320	31.3494	1.22173	0.494803	2.46912	0.0135445	0.730758
chr11:57424553-57426074	42.5349	-1.03127	0.425296	-2.42482	0.0153159	0.730758
chr11:61378019-61379344	52.834	-0.982784	0.38868	-2.52851	0.0114547	0.730758
chr11:64407672-64408055	11.0699	1.72327	0.707779	2.43476	0.0149016	0.730758
chr11:64581989-64582633	18.8048	1.49154	0.554799	2.68843	0.00717892	0.730758
chr11:65040538-65043005	32.0853	-1.08865	0.443703	-2.45356	0.0141448	0.730758
chr11:65775324-65777184	79.9786	-0.900066	0.359896	-2.50091	0.0123876	0.730758
chr11:67507331-67509077	50.1884	-0.910075	0.380302	-2.39303	0.0167097	0.730758
chr11:70635806-70636898	18.6457	1.35085	0.522558	2.58508	0.00973568	0.730758
chr11:72561711-72563515	16.121	1.75234	0.716349	2.44621	0.0144365	0.730758
chr11:73271788-73272887	48.1441	-1.01652	0.410237	-2.4779	0.013216	0.730758
chr11:78827977-78829418	88.7173	-0.983924	0.385027	-2.55547	0.0106046	0.730758
chr11:82864243-82864768	21.9733	-1.33508	0.52094	-2.56283	0.0103823	0.730758
chr11:92084558-92085366	10.9954	1.81567	0.694247	2.61531	0.00891466	0.730758
chr11:105109460-105111638	44.3327	-0.988245	0.401658	-2.46041	0.0138777	0.730758
chr11:105189121-105190425	25.6365	-1.18562	0.490103	-2.41912	0.0155579	0.730758
chr11:110945985-110946203	202.6	-0.823214	0.322612	-2.55172	0.0107194	0.730758
chr11:113204203-113204761	18.1016	-1.47839	0.559096	-2.64425	0.00818725	0.730758
chr11:125155758-125156527	11.5306	1.59143	0.645664	2.46479	0.0137092	0.730758
chr11:125433104-125434110	15.012	1.54783	0.649046	2.38477	0.0170897	0.730758
chr11:126923130-126923756	49.6266	1.27377	0.479241	2.65789	0.00786314	0.730758
chr11:127947950-127948872	12.2522	1.59782	0.667729	2.39292	0.0167148	0.730758
chr11:132539435-132540323	10.8615	1.90496	0.713626	2.66941	0.00759843	0.730758
chr12:4239815-4240605	12.2421	1.58635	0.657846	2.41143	0.01589	0.730758
chr12:4451461-4452251	13.3605	1.54566	0.61763	2.50256	0.0123297	0.730758
chr12:6340282-6342534	71.0015	-0.909069	0.351316	-2.58761	0.00966433	0.730758
chr12:8242699-8244128	105.01	-0.892793	0.348903	-2.55886	0.0105017	0.730758
chr12:25958247-25959560	119.691	-0.781665	0.328713	-2.37795	0.017409	0.730758
chr12:29791249-29791947	16.6411	1.53365	0.616381	2.48815	0.012841	0.730758
chr12:34437655-34438312	12.0779	1.65672	0.691416	2.39613	0.0165691	0.730758
chr12:43758382-43759586	34.7458	-1.00787	0.421364	-2.39192	0.0167607	0.730758
chr12:47536760-47537304	13.7372	1.53084	0.62878	2.43462	0.0149075	0.730758
chr12:49719434-49720013	22.5054	1.70892	0.655228	2.60813	0.00910383	0.730758
chr12:52155574-52156342	10.8305	1.72322	0.701729	2.45567	0.0140621	0.730758
chr12:52917806-52918446	47.8233	1.22083	0.507125	2.40735	0.0160688	0.730758
chr12:54324396-54325995	80.5889	-0.787738	0.32928	-2.3923	0.0167429	0.730758
chr12:63763605-63764069	31.7089	1.53214	0.567054	2.70194	0.00689368	0.730758
chr12:67184602-67184931	33.3279	1.47765	0.556006	2.65761	0.0078697	0.730758
chr12:69868647-69869104	14.5405	1.50067	0.617601	2.42984	0.0151054	0.730758
chr12:88518886-88520007	12.1503	1.49731	0.634004	2.36167	0.0181929	0.730758
chr12:92458188-92459129	10.1478	1.74385	0.726766	2.39946	0.0164192	0.730758
chr12:93096765-93098187	14.83	1.64227	0.625574	2.62523	0.00865917	0.730758
chr12:94949334-94949939	14.3877	1.76421	0.70759	2.49327	0.0126571	0.730758
chr12:101442023-101442601	11.5483	1.89767	0.77662	2.44349	0.0145458	0.730758
chr12:107528713-107529500	31.7834	1.38471	0.584017	2.371	0.0177399	0.730758
chr12:108052372-108053319	11.4777	1.7575	0.692078	2.53945	0.0111026	0.730758
chr12:113768462-113769817	12.0437	1.73174	0.657591	2.63347	0.00845174	0.730758
chr12:122443001-122443883	21.9144	1.56492	0.610216	2.56454	0.0103313	0.730758
chr12:122743793-122744764	40.4249	-1.10189	0.464833	-2.37051	0.0177634	0.730758
chr12:127696601-127697390	15.1266	1.38547	0.578733	2.39396	0.0166674	0.730758
chr12:128232970-128233766	18.8885	1.77574	0.662164	2.68173	0.00732425	0.730758
chr12:131477430-131477793	21.4561	1.28821	0.516745	2.49293	0.0126695	0.730758
chr12:132239185-132239985	24.7336	1.26954	0.534011	2.37737	0.0174367	0.730758
chr12:132349355-132350100	66.2176	1.04917	0.410879	2.55348	0.0106653	0.730758
chr12:132664254-132665412	10.8277	1.71596	0.713646	2.4045	0.0161945	0.730758
chr12:133181232-133181931	60.0324	-0.908329	0.376781	-2.41076	0.0159194	0.730758
chr13:16114161-16115058	48.4353	1.21532	0.454682	2.67289	0.0075201	0.730758
chr13:16135661-16136227	37.5629	1.05822	0.439676	2.40682	0.0160923	0.730758
chr13:16230169-16230804	56.1675	1.02785	0.413809	2.48387	0.0129963	0.730758
chr13:16238228-16239341	61.2151	1.11803	0.416179	2.68642	0.0072222	0.730758
chr13:16254875-16255336	79.7976	1.0356	0.431051	2.4025	0.0162834	0.730758
chr13:16407437-16407800	50.2814	1.10824	0.432491	2.56246	0.0103933	0.730758
chr13:16454767-16455204	36.7268	1.06085	0.446763	2.37453	0.0175715	0.730758
chr13:16751327-16751682	51.3865	0.988454	0.388404	2.54491	0.0109306	0.730758
chr13:16837619-16838088	35.7661	1.16327	0.487067	2.38833	0.0169254	0.730758
chr13:17352362-17352791	81.8396	1.0858	0.427433	2.54029	0.0110762	0.730758
chr13:17751659-17752361	79.4501	0.932609	0.363534	2.5654	0.0103057	0.730758
chr13:17863222-17863737	56.4429	1.07649	0.455971	2.36088	0.0182316	0.730758
chr13:17867737-17868130	47.6414	1.06174	0.393449	2.69854	0.00696449	0.730758
chr13:17876232-17876726	61.005	0.95916	0.375048	2.55743	0.0105448	0.730758
chr13:17997718-17997979	67.4794	0.919191	0.385668	2.38337	0.0171548	0.730758
chr13:18956609-18957221	11.9233	1.94823	0.721892	2.69878	0.00695943	0.730758
chr13:20391819-20393523	151.011	-0.735032	0.297352	-2.47193	0.0134387	0.730758
chr13:21218940-21219704	19.5017	1.54765	0.584006	2.65006	0.00804785	0.730758
chr13:28329088-28330332	47.891	-1.01448	0.412015	-2.46223	0.0138077	0.730758
chr13:28573661-28575310	64.1373	-0.827329	0.345761	-2.39278	0.0167214	0.730758
chr13:29594064-29596491	72.7779	-0.937155	0.370841	-2.52711	0.0115005	0.730758
chr13:44891602-44891967	59.3167	-1.12493	0.45751	-2.45882	0.0139396	0.730758
chr13:48626046-48626485	14.026	-1.61559	0.615804	-2.62355	0.00870183	0.730758
chr13:51559740-51560581	15.7123	1.45024	0.582868	2.4881	0.0128427	0.730758
chr13:79448276-79448950	12.7216	1.8094	0.715392	2.52924	0.011431	0.730758
chr13:79838582-79839886	11.0845	1.85522	0.712685	2.60315	0.00923727	0.730758
chr13:99227710-99228360	23.2881	-1.2444	0.492286	-2.52779	0.0114783	0.730758
chr13:106485850-106486668	16.4346	1.34393	0.557434	2.41093	0.0159119	0.730758
chr13:110869352-110870820	27.4009	-1.27499	0.475282	-2.68259	0.00730544	0.730758
chr14:16114455-16115485	21.9935	1.26309	0.488498	2.58565	0.00971959	0.730758
chr14:22810730-22812085	49.8887	-1.071	0.414201	-2.5857	0.00971806	0.730758
chr14:23383768-23385041	13.7572	1.55857	0.651055	2.39391	0.0166699	0.730758
chr14:44961331-44963121	41.5569	-0.992654	0.40462	-2.4533	0.0141553	0.730758
chr14:47174400-47175098	11.9909	1.79468	0.706297	2.54097	0.0110545	0.730758
chr14:51428747-51429284	16.6856	1.77822	0.693201	2.56523	0.0103106	0.730758
chr14:54509629-54510124	10.9331	-1.77619	0.711261	-2.49725	0.0125162	0.730758
chr14:55234544-55235029	25.1375	1.42196	0.548922	2.59046	0.00958469	0.730758
chr14:55247824-55249378	19.8891	1.30756	0.520163	2.51375	0.0119456	0.730758
chr14:55463804-55464357	21.4744	-1.30853	0.534984	-2.44592	0.0144484	0.730758
chr14:59918969-59919848	10.7695	1.75496	0.717033	2.44753	0.0143837	0.730758
chr14:65238630-65239782	24.7813	-1.37015	0.527347	-2.59818	0.00937182	0.730758
chr14:67044730-67044959	13.316	1.94029	0.782219	2.48049	0.01312	0.730758
chr14:67526727-67527493	14.0863	1.46749	0.615079	2.38586	0.0170394	0.730758
chr14:69049474-69050833	46.6161	-1.03067	0.392037	-2.629	0.00856355	0.730758
chr14:70710091-70710832	18.3096	1.46217	0.566179	2.58252	0.00980819	0.730758
chr14:72699468-72700706	72.0733	-0.984688	0.367319	-2.68074	0.00734597	0.730758
chr14:72904375-72905675	53.6108	-0.97383	0.383152	-2.54163	0.0110338	0.730758
chr14:72945450-72946218	22.9267	-1.20798	0.499038	-2.42062	0.0154942	0.730758
chr14:74175612-74176713	30.8712	-1.2376	0.487117	-2.54066	0.0110645	0.730758
chr14:81165464-81166431	11.7469	1.69709	0.656342	2.58569	0.00971856	0.730758
chr14:91554817-91555508	10.8979	-1.66827	0.69798	-2.39014	0.0168418	0.730758
chr14:92225924-92226962	42.0895	1.38193	0.548825	2.51799	0.0118027	0.730758
chr14:100782559-100784156	15.4842	1.50653	0.637957	2.36149	0.0182015	0.730758
chr14:103056826-103058733	24.3148	-1.31824	0.490726	-2.6863	0.00722489	0.730758
chr14:103314909-103316733	37.8145	-1.02205	0.40305	-2.53579	0.0112195	0.730758
chr15:20275439-20276306	16.3506	1.48075	0.568121	2.6064	0.00915	0.730758
chr15:20289652-20290950	28.1755	1.17446	0.474585	2.47472	0.0133342	0.730758
chr15:20292187-20293111	22.8045	1.30771	0.512942	2.54943	0.0107898	0.730758
chr15:20316997-20317463	24.0195	1.29652	0.510871	2.53786	0.0111533	0.730758
chr15:20336930-20337584	16.1566	1.46389	0.59349	2.46658	0.013641	0.730758
chr15:20397882-20398964	20.4983	1.29189	0.535364	2.4131	0.0158176	0.730758
chr15:20413202-20413856	17.4654	1.35408	0.564025	2.40074	0.016362	0.730758
chr15:21259971-21260911	18.1327	1.47413	0.599131	2.46044	0.0138766	0.730758
chr15:22253783-22254518	12.8597	1.66113	0.700861	2.37013	0.0177818	0.730758
chr15:34366815-34368435	25.0478	1.24386	0.471279	2.63932	0.00830722	0.730758
chr15:39334606-39335873	89.8277	-1.06073	0.423151	-2.50674	0.0121852	0.730758
chr15:39476907-39477631	10.9624	1.86111	0.74002	2.51494	0.0119052	0.730758
chr15:40330015-40331061	27.5432	-1.21214	0.484666	-2.50099	0.0123848	0.730758
chr15:58298146-58300745	35.6901	1.19615	0.464217	2.5767	0.00997476	0.730758
chr15:59125748-59127020	14.4094	1.57426	0.606448	2.59588	0.00943501	0.730758
chr15:62690114-62690962	11.7478	1.64089	0.670263	2.44813	0.01436	0.730758
chr15:70503719-70505115	62.7893	-0.82812	0.349736	-2.36784	0.0178921	0.730758
chr15:75733526-75734720	12.8576	1.58419	0.640198	2.47453	0.0133411	0.730758
chr15:80475703-80477015	11.1267	1.92373	0.776415	2.47771	0.0132229	0.730758
chr15:91304229-91304634	21.0414	1.66177	0.652909	2.54518	0.0109222	0.730758
chr16:2797866-2798824	12.4617	1.94431	0.740841	2.62446	0.00867857	0.730758
chr16:7361574-7362158	16.1538	1.52361	0.581736	2.61908	0.00881684	0.730758
chr16:10385666-10386801	24.114	-1.31038	0.534805	-2.4502	0.0142778	0.730758
chr16:11612048-11612957	158.935	-0.895385	0.357086	-2.50747	0.0121597	0.730758
chr16:14942336-14943364	11.4501	1.57748	0.655606	2.40615	0.0161219	0.730758
chr16:15007476-15008289	12.4051	1.57809	0.66108	2.38714	0.0169799	0.730758
chr16:22625600-22626407	19.4777	1.26258	0.534094	2.36397	0.0180801	0.730758
chr16:26770039-26770921	21.8109	1.35905	0.558053	2.43534	0.0148779	0.730758
chr16:27438860-27439790	14.8768	1.39468	0.585961	2.38015	0.0173055	0.730758
chr16:30768386-30769812	10.9778	1.75474	0.722651	2.42819	0.0151742	0.730758
chr16:32805630-32806086	32.7078	1.12832	0.467801	2.41196	0.0158672	0.730758
chr16:32806730-32807822	50.344	1.04006	0.436614	2.38211	0.0172138	0.730758
chr16:34084723-34085492	379.034	0.875261	0.356149	2.45757	0.0139881	0.730758
chr16:34166721-34167395	13.4626	1.73292	0.726048	2.38678	0.0169966	0.730758
chr16:34668486-34670220	54.9027	1.15308	0.442877	2.60362	0.0092244	0.730758
chr16:34738117-34739721	38.2	1.22214	0.506667	2.41212	0.0158599	0.730758
chr16:34902291-34903428	268.127	0.972579	0.372455	2.61127	0.00902075	0.730758
chr16:34919837-34920559	20.9809	1.40821	0.570996	2.46624	0.0136541	0.730758
chr16:34946087-34947833	53.7942	1.27063	0.49451	2.56947	0.0101853	0.730758
chr16:36014319-36015093	12.3991	1.69318	0.648985	2.60897	0.00908152	0.730758
chr16:36174104-36174691	17.5168	1.56869	0.618766	2.53519	0.0112386	0.730758
chr16:36198096-36198842	18.9498	1.45955	0.569507	2.56283	0.0103823	0.730758
chr16:46406319-46406780	14.9855	1.62042	0.66909	2.42182	0.015443	0.730758
chr16:46415044-46415925	25.1575	1.30977	0.541515	2.41871	0.0155758	0.730758
chr16:49676587-49677565	22.3404	1.58615	0.645807	2.45607	0.0140464	0.730758
chr16:53413594-53414518	10.291	1.81882	0.691047	2.63198	0.008489	0.730758
chr16:57388622-57389536	31.6146	1.16876	0.454784	2.56992	0.0101721	0.730758
chr16:61418721-61419375	29.3506	1.35812	0.549623	2.471	0.0134735	0.730758
chr16:65805612-65806423	113.95	1.11006	0.425417	2.60935	0.00907142	0.730758
chr16:66474616-66475279	14.8777	1.59973	0.658524	2.42926	0.0151296	0.730758
chr16:68369560-68370020	11.1933	-1.92746	0.722121	-2.66916	0.00760411	0.730758
chr16:73515258-73515794	20.5774	1.39646	0.553118	2.5247	0.0115798	0.730758
chr16:81265581-81266699	10.8976	1.79192	0.713201	2.51251	0.0119876	0.730758
chr16:85439455-85440781	19.6549	1.27732	0.526889	2.42427	0.0153391	0.730758
chr16:88280851-88282236	17.2479	1.32757	0.558974	2.37501	0.0175485	0.730758
chr17:628183-629206	32.4407	-1.06031	0.431411	-2.45777	0.0139802	0.730758
chr17:5545082-5545723	16.4376	1.51266	0.628118	2.40825	0.0160294	0.730758
chr17:6466318-6467367	10.1096	1.85381	0.770135	2.40712	0.0160787	0.730758
chr17:7012265-7012756	10.3667	-1.68667	0.71318	-2.365	0.0180301	0.730758
chr17:8757974-8759407	15.3647	1.93803	0.721385	2.68654	0.00721966	0.730758
chr17:10151906-10152587	33.5136	-1.0565	0.424282	-2.49008	0.0127713	0.730758
chr17:12195303-12195802	11.1227	1.74307	0.694138	2.51113	0.0120345	0.730758
chr17:17840193-17841166	17.5713	-1.34994	0.560939	-2.40657	0.0161031	0.730758
chr17:21866695-21867293	29.4003	1.11021	0.460715	2.40976	0.0159631	0.730758
chr17:21883100-21883507	12.0771	1.69856	0.67407	2.51985	0.0117404	0.730758
chr17:21883552-21884356	77.3921	0.98999	0.41902	2.36263	0.0181457	0.730758
chr17:21936462-21937125	25.0818	1.33177	0.535388	2.48747	0.0128654	0.730758
chr17:21944188-21945180	37.3537	1.05326	0.439399	2.39705	0.0165278	0.730758
chr17:21965029-21965649	25.7077	1.34941	0.542091	2.48927	0.0128006	0.730758
chr17:22130063-22130811	11.9862	1.96964	0.799676	2.46305	0.0137762	0.730758
chr17:22521366-22521492	73.3626	0.970113	0.385514	2.51642	0.0118555	0.730758
chr17:23068677-23069028	26.7545	1.14004	0.463987	2.45705	0.0140084	0.730758
chr17:24624642-24624799	70.1888	0.975488	0.398387	2.44859	0.0143415	0.730758
chr17:26805151-26805727	28.6181	1.26991	0.505614	2.51162	0.0120178	0.730758
chr17:26832593-26833271	58.3372	1.0349	0.438393	2.36066	0.0182424	0.730758
chr17:28987676-28988899	10.3193	1.67419	0.70314	2.38102	0.0172648	0.730758
chr17:35235861-35236284	15.4437	-1.49517	0.603172	-2.47884	0.013181	0.730758
chr17:36133831-36134388	23.5552	-1.28665	0.495167	-2.59841	0.00936569	0.730758
chr17:36761265-36761555	15.9631	1.53813	0.625351	2.45962	0.0139084	0.730758
chr17:40248214-40248536	19.7542	-1.37367	0.535103	-2.56712	0.0102548	0.730758
chr17:45060554-45062047	238.53	-0.694787	0.280248	-2.47918	0.0131683	0.730758
chr17:50715620-50717073	25.4437	-1.47284	0.557445	-2.64213	0.00823857	0.730758
chr17:50939788-50941016	12.7765	1.56382	0.632825	2.47117	0.0134673	0.730758
chr17:56699474-56700273	11.7359	1.88913	0.732567	2.57878	0.00991489	0.730758
chr17:66691598-66691936	14.9366	-1.64605	0.617723	-2.66471	0.00770542	0.730758
chr17:68377615-68378835	33.1391	-1.12401	0.438701	-2.56214	0.0104029	0.730758
chr17:69574882-69575554	10.7096	1.78834	0.69462	2.57455	0.010037	0.730758
chr17:74645737-74646790	12.1226	1.63679	0.640605	2.55507	0.0106168	0.730758
chr17:75067451-75068413	11.9437	1.56667	0.634204	2.47029	0.0135003	0.730758
chr17:77562230-77564104	18.7633	1.2683	0.534707	2.37196	0.0176942	0.730758
chr17:78351294-78352272	68.6946	-0.908272	0.350129	-2.59411	0.00948364	0.730758
chr17:79591844-79592582	17.4322	1.35557	0.55383	2.44763	0.01438	0.730758
chr17:80170902-80171420	12.4654	1.68778	0.668617	2.52429	0.0115933	0.730758
chr17:81078338-81079520	15.2063	1.72518	0.708677	2.43436	0.014918	0.730758
chr18:4324629-4325741	12.4988	1.80611	0.73417	2.46007	0.0138908	0.730758
chr18:25453763-25454459	11.0319	1.71301	0.692659	2.4731	0.0133948	0.730758
chr18:38581281-38581864	49.8346	1.38528	0.514717	2.69135	0.00711644	0.730758
chr18:39733401-39733931	15.9468	1.62482	0.658652	2.46689	0.0136292	0.730758
chr18:54537687-54538443	18.5225	1.66403	0.635803	2.61721	0.00886529	0.730758
chr18:57093692-57094731	14.8974	1.69305	0.705209	2.40078	0.0163601	0.730758
chr18:67294330-67294778	25.214	1.43092	0.605629	2.36269	0.0181427	0.730758
chr18:77108851-77110047	21.2993	-1.49062	0.559558	-2.66392	0.00772363	0.730758
chr18:78549142-78550070	22.6792	1.29108	0.494908	2.60873	0.00908787	0.730758
chr18:78985287-78986388	12.5638	1.72564	0.66076	2.61161	0.00901176	0.730758
chr18:79564077-79565403	19.1152	1.37937	0.560611	2.46047	0.0138754	0.730758
chr18:79818447-79819506	11.6629	1.74303	0.69507	2.50771	0.0121517	0.730758
chr18:79828082-79828559	11.3492	1.63659	0.67223	2.43457	0.0149094	0.730758
chr19:464890-465979	14.6375	1.52088	0.610456	2.49138	0.0127248	0.730758
chr19:2373639-2374689	12.6936	1.72517	0.653372	2.6404	0.00828075	0.730758
chr19:6707173-6708137	10.9843	1.77188	0.679325	2.60829	0.0090996	0.730758
chr19:8652653-8653112	36.1983	1.14373	0.44368	2.57782	0.00994249	0.730758
chr19:8786695-8787744	29.8443	1.18193	0.4971	2.37765	0.0174232	0.730758
chr19:10027688-10028438	19.2964	1.42979	0.58327	2.45133	0.0142328	0.730758
chr19:10081032-10081831	14.1521	1.58419	0.643309	2.46256	0.0137948	0.730758
chr19:11345868-11347353	89.7693	-0.82365	0.33746	-2.44074	0.0146573	0.730758
chr19:13489763-13490692	17.3636	1.7009	0.63812	2.66548	0.00768786	0.730758
chr19:13604816-13605220	19.3922	1.32859	0.531657	2.49896	0.0124557	0.730758
chr19:15742106-15743380	12.3956	2.01669	0.802834	2.51196	0.0120063	0.730758
chr19:15812198-15812520	10.4955	-2.01551	0.85004	-2.37108	0.0177362	0.730758
chr19:15885006-15885570	10.4619	1.87797	0.758813	2.47488	0.013328	0.730758
chr19:17125332-17126855	83.1147	-0.933123	0.359205	-2.59775	0.00938376	0.730758
chr19:21677865-21678400	93.4939	-1.05806	0.447582	-2.36395	0.0180811	0.730758
chr19:27368512-27369948	38.2	1.02212	0.410651	2.48902	0.0128096	0.730758
chr19:27374180-27375699	34.6594	1.17872	0.471572	2.49956	0.0124348	0.730758
chr19:28846155-28846647	16.9438	1.72472	0.684229	2.52067	0.0117131	0.730758
chr19:40959662-40960793	31.4143	1.28142	0.495304	2.58714	0.00967768	0.730758
chr19:46976377-46976938	16.7824	-1.50137	0.601242	-2.49711	0.0125211	0.730758
chr19:49589612-49592000	40.8918	-0.982591	0.409251	-2.40095	0.0163526	0.730758
chr19:54448865-54449886	24.9616	-1.1647	0.477408	-2.43963	0.0147021	0.730758
chr19:54490902-54491257	27.0535	1.50632	0.608966	2.47357	0.0133769	0.730758
chr20:64338-64833	72.9134	1.02735	0.422732	2.43026	0.0150881	0.730758
chr20:3406762-3408303	35.2494	-1.03586	0.429917	-2.40943	0.0159775	0.730758
chr20:4550149-4550534	31.6241	1.29204	0.542967	2.3796	0.0173316	0.730758
chr20:8144202-8145948	17.0239	1.46485	0.546551	2.68017	0.00735857	0.730758
chr20:10710789-10711495	10.846	1.99844	0.741428	2.6954	0.00703048	0.730758
chr20:11129474-11129889	22.0509	1.45034	0.560089	2.58949	0.00961187	0.730758
chr20:12481447-12482302	16.4165	1.45061	0.580173	2.5003	0.0124089	0.730758
chr20:17681304-17683173	88.4087	-0.905204	0.360609	-2.51021	0.012066	0.730758
chr20:20236958-20237801	11.1717	1.69167	0.68877	2.45607	0.0140465	0.730758
chr20:20804595-20805418	11.5219	1.6836	0.701894	2.39866	0.0164552	0.730758
chr20:21278377-21278820	19.5643	1.34667	0.568848	2.36736	0.0179155	0.730758
chr20:24661950-24663876	21.7127	1.49982	0.629466	2.38269	0.0171869	0.730758
chr20:28531145-28531634	31.1304	1.23542	0.483521	2.55505	0.0106174	0.730758
chr20:28535662-28536372	33.8228	1.30408	0.487434	2.67539	0.00746422	0.730758
chr20:28557661-28561992	100.555	1.00602	0.392975	2.56002	0.0104665	0.730758
chr20:28613764-28614855	20.2758	1.33648	0.505056	2.64621	0.00814002	0.730758
chr20:29073585-29074481	21.2355	1.35419	0.502354	2.6957	0.00702412	0.730758
chr20:29852052-29852657	12.6979	1.69485	0.646345	2.6222	0.00873645	0.730758
chr20:30828020-30828358	11.7966	1.73949	0.660576	2.63329	0.00845612	0.730758
chr20:30831458-30832245	17.9749	1.40434	0.573703	2.44785	0.014371	0.730758
chr20:30937403-30938113	18.8378	1.37756	0.533002	2.58454	0.00975093	0.730758
chr20:30940124-30941331	42.2519	1.29855	0.493796	2.62974	0.00854514	0.730758
chr20:31105981-31106106	337.663	0.952143	0.387046	2.46002	0.0138928	0.730758
chr20:31178711-31179142	15.5234	1.62403	0.636741	2.55054	0.0107556	0.730758
chr20:31183751-31184653	57.5746	1.05029	0.420106	2.50006	0.0124171	0.730758
chr20:31228116-31229000	61.436	1.08327	0.433856	2.49684	0.0125305	0.730758
chr20:31244484-31245157	70.7567	1.04869	0.435629	2.4073	0.016071	0.730758
chr20:35008599-35011126	90.5221	-0.840114	0.324805	-2.58652	0.0096951	0.730758
chr20:35771139-35772801	39.5769	-0.962845	0.403066	-2.3888	0.0169033	0.730758
chr20:38440288-38441210	11.3971	1.84008	0.711192	2.58731	0.00967275	0.730758
chr20:39063267-39063936	22.9117	1.41999	0.574742	2.47065	0.0134866	0.730758
chr20:40781196-40783257	103.155	-0.761549	0.317235	-2.40058	0.0163691	0.730758
chr20:45832690-45834243	68.6852	-0.877653	0.358955	-2.44502	0.0144843	0.730758
chr20:45934028-45936062	40.9156	-1.08516	0.410506	-2.64348	0.00820593	0.730758
chr20:48906908-48907293	17.0023	1.66724	0.701005	2.37836	0.0173899	0.730758
chr20:51830413-51831384	15.4823	1.52865	0.613259	2.49267	0.0126788	0.730758
chr20:57921487-57922757	14.172	1.50571	0.599234	2.51272	0.0119806	0.730758
chr20:57974794-57975365	12.0194	1.84441	0.743715	2.48	0.0131382	0.730758
chr20:59722765-59723539	23.3448	1.40904	0.520865	2.7052	0.0068264	0.730758
chr20:61311697-61312443	20.1315	1.41126	0.550916	2.56167	0.0104171	0.730758
chr20:62101549-62102692	12.6523	1.83205	0.767402	2.38734	0.016971	0.730758
chr20:62602706-62604049	48.5732	-0.988865	0.391319	-2.52701	0.0115039	0.730758
chr20:63740620-63741733	50.2419	-1.06418	0.411499	-2.5861	0.00970675	0.730758
chr21:7947321-7949530	302.838	0.848608	0.334951	2.53353	0.0112921	0.730758
chr21:8763836-8764471	13.053	1.57258	0.621612	2.52984	0.0114115	0.730758
chr21:9006211-9007477	33.6716	1.23575	0.465149	2.65667	0.00789168	0.730758
chr21:10331449-10332463	28.3449	1.12659	0.471209	2.39085	0.0168094	0.730758
chr21:10395870-10396950	80.0222	1.0111	0.427677	2.36416	0.0180708	0.730758
chr21:10450215-10451156	29.4531	1.08416	0.438716	2.4712	0.0134659	0.730758
chr21:10557568-10558724	16.9701	1.84604	0.731201	2.52467	0.0115807	0.730758
chr21:10678571-10679853	652.668	0.852512	0.343708	2.48034	0.0131258	0.730758
chr21:10784185-10785079	22.8194	1.22166	0.495651	2.46476	0.0137104	0.730758
chr21:10809096-10811329	83.4238	1.06512	0.411906	2.58582	0.00971467	0.730758
chr21:17397725-17397993	14.0578	1.78133	0.728009	2.44684	0.0144113	0.730758
chr21:27614442-27615897	10.7388	1.97699	0.736236	2.68526	0.00724726	0.730758
chr21:31836214-31837001	10.9818	1.71024	0.673701	2.53857	0.0111306	0.730758
chr21:31847768-31848550	14.6838	1.38334	0.575177	2.40507	0.0161693	0.730758
chr21:33011418-33011932	27.1629	-1.32007	0.524224	-2.51814	0.0117975	0.730758
chr21:42194697-42196111	70.2682	-0.883501	0.335542	-2.63305	0.00846211	0.730758
chr21:46096496-46097221	10.798	1.67879	0.685012	2.45074	0.0142562	0.730758
chr22:10742851-10743846	27.6497	1.21778	0.461838	2.6368	0.00836913	0.730758
chr22:10749364-10750102	23.2735	1.18288	0.486053	2.43365	0.0149474	0.730758
chr22:10759308-10760015	19.1766	1.39927	0.56513	2.47601	0.0132861	0.730758
chr22:10932505-10933533	14.2919	1.64444	0.64314	2.5569	0.010561	0.730758
chr22:11024819-11025887	40.7048	1.08646	0.410945	2.64381	0.00819788	0.730758
chr22:11027243-11027752	26.502	1.22259	0.512115	2.38734	0.016971	0.730758
chr22:12400388-12400905	11.035	1.63455	0.689113	2.37196	0.017694	0.730758
chr22:28669959-28670697	16.1393	1.52542	0.63227	2.4126	0.0158391	0.730758
chr22:30278946-30280419	186.592	-0.805869	0.307346	-2.62202	0.00874094	0.730758
chr22:30423369-30424515	42.541	-1.00417	0.399066	-2.51631	0.0118592	0.730758
chr22:35356072-35356993	29.5477	-1.14383	0.461675	-2.47756	0.0132283	0.730758
chr22:36873255-36874462	40.7785	-1.0702	0.438942	-2.43814	0.0147632	0.730758
chr22:36966832-36967608	15.961	-1.53947	0.581723	-2.6464	0.00813542	0.730758
chr22:37266415-37268447	50.3585	-0.992412	0.401533	-2.47156	0.0134526	0.730758
chr22:38263791-38264707	10.738	1.64911	0.696701	2.36703	0.0179314	0.730758
chr22:41939744-41939987	34.4368	1.11977	0.448414	2.49718	0.0125186	0.730758
chr22:45525042-45525284	13.8351	1.66842	0.642171	2.5981	0.00937418	0.730758
chr22:50031212-50033167	18.0596	1.39787	0.564757	2.47517	0.0133173	0.730758
chr22:50085055-50086140	20.8741	1.19929	0.503959	2.37974	0.017325	0.730758
chrX:950784-951367	14.3604	1.54525	0.622394	2.48276	0.013037	0.730758
chrX:1118464-1119008	25.7502	1.46742	0.579249	2.53332	0.0112989	0.730758
chrX:1159417-1161158	137.818	1.21271	0.456577	2.65608	0.00790538	0.730758
chrX:1167905-1168381	19.4209	1.4443	0.559662	2.58066	0.00986113	0.730758
chrX:1853230-1854005	27.2757	1.30166	0.547241	2.37859	0.0173789	0.730758
chrX:2672698-2674059	11.1835	1.70429	0.71768	2.37473	0.0175619	0.730758
chrX:43749844-43750612	30.9724	-1.19182	0.460439	-2.58845	0.00964097	0.730758
chrX:115968343-115969076	13.6305	-1.65793	0.673435	-2.46191	0.0138201	0.730758
chrY:10965460-10965675	112.055	1.12338	0.426452	2.63425	0.00843241	0.730758
chrY:11487177-11488737	23.5379	1.19031	0.502159	2.37038	0.0177697	0.730758
chrY:26441514-26442007	18.5412	1.43518	0.551028	2.60455	0.0091995	0.730758
chrY:26666048-26667287	151.617	0.877941	0.365827	2.39988	0.0164005	0.730758
chrY:56743269-56743469	255.456	0.886768	0.364554	2.43248	0.014996	0.730758
chrY:56876543-56877321	22.4525	1.15941	0.490107	2.36563	0.0179992	0.730758
chr1_KI270706v1_random:45872-46482	15.1098	1.61302	0.618028	2.60995	0.00905545	0.730758
chr14_GL000194v1_random:97026-97910	18.2439	1.6075	0.597106	2.69215	0.00709925	0.730758
chr14_KI270725v1_random:106632-107577	13.6895	1.54983	0.635589	2.43841	0.0147519	0.730758
chr17_GL000205v2_random:80460-82102	55.5832	1.04416	0.428495	2.43681	0.0148173	0.730758
chr17_KI270729v1_random:185875-187254	36.7942	1.08233	0.42387	2.55345	0.0106661	0.730758
chr17_KI270730v1_random:81488-81881	86.0765	1.18027	0.443213	2.66299	0.007745	0.730758
chr17_KI270730v1_random:90503-91429	184.639	1.03632	0.393014	2.63684	0.00836818	0.730758
chr17_KI270730v1_random:91947-93477	222.102	0.906304	0.365628	2.47876	0.013184	0.730758
chr22_KI270735v1_random:5365-5920	12.551	1.77851	0.715163	2.48685	0.0128878	0.730758
chr22_KI270735v1_random:13476-14317	65.7873	1.07424	0.420209	2.55644	0.010575	0.730758
chr22_KI270735v1_random:21570-21912	15.2647	1.78294	0.707724	2.51926	0.0117603	0.730758
chr22_KI270736v1_random:102980-103476	135.784	0.948733	0.361365	2.62542	0.00865426	0.730758
chr22_KI270736v1_random:105525-105759	92.6084	1.00017	0.420014	2.38128	0.0172527	0.730758
chr22_KI270736v1_random:150151-152888	285.753	0.89538	0.378004	2.3687	0.0178506	0.730758
chr22_KI270738v1_random:71122-71797	28.795	1.32468	0.547338	2.42023	0.0155108	0.730758
chrUn_KI270442v1:38293-39193	78.6349	1.11137	0.441552	2.51696	0.0118374	0.730758
chrUn_KI270442v1:39751-40785	91.9324	1.14148	0.430113	2.6539	0.00795668	0.730758
chrUn_KI270442v1:43551-44318	113.758	0.96244	0.404992	2.37644	0.0174805	0.730758
chrUn_KI270442v1:172501-174723	59.3801	1.13858	0.426401	2.67021	0.00758031	0.730758
chrUn_KI270442v1:212791-215049	61.0258	1.09407	0.423779	2.58169	0.00983184	0.730758
chrUn_KI270442v1:366190-366532	10.6245	1.6088	0.674793	2.38414	0.0171189	0.730758
chrUn_KI270435v1:77978-78585	12.2982	1.73438	0.681435	2.54519	0.0109217	0.730758
chrUn_KI270518v1:70-1118	41.218	1.17803	0.481364	2.44726	0.0143945	0.730758
chrUn_KI270538v1:16688-18316	49.1981	1.14378	0.484177	2.36233	0.0181607	0.730758
chrUn_KI270538v1:26281-26725	10.777	1.81541	0.752367	2.41293	0.0158248	0.730758
chrUn_KI270538v1:74724-75339	32.8905	1.25522	0.518682	2.42001	0.0155199	0.730758
chrUn_GL000224v1:9400-10073	178.315	0.971141	0.411286	2.36123	0.0182144	0.730758
chrUn_GL000224v1:34621-35870	41.0552	1.14682	0.443238	2.58737	0.0096713	0.730758
chrUn_KI270750v1:1516-2227	14.3615	1.56679	0.598012	2.61999	0.00879313	0.730758
chrUn_KI270751v1:119887-121222	38.4482	1.17514	0.46391	2.53311	0.0113055	0.730758
chrUn_KI270756v1:16877-17549	24.7314	1.21514	0.507879	2.39258	0.0167304	0.730758
chrUn_KI270742v1:30128-30639	11.2471	1.69171	0.678659	2.49273	0.0126767	0.730758
chrUn_GL000216v2:37064-38613	1430.16	0.816556	0.328151	2.48836	0.0128335	0.730758
chrUn_GL000216v2:74434-75081	50.1765	1.03146	0.424901	2.42753	0.0152018	0.730758
chrUn_GL000218v1:152564-154112	24.836	1.14955	0.486937	2.36078	0.0182366	0.730758
chr2:38176256-38177511	32.6131	-1.06006	0.449151	-2.36014	0.0182681	0.731187
chr6:30784710-30785981	26.7509	-1.13019	0.478972	-2.35961	0.018294	0.731627
chr12:95995456-95996933	43.2012	-1.08093	0.458244	-2.35884	0.018332	0.732548
chr21:10563723-10564354	12.5946	1.69194	0.717388	2.35848	0.0183502	0.732674
chr1:2001045-2002199	12.9079	1.4681	0.642567	2.28475	0.0223276	0.732766
chr1:6748250-6748859	12.6615	1.52407	0.653311	2.33284	0.0196566	0.732766
chr1:7007225-7008436	10.9435	1.57714	0.692228	2.27835	0.0227055	0.732766
chr1:7654744-7656456	37.9025	1.15596	0.499386	2.31477	0.0206253	0.732766
chr1:11262630-11263254	17.8173	-1.26946	0.549182	-2.31154	0.0208031	0.732766
chr1:15784986-15785635	10.4698	-1.67227	0.720643	-2.32053	0.0203122	0.732766
chr1:18731803-18732975	10.1842	1.55416	0.680487	2.28389	0.0223779	0.732766
chr1:19240730-19241699	45.8111	-0.906611	0.398817	-2.27325	0.0230113	0.732766
chr1:23637333-23637889	15.3524	-1.39658	0.608294	-2.2959	0.0216817	0.732766
chr1:43649113-43651267	78.6213	-0.812513	0.355544	-2.28527	0.0222972	0.732766
chr1:66890562-66890918	18.704	1.49751	0.63914	2.34302	0.0191285	0.732766
chr1:68342722-68343269	13.7649	-1.41323	0.61082	-2.31366	0.0206866	0.732766
chr1:86810566-86811863	11.5766	1.58407	0.672655	2.35495	0.0185251	0.732766
chr1:106796365-106797361	10.7912	1.64092	0.717891	2.28576	0.0222684	0.732766
chr1:115828081-115829782	56.8143	-0.868763	0.379965	-2.28643	0.0222292	0.732766
chr1:122924634-122924816	62.519	1.00963	0.435139	2.32023	0.0203282	0.732766
chr1:124366969-124367200	61.1186	0.921998	0.407359	2.26335	0.0236139	0.732766
chr1:124513984-124514395	155.931	0.751562	0.323925	2.32017	0.0203317	0.732766
chr1:125068407-125068907	20.8644	1.23193	0.542813	2.26953	0.0232362	0.732766
chr1:143202117-143202485	1452.38	0.77552	0.335993	2.30814	0.0209911	0.732766
chr1:159828459-159829671	71.294	-0.914656	0.393971	-2.32163	0.0202527	0.732766
chr1:165630313-165632983	64.126	-0.840054	0.36261	-2.31668	0.0205209	0.732766
chr1:166876008-166876597	15.0527	-1.45853	0.635641	-2.29458	0.021757	0.732766
chr1:186374789-186376106	58.2104	-0.823355	0.361657	-2.27662	0.0228092	0.732766
chr1:189224736-189225414	12.0812	1.48383	0.648801	2.28704	0.0221936	0.732766
chr1:203186484-203187287	18.5783	-1.22151	0.531427	-2.29855	0.0215306	0.732766
chr1:203368695-203369949	46.963	-0.967559	0.410326	-2.35803	0.0183723	0.732766
chr1:203487090-203488316	25.5466	-1.20727	0.516373	-2.33798	0.0193881	0.732766
chr1:205920418-205921093	12.3967	1.4767	0.63233	2.33532	0.0195265	0.732766
chr1:207334809-207336509	71.7617	-0.885118	0.388972	-2.27553	0.0228741	0.732766
chr1:212979198-212980624	14.67	1.40222	0.617943	2.26917	0.023258	0.732766
chr1:214679575-214679931	32.8694	1.21741	0.521173	2.3359	0.0194963	0.732766
chr1:224014749-224015168	78.2	0.882147	0.381334	2.31332	0.0207052	0.732766
chr1:230038080-230038666	26.115	1.30876	0.560871	2.33343	0.0196254	0.732766
chr1:233338952-233339548	43.3239	1.33837	0.56952	2.34999	0.0187738	0.732766
chr1:234684057-234684744	34.6266	-1.08183	0.466201	-2.32053	0.0203122	0.732766
chr2:10344670-10345351	20.54	1.24548	0.550387	2.26291	0.023641	0.732766
chr2:18475607-18476053	20.9908	1.39457	0.615707	2.26499	0.0235131	0.732766
chr2:20229436-20229844	15.1099	1.53121	0.669749	2.28625	0.0222396	0.732766
chr2:26184322-26185599	148.476	-0.769751	0.33048	-2.32919	0.0198489	0.732766
chr2:31805610-31806325	12.9935	1.67688	0.722715	2.32025	0.0203275	0.732766
chr2:46334617-46336195	33.4153	-1.01786	0.447779	-2.27312	0.0230187	0.732766
chr2:47105385-47106744	10.4451	1.68231	0.715094	2.35257	0.0186442	0.732766
chr2:49127485-49127933	57.5854	1.08421	0.463712	2.33811	0.0193817	0.732766
chr2:52424390-52424954	20.4152	1.16756	0.512578	2.27783	0.0227367	0.732766
chr2:68385365-68385943	14.1408	1.3476	0.588053	2.29163	0.0219267	0.732766
chr2:68387283-68388296	31.2399	-1.01872	0.438138	-2.32512	0.0200653	0.732766
chr2:85587108-85588578	49.6976	-0.853862	0.368062	-2.31989	0.0203471	0.732766
chr2:85616014-85616558	13.0536	1.47494	0.628231	2.34777	0.0188864	0.732766
chr2:87363951-87364932	56.6157	0.985093	0.430975	2.28573	0.0222701	0.732766
chr2:104385385-104386596	12.2171	1.56239	0.682215	2.29018	0.0220109	0.732766
chr2:109242692-109243370	25.2428	-1.15488	0.507359	-2.27627	0.02283	0.732766
chr2:111618389-111619642	44.3092	-0.879073	0.386951	-2.2718	0.0230989	0.732766
chr2:132268309-132269076	13.261	1.58776	0.688646	2.30563	0.0211315	0.732766
chr2:189440921-189442180	18.1296	1.23269	0.53363	2.31001	0.0208874	0.732766
chr2:218332706-218333905	76.8672	-0.761199	0.33278	-2.28739	0.022173	0.732766
chr2:230660088-230661386	36.6701	-0.976529	0.416996	-2.34182	0.01919	0.732766
chr2:237956122-237957445	15.7753	1.29177	0.563277	2.29331	0.02183	0.732766
chr2:238141760-238142750	10.7745	1.52596	0.674051	2.26387	0.0235824	0.732766
chr3:10173524-10174560	56.9612	-0.811947	0.356849	-2.27532	0.0228865	0.732766
chr3:18017490-18019136	15.0107	1.35213	0.583513	2.31723	0.0204914	0.732766
chr3:31401863-31402512	12.2584	1.50563	0.644471	2.33622	0.0194797	0.732766
chr3:43176569-43177778	51.7656	-0.867247	0.38309	-2.26382	0.0235851	0.732766
chr3:49428831-49430034	35.5682	-0.991438	0.434806	-2.28018	0.0225967	0.732766
chr3:53146047-53148072	43.1291	-0.992542	0.421956	-2.35224	0.0186608	0.732766
chr3:53269540-53271128	56.027	-0.816608	0.35938	-2.27227	0.0230703	0.732766
chr3:61278897-61279386	14.521	1.55131	0.680217	2.28061	0.0225715	0.732766
chr3:61389693-61390835	13.0257	1.49093	0.655794	2.27347	0.0229978	0.732766
chr3:75401884-75403020	11.0838	1.58155	0.698872	2.26301	0.0236351	0.732766
chr3:76214046-76214891	11.475	1.66901	0.719617	2.3193	0.0203786	0.732766
chr3:76352037-76352692	23.4295	1.23284	0.53552	2.30213	0.021328	0.732766
chr3:77410378-77410886	40.2415	1.24605	0.540979	2.30332	0.0212606	0.732766
chr3:81176691-81178185	12.8124	1.70574	0.738586	2.30947	0.0209178	0.732766
chr3:88445775-88446352	19.4651	1.42291	0.616638	2.30754	0.0210249	0.732766
chr3:90542535-90542919	46.3224	0.96667	0.41868	2.30885	0.0209518	0.732766
chr3:132721493-132723365	37.4523	-1.00216	0.438156	-2.28722	0.022183	0.732766
chr3:138347273-138348983	56.5048	-0.872628	0.374035	-2.33301	0.0196476	0.732766
chr3:179436733-179438044	35.1165	-1.09092	0.469564	-2.32327	0.0201646	0.732766
chr3:184795967-184797197	29.9123	-1.15215	0.495399	-2.3257	0.0200346	0.732766
chr3:186772378-186773223	11.7589	1.52838	0.669044	2.28442	0.0223467	0.732766
chr3:194025077-194025683	23.981	1.18881	0.514246	2.31176	0.0207908	0.732766
chr3:197736527-197737595	20.0657	-1.23417	0.529408	-2.33122	0.0197417	0.732766
chr4:4770210-4771045	15.7516	1.29986	0.569487	2.28251	0.0224591	0.732766
chr4:6782042-6784224	46.5539	-0.956736	0.409205	-2.33804	0.0193853	0.732766
chr4:7440574-7441349	11.6491	1.64764	0.718964	2.29168	0.0219242	0.732766
chr4:15720642-15721432	11.3611	1.50953	0.64605	2.33655	0.0194625	0.732766
chr4:16517691-16518279	10.9697	1.57662	0.693533	2.27331	0.0230074	0.732766
chr4:38368747-38369185	15.3263	-1.35781	0.585476	-2.31916	0.0203866	0.732766
chr4:49141373-49141570	143.425	0.952844	0.418528	2.27666	0.0228068	0.732766
chr4:61856330-61856675	17.9074	1.49814	0.643153	2.32936	0.01984	0.732766
chr4:108180434-108181651	26.1445	1.17787	0.519782	2.26609	0.0234461	0.732766
chr4:113398199-113398982	11.1446	1.62088	0.690394	2.34776	0.0188865	0.732766
chr4:151531752-151532628	13.9359	1.3973	0.610813	2.28761	0.0221601	0.732766
chr5:3653118-3653765	48.6517	1.24144	0.532392	2.33182	0.0197103	0.732766
chr5:7096233-7096897	10.5063	1.5337	0.676196	2.26813	0.0233214	0.732766
chr5:56482590-56483030	9.45006	-1.87738	0.809393	-2.31949	0.0203684	0.732766
chr5:78699630-78700166	17.2538	-1.33657	0.589392	-2.26772	0.0233465	0.732766
chr5:97831296-97832433	10.551	1.72894	0.746841	2.31501	0.0206126	0.732766
chr5:117082315-117083429	10.5737	1.51098	0.665535	2.27033	0.0231878	0.732766
chr5:177507747-177508770	14.1715	1.35	0.592336	2.27912	0.0226601	0.732766
chr5:178656792-178657981	15.3412	1.38397	0.593642	2.33133	0.019736	0.732766
chr6:9470688-9471109	22.9421	1.53233	0.669221	2.28972	0.0220376	0.732766
chr6:15219666-15220065	20.6161	-1.25853	0.54126	-2.32519	0.0200616	0.732766
chr6:16099061-16100017	56.0109	1.1817	0.510705	2.31386	0.0206752	0.732766
chr6:24734852-24735338	10.3287	1.67142	0.720753	2.31899	0.0203958	0.732766
chr6:26183792-26184120	11.4659	-1.63233	0.70087	-2.329	0.0198588	0.732766
chr6:41162295-41164004	83.2353	-0.754653	0.331687	-2.2752	0.0228939	0.732766
chr6:44073018-44073765	10.3768	-1.6766	0.727813	-2.30362	0.0212441	0.732766
chr6:45865752-45866280	14.8711	1.82396	0.784511	2.32496	0.0200742	0.732766
chr6:60392814-60393852	11.1221	1.58505	0.694892	2.281	0.0225486	0.732766
chr6:78470582-78471525	11.008	1.69979	0.722888	2.35139	0.0187033	0.732766
chr6:99015981-99017341	51.6403	0.901287	0.391339	2.30309	0.021274	0.732766
chr6:105246346-105247175	13.7376	1.57398	0.684879	2.29819	0.0215512	0.732766
chr6:106945719-106946105	27.4332	1.44059	0.613026	2.34996	0.0187752	0.732766
chr6:108850260-108851944	52.8845	-0.850449	0.372048	-2.28586	0.0222623	0.732766
chr6:113752100-113752804	15.1461	1.56249	0.683724	2.28527	0.0222971	0.732766
chr6:151553330-151554398	43.9133	-0.928508	0.40251	-2.30679	0.0210664	0.732766
chr6:168984258-168985178	11.4296	1.56876	0.686652	2.28465	0.0223332	0.732766
chr7:1439221-1439877	18.3694	1.39088	0.608726	2.2849	0.0223185	0.732766
chr7:1653631-1654520	13.1825	1.47984	0.651227	2.27239	0.0230633	0.732766
chr7:2879209-2880825	33.4368	1.05537	0.462329	2.28273	0.0224465	0.732766
chr7:29895422-29896652	11.1718	1.67636	0.722136	2.3214	0.0202654	0.732766
chr7:33714460-33715647	30.6926	1.27596	0.562022	2.27031	0.0231888	0.732766
chr7:37693790-37695165	65.648	-0.842117	0.367855	-2.28926	0.0220641	0.732766
chr7:41061577-41061847	17.3293	1.45925	0.626795	2.32812	0.0199059	0.732766
chr7:43335791-43336272	53.1363	1.27852	0.545031	2.34576	0.0189881	0.732766
chr7:47362582-47363634	31.1456	1.0442	0.448555	2.32791	0.0199169	0.732766
chr7:52189018-52189633	15.4191	1.45123	0.626463	2.31654	0.0205287	0.732766
chr7:60936606-60938417	62.5364	0.976892	0.418097	2.33652	0.0194643	0.732766
chr7:61784044-61784996	10.6735	1.62541	0.706208	2.3016	0.0213579	0.732766
chr7:62272024-62273078	34.0312	1.10771	0.488012	2.26983	0.0232178	0.732766
chr7:62297744-62298484	27.6589	1.27028	0.552213	2.30034	0.0214288	0.732766
chr7:62386417-62387479	15.085	1.44751	0.616247	2.34892	0.0188282	0.732766
chr7:62839994-62841876	16.2287	1.48549	0.646031	2.2994	0.021482	0.732766
chr7:68254757-68255970	48.3217	1.19019	0.505983	2.35222	0.0186616	0.732766
chr7:71847455-71848084	22.6421	1.4975	0.650707	2.30134	0.0213723	0.732766
chr7:96786118-96787330	11.6707	1.64215	0.702307	2.33821	0.0193761	0.732766
chr7:100673085-100674726	30.3902	-1.00262	0.431618	-2.32293	0.0201828	0.732766
chr7:106247267-106248131	12.9094	1.40325	0.618661	2.26821	0.0233163	0.732766
chr7:108525263-108527001	75.9922	-0.800957	0.349248	-2.29337	0.0218264	0.732766
chr7:122287863-122288716	58.536	0.95032	0.403854	2.35313	0.0186162	0.732766
chr7:149027897-149029354	51.8885	-0.833499	0.364752	-2.28511	0.0223062	0.732766
chr7:157776045-157776615	75.674	1.09054	0.478048	2.28124	0.0225342	0.732766
chr8:11765413-11765915	10.4634	-1.61342	0.702473	-2.29677	0.021632	0.732766
chr8:17922212-17923765	49.8797	-0.85336	0.374889	-2.2763	0.0228281	0.732766
chr8:21767079-21768264	17.6669	1.30051	0.573074	2.26936	0.0232467	0.732766
chr8:29349342-29351534	29.6991	-1.11714	0.488893	-2.28505	0.02231	0.732766
chr8:37514072-37514874	12.9064	1.4866	0.635309	2.33997	0.0192853	0.732766
chr8:41184782-41185669	72.93	1.12225	0.482456	2.32612	0.0200123	0.732766
chr8:59456190-59456346	20.2504	1.52856	0.657265	2.32564	0.0200377	0.732766
chr8:66783848-66785961	80.5552	-0.744533	0.326492	-2.2804	0.0225839	0.732766
chr8:93879697-93880836	30.7557	-1.0388	0.443383	-2.34289	0.0191349	0.732766
chr8:94552562-94554650	26.2189	1.07804	0.457925	2.35419	0.0185632	0.732766
chr8:96386148-96387015	17.1742	1.33568	0.576129	2.31836	0.0204295	0.732766
chr8:101092538-101093331	25.6321	1.19623	0.51938	2.3032	0.0212677	0.732766
chr8:125551863-125552821	11.0756	1.54724	0.676345	2.28766	0.0221576	0.732766
chr8:138691246-138692612	59.2383	1.00529	0.437306	2.29882	0.0215152	0.732766
chr9:28354977-28355531	34.9358	1.3568	0.581024	2.33518	0.0195339	0.732766
chr9:33297189-33297867	18.0778	-1.3332	0.586808	-2.27195	0.0230895	0.732766
chr9:34482395-34483586	15.4883	1.32368	0.579714	2.28334	0.0224105	0.732766
chr9:35489119-35491049	53.1478	-0.869875	0.377642	-2.30344	0.0212543	0.732766
chr9:35644716-35645305	15.6631	-1.38761	0.597393	-2.32277	0.0201915	0.732766
chr9:37464473-37466752	82.5012	-0.817657	0.358237	-2.28245	0.0224629	0.732766
chr9:63822057-63822534	22.8126	1.14113	0.497156	2.29532	0.0217149	0.732766
chr9:78559122-78559765	12.8259	1.511	0.66727	2.26444	0.0235468	0.732766
chr9:84394069-84395040	43.5407	0.938115	0.402937	2.3282	0.0199017	0.732766
chr9:89431914-89432645	10.6763	1.61169	0.687336	2.34484	0.0190355	0.732766
chr9:113460698-113461396	11.2288	1.55563	0.683565	2.27575	0.0228607	0.732766
chr9:114769118-114769598	14.7635	1.50018	0.642423	2.33519	0.0195334	0.732766
chr9:114827365-114828482	24.3785	-1.21056	0.518812	-2.33333	0.019631	0.732766
chr9:114929136-114929827	17.3025	1.24768	0.550745	2.26544	0.0234859	0.732766
chr10:1375345-1376153	21.1232	1.37595	0.593511	2.31833	0.0204314	0.732766
chr10:8297016-8297530	19.6425	1.41773	0.608756	2.3289	0.0198643	0.732766
chr10:8681396-8681960	58.865	1.10624	0.47426	2.33256	0.0196711	0.732766
chr10:15197487-15198749	13.592	1.50743	0.644841	2.33767	0.0194043	0.732766
chr10:18568306-18568934	12.7366	1.84877	0.810549	2.28088	0.0225556	0.732766
chr10:19706972-19707401	24.4235	1.36566	0.587041	2.32635	0.0199999	0.732766
chr10:23362013-23363889	15.441	1.36001	0.579382	2.34735	0.0189075	0.732766
chr10:30532158-30533099	23.6717	-1.12931	0.481416	-2.34581	0.018986	0.732766
chr10:38517434-38518115	94.6361	0.906139	0.386017	2.34741	0.0189046	0.732766
chr10:38791592-38792524	101.005	0.846558	0.362541	2.33507	0.0195397	0.732766
chr10:38806237-38806802	18.9793	1.22745	0.541762	2.26567	0.0234719	0.732766
chr10:42300837-42301927	109.587	0.912452	0.388803	2.34682	0.0189343	0.732766
chr10:42314082-42314996	53.479	1.043	0.443196	2.35335	0.018605	0.732766
chr10:71469959-71470709	11.3557	1.61125	0.685967	2.34888	0.0188301	0.732766
chr10:78657120-78657882	11.6774	1.62821	0.707474	2.30144	0.021367	0.732766
chr10:86696374-86697371	14.1088	1.45322	0.630925	2.30332	0.0212609	0.732766
chr10:101192745-101193349	13.0152	1.56801	0.691926	2.26615	0.023442	0.732766
chr10:109910432-109910943	92.3901	-1.02393	0.438809	-2.33342	0.0196259	0.732766
chr10:112534145-112534553	13.5483	-1.42924	0.613014	-2.33149	0.0197274	0.732766
chr10:118669636-118670626	11.8102	1.53361	0.665099	2.30584	0.0211198	0.732766
chr10:118727561-118728703	12.4078	1.42381	0.623815	2.28242	0.0224643	0.732766
chr10:119679889-119680518	16.3104	-1.27911	0.564694	-2.26514	0.0235041	0.732766
chr10:131440977-131441844	12.3725	1.45574	0.618206	2.35478	0.0185336	0.732766
chr10:132169672-132170674	10.9985	1.64774	0.72613	2.2692	0.0232561	0.732766
chr11:1055849-1057263	14.1267	1.52054	0.671449	2.26456	0.0235396	0.732766
chr11:2480178-2481818	48.8133	-0.882277	0.37651	-2.3433	0.0191138	0.732766
chr11:3096751-3097288	44.1898	1.29721	0.551133	2.35371	0.0185872	0.732766
chr11:10902801-10903869	12.7124	1.46251	0.636451	2.29792	0.0215663	0.732766
chr11:36573713-36575313	19.6132	1.27621	0.551893	2.31243	0.0207542	0.732766
chr11:45587646-45588031	23.5424	1.51777	0.667171	2.27494	0.0229095	0.732766
chr11:61497270-61497891	18.9484	1.39222	0.592839	2.34839	0.0188548	0.732766
chr11:63468681-63469776	12.6453	1.84748	0.787147	2.34706	0.018922	0.732766
chr11:63680682-63682641	62.5623	-0.789681	0.348526	-2.26577	0.0234653	0.732766
chr11:66443181-66444332	55.1703	-0.88536	0.383338	-2.30961	0.0209099	0.732766
chr11:68149445-68151038	16.4092	1.33313	0.575184	2.31774	0.0204634	0.732766
chr11:111353363-111354348	11.8288	1.68077	0.722491	2.32635	0.0199998	0.732766
chr11:117992078-117995109	119.058	-0.711444	0.309552	-2.2983	0.0215447	0.732766
chr11:118620783-118621790	10.4599	1.57717	0.675704	2.33411	0.01959	0.732766
chr11:118979849-118981607	24.468	1.07832	0.466992	2.30907	0.0209399	0.732766
chr11:132043923-132044679	12.8094	1.57608	0.69227	2.27669	0.022805	0.732766
chr11:133952027-133952887	13.1117	1.4196	0.62636	2.26642	0.0234256	0.732766
chr12:2550791-2552283	35.7897	-0.949862	0.417647	-2.27432	0.0229467	0.732766
chr12:42707578-42709135	15.597	1.57238	0.679345	2.31456	0.0206371	0.732766
chr12:51403335-51404585	81.6306	-0.754848	0.333126	-2.26595	0.0234542	0.732766
chr12:57843586-57846219	60.3485	-0.82321	0.350752	-2.34698	0.0189262	0.732766
chr12:60042379-60042717	12.5937	1.62589	0.694073	2.34254	0.019153	0.732766
chr12:64638228-64639309	32.882	-0.994792	0.439082	-2.26562	0.0234748	0.732766
chr12:66144621-66145630	36.474	-0.957666	0.417721	-2.2926	0.0218713	0.732766
chr12:68331982-68332868	34.8229	-1.03572	0.445633	-2.32415	0.0201174	0.732766
chr12:81810102-81811957	71.0406	-0.866691	0.371938	-2.3302	0.0197955	0.732766
chr12:91129787-91130360	17.2659	1.43403	0.610454	2.34912	0.0188178	0.732766
chr12:95836896-95837714	40.0263	1.35062	0.593594	2.27533	0.022886	0.732766
chr12:106082185-106083187	24.9773	-1.18242	0.521297	-2.26823	0.023315	0.732766
chr12:128646649-128648044	15.7207	1.43138	0.628922	2.27593	0.0228503	0.732766
chr12:131539288-131539875	33.3338	1.08958	0.462921	2.35371	0.018587	0.732766
chr12:132188474-132190310	22.7675	1.16351	0.505301	2.3026	0.0213012	0.732766
chr12:132731727-132732651	10.3645	1.54245	0.672621	2.29319	0.0218373	0.732766
chr13:16133933-16134457	31.2321	1.30134	0.571277	2.27794	0.0227302	0.732766
chr13:16247664-16247939	42.3397	0.952186	0.41607	2.28852	0.022107	0.732766
chr13:17536091-17536436	126.957	0.803044	0.34447	2.33125	0.0197404	0.732766
chr13:17970805-17971030	28.6856	1.10511	0.471314	2.34474	0.0190401	0.732766
chr13:27332481-27333287	11.4313	1.58038	0.678565	2.329	0.0198592	0.732766
chr13:33499496-33500089	35.3231	1.01496	0.44142	2.29931	0.0214874	0.732766
chr13:36451868-36452506	21.7811	1.36273	0.601231	2.26656	0.0234168	0.732766
chr13:83006931-83007659	13.4375	1.41867	0.606566	2.33885	0.0193433	0.732766
chr13:100451627-100452296	191.145	1.01428	0.446029	2.27402	0.0229648	0.732766
chr13:110531379-110532970	45.5398	-0.966676	0.425492	-2.2719	0.0230925	0.732766
chr13:111281351-111282305	36.0861	-1.01969	0.442249	-2.3057	0.0211273	0.732766
chr13:113850476-113851422	15.1216	1.53027	0.664222	2.30385	0.0212309	0.732766
chr13:114133935-114134553	13.0282	1.48791	0.632139	2.35377	0.0185843	0.732766
chr14:16118725-16119287	11.8123	1.56749	0.671375	2.33475	0.0195566	0.732766
chr14:23320389-23322074	90.6726	-0.767553	0.329308	-2.3308	0.0197637	0.732766
chr14:41718607-41719027	15.406	1.28414	0.565357	2.27137	0.0231243	0.732766
chr14:50926317-50927724	90.6397	-0.755658	0.324689	-2.32733	0.0199475	0.732766
chr14:94266753-94267602	13.9494	1.58134	0.678058	2.33216	0.0196924	0.732766
chr14:95313282-95315352	108.698	-0.72669	0.316849	-2.29349	0.0218197	0.732766
chr14:101731214-101732621	38.5219	-0.94273	0.409805	-2.30043	0.0214236	0.732766
chr15:17059377-17060446	35.3617	1.20613	0.518148	2.32778	0.0199239	0.732766
chr15:20420848-20422683	41.9689	1.07738	0.45802	2.35225	0.0186601	0.732766
chr15:21245609-21246714	12.4647	1.46557	0.634228	2.3108	0.020844	0.732766
chr15:33135682-33136041	10.3163	-1.69619	0.731957	-2.31733	0.0204858	0.732766
chr15:35282791-35283450	30.961	1.11818	0.478069	2.33895	0.0193383	0.732766
chr15:45572801-45573114	12.0398	1.57503	0.687031	2.29251	0.021876	0.732766
chr15:48877598-48879118	122.202	-0.747283	0.317582	-2.35304	0.0186205	0.732766
chr15:57099786-57100939	46.8894	-0.912058	0.400551	-2.27701	0.0227858	0.732766
chr15:63514385-63515525	41.6508	-1.04439	0.45602	-2.29023	0.0220079	0.732766
chr15:67963191-67963661	13.416	1.81106	0.789273	2.2946	0.0217563	0.732766
chr15:75660930-75662024	37.2862	-0.961928	0.410435	-2.34368	0.0190947	0.732766
chr15:89334237-89335486	30.0159	-1.12483	0.47761	-2.35513	0.0185163	0.732766
chr15:96984051-96985165	11.6578	1.59487	0.691914	2.30501	0.0211658	0.732766
chr16:2537238-2538486	43.6662	-0.930321	0.40055	-2.32261	0.0202	0.732766
chr16:7229497-7229800	25.5959	1.42259	0.619531	2.29624	0.0216622	0.732766
chr16:8466611-8467280	22.7829	1.25519	0.545074	2.30278	0.0212913	0.732766
chr16:23572431-23574131	12.0009	1.61918	0.697739	2.3206	0.0203083	0.732766
chr16:34720717-34721098	12.0903	1.68441	0.739334	2.27828	0.0227098	0.732766
chr16:34725135-34725941	29.414	1.19396	0.525753	2.27096	0.0231492	0.732766
chr16:34807099-34809167	72.5394	0.829589	0.363133	2.28453	0.0223402	0.732766
chr16:49630153-49631295	12.3996	1.52956	0.665	2.30009	0.0214428	0.732766
chr16:51653324-51653821	25.6736	1.32368	0.577222	2.29319	0.0218371	0.732766
chr16:57996371-57998336	140.943	-0.737962	0.318303	-2.31843	0.0204262	0.732766
chr16:71247313-71248541	11.8194	1.70758	0.747929	2.28307	0.0224261	0.732766
chr16:85061236-85062305	43.0389	-0.954374	0.418116	-2.28256	0.0224563	0.732766
chr16:85135357-85138159	89.5811	-0.821825	0.354473	-2.31844	0.0204252	0.732766
chr16:85553101-85554189	9.34975	-1.88814	0.812136	-2.32491	0.020077	0.732766
chr17:21868545-21869197	22.2806	1.21063	0.529802	2.28506	0.0223093	0.732766
chr17:21872750-21873318	21.0807	1.29571	0.562864	2.302	0.0213349	0.732766
chr17:21927246-21927728	41.3668	1.01653	0.440537	2.30747	0.0210284	0.732766
chr17:22977305-22977769	125.86	0.852105	0.36825	2.31393	0.0206715	0.732766
chr17:24188085-24188188	103.716	0.974596	0.414539	2.35104	0.0187212	0.732766
chr17:26494647-26494779	136.732	0.798037	0.35163	2.26954	0.0232357	0.732766
chr17:26840454-26841220	37.8804	1.03398	0.447374	2.31123	0.0208203	0.732766
chr17:26878732-26879994	238.83	0.936354	0.408721	2.29094	0.0219671	0.732766
chr17:28719137-28720466	96.6453	-0.765264	0.331853	-2.30603	0.0211089	0.732766
chr17:28902575-28903779	271.714	-0.751478	0.327111	-2.29732	0.0216007	0.732766
chr17:29390200-29390890	13.2353	-1.48614	0.641534	-2.31654	0.0205291	0.732766
chr17:34356001-34356733	30.9618	-1.02201	0.441617	-2.31424	0.0206548	0.732766
chr17:38530422-38531108	10.6422	1.61319	0.712677	2.26356	0.0236012	0.732766
chr17:40942411-40943010	28.1798	1.16594	0.496361	2.34898	0.0188247	0.732766
chr17:42366531-42368033	51.4268	-0.839151	0.364164	-2.30432	0.0212045	0.732766
chr17:43283658-43283918	73.9859	1.0858	0.463726	2.34148	0.0192076	0.732766
chr17:72146659-72147372	88.1006	1.13656	0.482734	2.35441	0.018552	0.732766
chr17:75832212-75832602	15.2332	-1.47088	0.640195	-2.29755	0.0215874	0.732766
chr17:78826223-78827580	40.1191	-0.978365	0.431142	-2.26924	0.0232535	0.732766
chr17:80024147-80024839	29.9381	1.14695	0.492264	2.32995	0.0198088	0.732766
chr17:82111543-82112887	10.1069	1.63622	0.720108	2.27219	0.0230752	0.732766
chr18:711392-713406	74.2642	-0.749663	0.331218	-2.26335	0.0236139	0.732766
chr18:3740949-3742215	29.1995	1.15264	0.501784	2.29708	0.0216142	0.732766
chr18:12155548-12156230	17.1527	1.27679	0.552921	2.30918	0.0209338	0.732766
chr18:48840986-48842132	71.0044	-0.783223	0.345281	-2.26837	0.0233068	0.732766
chr18:70234551-70234899	12.37	-1.48114	0.641614	-2.30846	0.0209737	0.732766
chr18:79507196-79507990	19.4891	-1.25093	0.548292	-2.2815	0.0225189	0.732766
chr19:1702355-1702675	44.0038	1.16336	0.495664	2.34707	0.0189219	0.732766
chr19:3310795-3311852	32.4018	1.44268	0.637061	2.2646	0.0235375	0.732766
chr19:15813365-15813957	26.1033	1.40527	0.609242	2.30658	0.0210783	0.732766
chr19:24905473-24907110	30.3712	1.10955	0.489082	2.26864	0.0232904	0.732766
chr19:29451648-29452837	10.5731	1.65156	0.705057	2.34245	0.0191577	0.732766
chr19:30116007-30117031	49.2403	0.9998	0.425441	2.35003	0.0187718	0.732766
chr19:35373660-35374479	27.4056	1.29627	0.553999	2.33984	0.019292	0.732766
chr19:46329793-46330717	14.0746	1.39027	0.595822	2.33336	0.0196292	0.732766
chr20:4135407-4136943	51.3136	-0.889362	0.390375	-2.27823	0.022713	0.732766
chr20:34247296-34247509	9.3193	-1.6863	0.743413	-2.26832	0.0233095	0.732766
chr20:35011625-35013012	38.268	-0.957216	0.410645	-2.331	0.0197531	0.732766
chr20:42184431-42184901	16.9342	1.49364	0.638941	2.33769	0.0194034	0.732766
chr21:7927644-7927949	35.9686	1.08623	0.477412	2.27525	0.0228909	0.732766
chr21:9648632-9649323	15.8071	1.35285	0.586845	2.30529	0.0211501	0.732766
chr21:10658284-10659073	202.051	0.83506	0.366014	2.2815	0.0225189	0.732766
chr21:33007594-33008242	45.4973	-0.881319	0.389038	-2.26538	0.0234892	0.732766
chr21:45797229-45797929	43.6186	1.03781	0.454263	2.28459	0.0223367	0.732766
chr22:10770107-10770949	18.2117	1.21858	0.530341	2.29773	0.0215771	0.732766
chr22:11327550-11328716	16.0263	1.29176	0.558903	2.31124	0.0208195	0.732766
chr22:11368249-11368954	25.7455	1.24753	0.535337	2.33037	0.0197868	0.732766
chr22:11369641-11369926	144.646	0.898435	0.38949	2.30669	0.021072	0.732766
chr22:19947427-19947921	26.9286	-1.08604	0.476769	-2.27793	0.022731	0.732766
chr22:37953122-37954116	21.4456	-1.30099	0.561611	-2.31653	0.0205295	0.732766
chr22:39223905-39224276	34.9822	-1.25011	0.543928	-2.2983	0.0215445	0.732766
chr22:41202704-41203532	10.6078	1.93743	0.827215	2.34211	0.0191748	0.732766
chr22:43335593-43336125	18.8472	1.30117	0.567744	2.29182	0.0219161	0.732766
chrX:534838-535264	37.1138	1.05354	0.453635	2.32244	0.0202094	0.732766
chrX:2517759-2518313	13.5074	1.57923	0.686373	2.30084	0.0214009	0.732766
chrX:38803380-38806351	82.7976	-0.826669	0.358742	-2.30435	0.0212029	0.732766
chrX:108091249-108091566	11.1447	-1.5346	0.667679	-2.29842	0.0215381	0.732766
chrY:11535608-11536577	110.938	0.819161	0.360507	2.27225	0.0230717	0.732766
chrY:11553980-11554582	98.7742	0.964557	0.416967	2.31327	0.0207077	0.732766
chrY:11563062-11563987	357.612	0.810847	0.348609	2.32595	0.0200213	0.732766
chrY:11564952-11565476	47.2619	1.05412	0.451689	2.33374	0.0196095	0.732766
chrY:11717705-11717896	296.739	0.810784	0.356677	2.27316	0.0230165	0.732766
chrY:56756702-56757123	512.391	0.799456	0.352826	2.26587	0.0234595	0.732766
chr14_GL000225v1_random:199734-200475	32.3449	1.21501	0.51789	2.34608	0.0189718	0.732766
chr17_KI270730v1_random:83811-86346	550.105	0.820852	0.361361	2.27156	0.0231131	0.732766
chrUn_KI270442v1:22318-24023	151.764	0.898269	0.383142	2.34448	0.0190537	0.732766
chrUn_KI270442v1:87557-88069	104.353	0.895875	0.382153	2.34428	0.0190637	0.732766
chrUn_KI270442v1:97779-98834	31.0256	1.13368	0.500761	2.26391	0.0235797	0.732766
chrUn_KI270442v1:146832-148160	28.7568	1.07354	0.455751	2.35554	0.018496	0.732766
chrUn_KI270442v1:390032-390730	34.8183	0.984978	0.418507	2.35355	0.0185951	0.732766
chrUn_KI270435v1:41490-42465	37.1309	1.0891	0.462711	2.35373	0.018586	0.732766
chrUn_KI270438v1:48006-49448	164.743	0.863813	0.368208	2.34599	0.0189764	0.732766
chrUn_KI270438v1:76255-77487	54.018	1.05565	0.463823	2.27597	0.0228478	0.732766
chrUn_KI270438v1:82199-82993	116.678	0.931143	0.410824	2.26652	0.0234193	0.732766
chrUn_KI270538v1:32942-33946	23.6416	1.17151	0.497401	2.35527	0.0185093	0.732766
chrUn_KI270590v1:3460-4684	72.6753	0.839687	0.366831	2.28903	0.0220775	0.732766
chrUn_GL000195v1:67359-70169	72.6111	0.857703	0.373155	2.29852	0.0215322	0.732766
chrUn_KI270744v1:124840-125660	298.343	0.75022	0.32469	2.31057	0.0208564	0.732766
chr1:147463921-147465181	11.9945	1.50497	0.665954	2.25987	0.0238296	0.732858
chr2:26588680-26589428	50.8457	1.2107	0.535628	2.26034	0.0238001	0.732858
chr2:109238222-109239408	138.637	-0.669458	0.296006	-2.26164	0.0237199	0.732858
chr4:26214010-26214961	42.588	1.08866	0.481658	2.26023	0.023807	0.732858
chr5:175650474-175650986	24.9114	1.21942	0.539369	2.26083	0.0237698	0.732858
chr6:166360682-166362236	22.6819	-1.18908	0.52613	-2.26004	0.0238186	0.732858
chr7:74173585-74175125	16.4311	-1.30325	0.576791	-2.25948	0.0238537	0.732858
chr8:93887968-93888740	18.9882	-1.31817	0.58287	-2.26152	0.0237268	0.732858
chr9:114712302-114712650	20.8464	-1.21038	0.535127	-2.26185	0.0237065	0.732858
chr10:61465618-61466483	28.8482	-1.09486	0.484515	-2.25969	0.0238402	0.732858
chr12:7958254-7959333	17.2306	1.35216	0.598313	2.25996	0.0238237	0.732858
chr15:75201211-75203302	47.8811	-0.881483	0.390091	-2.25969	0.0238407	0.732858
chr16:1160060-1161749	14.0783	-1.43588	0.635486	-2.2595	0.0238524	0.732858
chr17:74564706-74565278	10.4316	-1.64686	0.728604	-2.2603	0.0238026	0.732858
chr1:16938167-16939365	18.4857	1.26036	0.559934	2.25092	0.0243908	0.733284
chr1:24911547-24912501	54.469	-0.950942	0.422096	-2.2529	0.0242651	0.733284
chr1:59800459-59800674	35.0499	1.17449	0.522622	2.24729	0.0246214	0.733284
chr1:125161205-125163309	81.2693	0.941109	0.419947	2.24102	0.0250248	0.733284
chr1:229136847-229138030	20.9757	1.09511	0.488656	2.24107	0.0250213	0.733284
chr1:233223950-233224826	14.0759	-1.34766	0.599789	-2.24689	0.0246469	0.733284
chr2:28341264-28342170	11.2687	1.53934	0.686826	2.24124	0.0250106	0.733284
chr2:109613431-109615523	77.3581	-0.805988	0.358701	-2.24696	0.0246424	0.733284
chr2:136246129-136246811	25.986	-1.0619	0.473547	-2.24244	0.024933	0.733284
chr3:20185749-20186618	18.2808	-1.36405	0.606553	-2.24885	0.0245221	0.733284
chr3:56483822-56484574	26.8107	1.50074	0.669101	2.24291	0.0249024	0.733284
chr3:130746216-130746810	16.097	1.25558	0.557528	2.25205	0.0243191	0.733284
chr3:140941285-140942301	24.9679	-1.1813	0.526513	-2.24363	0.0248563	0.733284
chr4:3910865-3912207	47.9013	1.11624	0.49536	2.2534	0.0242342	0.733284
chr4:74266713-74267443	16.7736	1.30013	0.579466	2.24366	0.0248543	0.733284
chr4:139453119-139454868	467.801	-0.624618	0.277103	-2.2541	0.0241897	0.733284
chr5:35976744-35977250	27.545	1.22953	0.545343	2.25459	0.024159	0.733284
chr5:50665276-50668799	120.498	-0.688599	0.306109	-2.24952	0.0244793	0.733284
chr6:14701382-14703113	41.7958	-0.879712	0.390957	-2.25015	0.0244393	0.733284
chr6:86461177-86461776	34.5751	1.20643	0.538387	2.24083	0.025037	0.733284
chr6:107824038-107825022	20.5773	1.13579	0.503979	2.25364	0.0242188	0.733284
chr6:169381762-169382117	10.4527	1.56672	0.694993	2.2543	0.0241774	0.733284
chr7:942094-942609	46.1438	1.05727	0.469613	2.25136	0.024363	0.733284
chr7:135765076-135765467	14.7817	1.41619	0.628489	2.25333	0.0242384	0.733284
chr7:158987115-158988081	16.7114	1.37829	0.613085	2.24813	0.0245679	0.733284
chr8:23180085-23181574	63.5279	-0.837284	0.371622	-2.25305	0.0242558	0.733284
chr8:116365509-116366250	28.4168	1.25981	0.560945	2.24586	0.0247128	0.733284
chr8:119553018-119553924	45.8807	-0.889193	0.395134	-2.25036	0.0244262	0.733284
chr8:126567228-126567921	17.8555	1.26681	0.565209	2.24131	0.0250059	0.733284
chr9:110879480-110880418	13.1459	1.4932	0.666071	2.2418	0.0249744	0.733284
chr10:1509990-1510323	18.6352	1.31612	0.587182	2.24142	0.0249987	0.733284
chr10:58265827-58269743	262.002	-0.616955	0.275246	-2.24147	0.0249958	0.733284
chr10:89163497-89164557	52.363	-0.905388	0.403846	-2.24192	0.0249668	0.733284
chr10:132138798-132139956	27.3589	1.20923	0.536477	2.25401	0.0241954	0.733284
chr11:62805030-62807465	106.425	-0.778704	0.344919	-2.25764	0.0239679	0.733284
chr11:66385454-66386781	31.7815	-0.998354	0.442003	-2.2587	0.0239018	0.733284
chr11:126457035-126457864	21.6471	1.29652	0.575348	2.25346	0.0242304	0.733284
chr12:64595148-64597333	53.1866	-0.832524	0.370432	-2.24744	0.0246117	0.733284
chr12:110826239-110827673	64.801	-0.937511	0.41665	-2.25011	0.0244417	0.733284
chr12:117060742-117061632	10.7537	1.64832	0.733973	2.24575	0.0247198	0.733284
chr12:132625405-132626492	11.2801	1.64605	0.733844	2.24305	0.0248937	0.733284
chr13:17989650-17990145	113.716	0.772341	0.344476	2.24207	0.0249567	0.733284
chr13:51369675-51370914	39.1288	-1.02994	0.459592	-2.24099	0.0250268	0.733284
chr13:83860069-83860516	33.6157	1.11455	0.49691	2.24295	0.0248998	0.733284
chr14:22822246-22823922	161.119	-0.757199	0.335691	-2.25564	0.0240931	0.733284
chr14:37820847-37821567	24.3339	1.17665	0.524345	2.24404	0.0248296	0.733284
chr14:91077160-91077723	15.9671	1.44158	0.639852	2.25298	0.0242603	0.733284
chr15:20371275-20372433	21.7509	1.22169	0.544147	2.24514	0.0247589	0.733284
chr15:59761422-59761957	20.4406	1.21903	0.542301	2.24789	0.0245833	0.733284
chr15:101207641-101208759	64.7349	-0.799127	0.35531	-2.2491	0.0245064	0.733284
chr16:21540547-21542490	85.7866	-0.715553	0.318749	-2.24488	0.024776	0.733284
chr16:25857477-25858313	34.7802	1.32083	0.589026	2.24239	0.0249359	0.733284
chr16:34706564-34707495	26.0041	1.17196	0.522698	2.24213	0.0249531	0.733284
chr16:88331156-88332060	20.8877	1.20005	0.533941	2.24754	0.0246054	0.733284
chr17:21919863-21920555	33.9059	1.1987	0.533676	2.24611	0.0246968	0.733284
chr17:25101193-25101401	215.588	0.783652	0.347636	2.25423	0.0241817	0.733284
chr17:26787756-26789709	132.753	0.966841	0.42864	2.2556	0.0240955	0.733284
chr17:40417336-40418324	18.4084	-1.23179	0.545338	-2.25877	0.0238976	0.733284
chr17:45228245-45230718	150.797	-0.642687	0.285578	-2.25048	0.0244186	0.733284
chr17:63915650-63916655	10.2901	1.60304	0.711637	2.25261	0.024284	0.733284
chr17:75363573-75364744	11.9523	1.56432	0.695106	2.25048	0.0244186	0.733284
chr17:77825361-77827054	15.0062	1.58189	0.700544	2.25809	0.0239401	0.733284
chr18:10315451-10316009	11.1679	1.68813	0.74794	2.25704	0.0240058	0.733284
chr18:41193163-41194110	10.1441	1.71757	0.76393	2.24834	0.0245547	0.733284
chr19:4602260-4602934	11.8006	1.60612	0.715584	2.24448	0.0248014	0.733284
chr19:15378667-15380658	30.5102	-0.989365	0.4398	-2.24958	0.0244758	0.733284
chr19:46529688-46531014	33.3215	-0.966094	0.42992	-2.24715	0.0246307	0.733284
chr19:47308430-47310234	51.2154	-0.886423	0.393707	-2.25148	0.0243551	0.733284
chr20:4961481-4962712	32.7374	-0.980021	0.435067	-2.25257	0.0242861	0.733284
chr20:38167575-38169310	165.695	-0.714325	0.318314	-2.24409	0.0248265	0.733284
chr20:63056835-63057607	17.1762	1.51295	0.6736	2.24607	0.0246995	0.733284
chr21:9767717-9769039	31.8803	1.03561	0.460424	2.24926	0.0244958	0.733284
chr22:10720962-10721708	202.088	0.897869	0.399848	2.24552	0.0247345	0.733284
chr22:19239351-19240202	26.5659	-1.16698	0.517614	-2.25454	0.0241622	0.733284
chr22:21656813-21657934	12.8207	-1.51332	0.672432	-2.25052	0.0244158	0.733284
chr22:39582520-39584264	15.9745	1.31626	0.582912	2.25808	0.0239405	0.733284
chr22:43014740-43015612	19.3299	-1.24087	0.549658	-2.25754	0.0239747	0.733284
chrUn_KI270751v1:134507-135220	21.1016	1.24221	0.552218	2.2495	0.0244809	0.733284
chr10:132947671-132948831	19.4143	1.37661	0.614585	2.23989	0.0250978	0.734625
chr1_KI270709v1_random:42574-43950	41.3017	1.02267	0.456822	2.23867	0.0251775	0.736517
chr2:86078964-86079621	9.58948	-1.74961	0.782135	-2.23697	0.0252884	0.736595
chr3:168042431-168043860	24.8251	1.13542	0.507679	2.23649	0.0253199	0.736595
chr8:125182351-125183970	67.8727	-0.79734	0.356328	-2.23766	0.0252432	0.736595
chr8:138856205-138856772	18.1666	1.33594	0.597238	2.23687	0.0252951	0.736595
chr9:39101282-39102382	10.3014	1.55849	0.69652	2.23753	0.0252515	0.736595
chr12:4555586-4556275	27.3335	-1.11634	0.498951	-2.23736	0.0252626	0.736595
chr12:37790133-37790706	89.3833	-0.884013	0.395298	-2.23632	0.0253308	0.736595
chr16:88649333-88651948	68.35	-0.785747	0.351334	-2.23647	0.0253211	0.736595
chr17:26822155-26823555	70.2742	0.858343	0.383491	2.23823	0.0252059	0.736595
chrUn_GL000216v2:15394-16569	1180.78	0.828308	0.370379	2.23638	0.025327	0.736595
chr6:28980326-28981716	29.897	-1.03292	0.462069	-2.23541	0.0253902	0.737569
chr7:151535819-151536489	23.6369	1.37705	0.61616	2.23489	0.0254246	0.737569
chr10:126433244-126434677	13.4399	1.42676	0.638385	2.23496	0.0254203	0.737569
chr20:45548555-45549304	19.5652	1.34179	0.600286	2.23525	0.025401	0.737569
chr10:61199082-61199712	9.97709	1.56148	0.698762	2.23464	0.025441	0.737609
chr1:123949729-123950389	93.8442	0.790776	0.354381	2.23143	0.0256528	0.737821
chr1:124196851-124197255	59.5952	0.893315	0.400008	2.23325	0.0255327	0.737821
chr1:124562298-124562583	102.109	0.890713	0.399003	2.23235	0.0255921	0.737821
chr2:122583275-122583806	25.8252	1.28423	0.575163	2.23281	0.0255614	0.737821
chr2:217512622-217513404	22.7238	1.16587	0.522607	2.23088	0.0256892	0.737821
chr3:188142581-188143082	31.3476	1.15737	0.518836	2.2307	0.0257011	0.737821
chr7:132247432-132248393	25.8161	1.09642	0.491394	2.23125	0.0256648	0.737821
chr9:136848033-136850177	60.0986	-0.794879	0.355801	-2.23406	0.0254794	0.737821
chr10:38827677-38828476	23.793	1.33334	0.597341	2.23212	0.0256068	0.737821
chr12:109813011-109814063	11.6348	1.52225	0.682253	2.23121	0.0256671	0.737821
chr13:17061336-17061720	90.5512	0.87551	0.392025	2.2333	0.025529	0.737821
chr13:50916386-50917597	44.8379	-0.913168	0.409227	-2.23145	0.0256515	0.737821
chr14:101073018-101073878	73.652	-1.0454	0.468388	-2.23192	0.0256203	0.737821
chr15:77606762-77607961	16.9114	1.31158	0.587395	2.23287	0.0255575	0.737821
chr22:12519815-12520538	11.8862	1.60505	0.718791	2.23298	0.0255502	0.737821
chr22:16791617-16791837	36.1414	1.13978	0.510965	2.23064	0.0257048	0.737821
chr17_KI270729v1_random:151972-152922	21.7703	1.11848	0.501351	2.23094	0.0256853	0.737821
chr9:35052964-35054120	11.0738	1.48813	0.667378	2.22982	0.0257597	0.738723
chr19:5372133-5373213	26.5669	1.27123	0.57013	2.22971	0.0257664	0.738723
chr1:39961811-39963108	11.9183	1.45595	0.653905	2.22655	0.0259775	0.738968
chr1:55443361-55444117	24.6648	-1.18535	0.532574	-2.2257	0.0260341	0.738968
chr1:66836150-66836481	33.1683	1.17325	0.526756	2.22732	0.0259262	0.738968
chr1:153535575-153536382	13.7909	1.36549	0.612966	2.22767	0.0259024	0.738968
chr1:233128593-233129544	11.3993	1.44485	0.649334	2.22512	0.026073	0.738968
chr4:114045669-114045959	14.8554	1.56322	0.702552	2.22506	0.0260771	0.738968
chr6:30690545-30692068	16.4934	-1.40576	0.631676	-2.22545	0.026051	0.738968
chr8:43093108-43094078	19.2406	-1.19433	0.536413	-2.22651	0.0259802	0.738968
chr9:89999447-90000156	9.63459	-1.66732	0.748352	-2.22798	0.0258817	0.738968
chr9:135169629-135170323	15.8998	1.39091	0.624441	2.22744	0.0259178	0.738968
chr16:34695909-34696541	15.1886	1.51661	0.680516	2.22861	0.0258398	0.738968
chr19:14127132-14128873	79.1718	-0.747237	0.335562	-2.22682	0.0259591	0.738968
chr20:5671068-5672220	34.668	-0.930058	0.417575	-2.22729	0.0259282	0.738968
chr20:29754184-29755117	96.1951	1.10569	0.496776	2.22574	0.0260318	0.738968
chr20:61889092-61890674	26.692	1.26924	0.569953	2.22693	0.0259521	0.738968
chr21:10463301-10463827	13.8354	1.59302	0.715308	2.22704	0.0259446	0.738968
chr22:26303560-26304958	13.1799	1.41551	0.636156	2.2251	0.0260745	0.738968
chr22:30261239-30261960	15.4833	-1.38772	0.623322	-2.22633	0.025992	0.738968
chrY:56700585-56700850	218.614	0.842036	0.377783	2.22889	0.0258213	0.738968
chrUn_GL000216v2:87065-87735	43.1956	1.02326	0.459322	2.22775	0.025897	0.738968
chr19:8910911-8911528	12.2912	1.47971	0.665118	2.22474	0.026099	0.73916
chr5:6869125-6870110	13.6861	1.41829	0.63785	2.22356	0.0261784	0.739267
chr5:72951578-72952984	35.6888	-1.03154	0.463891	-2.22366	0.0261713	0.739267
chr7:139718150-139719463	52.2305	-0.815152	0.36656	-2.22379	0.0261627	0.739267
chr7:152025105-152026000	42.5825	-0.881592	0.396393	-2.22403	0.0261462	0.739267
chr14_GL000225v1_random:189675-190501	59.0226	0.946512	0.42565	2.22369	0.0261694	0.739267
chrX:681446-682524	67.5235	1.00659	0.452763	2.22322	0.0262011	0.739483
chr4:1513927-1515543	39.8285	0.950968	0.427884	2.22249	0.0262502	0.739587
chr7:100171001-100172082	11.4501	-1.58642	0.713794	-2.22251	0.0262487	0.739587
chrX:150398010-150398535	46.1586	1.08297	0.487264	2.22254	0.0262465	0.739587
chr6:75973935-75974485	18.363	1.23842	0.557408	2.22175	0.0263004	0.73975
chr12:110387190-110387470	161.54	1.05407	0.474434	2.22173	0.0263014	0.73975
chr21:9733817-9734609	13.3492	1.48404	0.667837	2.22216	0.0262724	0.73975
chr15:59389217-59390448	12.6567	1.3986	0.629651	2.22122	0.0263358	0.740294
chr13:43051931-43053151	10.2177	1.59169	0.716763	2.22067	0.0263733	0.740921
chr3:53065018-53066209	28.4497	1.09992	0.495541	2.21963	0.0264439	0.741202
chr4:47344-47762	33.3416	1.15803	0.521584	2.22022	0.0264036	0.741202
chr7:25124418-25126050	54.8658	-0.80088	0.360808	-2.21969	0.0264401	0.741202
chr10:29148958-29149312	117.669	-0.874773	0.394077	-2.2198	0.0264322	0.741202
chr12:131310201-131311056	12.6178	1.58772	0.715452	2.21919	0.0264737	0.741614
chr14:69715726-69717590	97.7342	-0.715424	0.322503	-2.21835	0.0265313	0.742801
chr7:105268591-105269507	23.2846	1.21041	0.545702	2.21809	0.0265489	0.742868
chr19:7655271-7655816	14.8486	-1.41335	0.637369	-2.21747	0.0265909	0.743617
chr18:74616691-74617417	49.9404	1.15662	0.521729	2.21691	0.0266294	0.744234
chrUn_KI270442v1:37712-37946	115.431	0.898993	0.405554	2.2167	0.0266434	0.744234
chr1:245556217-245556544	19.2231	1.37338	0.619796	2.21586	0.0267009	0.745198
chr2:42055119-42055630	91.618	-0.972766	0.439023	-2.21575	0.0267084	0.745198
chr17:77245258-77247307	26.9095	1.04585	0.472071	2.21544	0.0267299	0.745374
chr9:104872803-104873961	66.2105	-0.787487	0.355494	-2.21519	0.0267472	0.745432
chr22_KI270736v1_random:73283-73929	66.8565	0.983043	0.443909	2.21451	0.0267934	0.746294
chr13:16143212-16143871	58.1998	0.955003	0.431347	2.214	0.0268286	0.746543
chr20:59116348-59116984	10.7422	1.54183	0.696421	2.21394	0.0268329	0.746543
chr2:178480135-178480932	18.1189	-1.18805	0.536992	-2.21242	0.0269377	0.746668
chr6:140867203-140868032	28.8343	1.05722	0.478119	2.21121	0.0270214	0.746668
chr7:44747124-44747920	18.5457	1.22278	0.552407	2.21355	0.0268601	0.746668
chr8:124809000-124809849	12.3374	1.44513	0.653626	2.21095	0.0270395	0.746668
chr11:62831122-62832702	58.0367	-0.897292	0.405912	-2.21056	0.0270664	0.746668
chr12:64403883-64405726	63.1555	-0.854737	0.386271	-2.21279	0.0269118	0.746668
chr13:16127796-16128307	34.1886	0.997292	0.450739	2.21257	0.0269273	0.746668
chr14:51138914-51139978	74.4342	-0.780176	0.352802	-2.21137	0.0270101	0.746668
chr16:32121606-32121946	14.651	1.34757	0.609601	2.21058	0.0270652	0.746668
chr18:9466859-9467396	10.3985	-1.63749	0.739999	-2.21283	0.0269094	0.746668
chr19:419038-420131	14.0126	1.57297	0.711041	2.21221	0.026952	0.746668
chr19:52527034-52527922	23.6621	-1.12931	0.51037	-2.21272	0.0269169	0.746668
chr21:44310938-44311647	15.3186	1.32973	0.60137	2.21117	0.0270238	0.746668
chr14_GL000009v2_random:201003-201414	17.9391	1.22346	0.55323	2.21149	0.0270017	0.746668
chrUn_KI270519v1:135840-138126	501.317	0.755923	0.341843	2.21131	0.0270142	0.746668
chr2:143034037-143034528	22.8365	-1.13868	0.515188	-2.21023	0.0270891	0.746876
chr5:157484718-157485418	21.2468	-1.17516	0.531879	-2.20946	0.0271427	0.747364
chr15:90375191-90376296	12.8789	1.45617	0.658992	2.20969	0.0271269	0.747364
chr17:64129292-64130562	24.2775	-1.11484	0.504609	-2.20932	0.0271527	0.747364
chr1:27858145-27858892	17.011	-1.3246	0.602474	-2.19861	0.0279059	0.747922
chr1:36450006-36451318	58.7204	-0.829272	0.378763	-2.18942	0.0285663	0.747922
chr1:47475827-47476879	22.1645	1.19843	0.551185	2.17428	0.0296839	0.747922
chr1:82776326-82777789	13.3921	1.36139	0.624432	2.18021	0.0292418	0.747922
chr1:122625032-122625475	97.3794	0.79078	0.361369	2.18829	0.0286487	0.747922
chr1:122683212-122683577	121.197	0.704541	0.324094	2.17388	0.0297141	0.747922
chr1:124581308-124581643	72.4872	0.784296	0.359707	2.18038	0.0292295	0.747922
chr1:124757525-124757959	194.082	0.74318	0.337558	2.20164	0.0276909	0.747922
chr1:220529168-220529792	11.4355	1.43045	0.651869	2.19439	0.0282077	0.747922
chr1:221647166-221648285	11.6389	1.39844	0.643353	2.17368	0.0297294	0.747922
chr1:230292398-230292793	14.1132	1.72234	0.783914	2.19711	0.0280126	0.747922
chr1:230425964-230426931	12.691	-1.41638	0.64621	-2.19183	0.028392	0.747922
chr1:245153259-245154478	16.4417	1.24074	0.570274	2.17569	0.0295784	0.747922
chr2:7680032-7680337	40.2939	1.15052	0.522025	2.20396	0.0275272	0.747922
chr2:58556500-58557452	12.2593	1.4863	0.680842	2.18303	0.0290334	0.747922
chr2:89671686-89672241	17.7032	1.28103	0.585651	2.18736	0.0287164	0.747922
chr2:89780330-89780679	24.1329	1.10785	0.505762	2.19047	0.0284905	0.747922
chr2:118973330-118974485	39.0285	-0.944583	0.430204	-2.19566	0.0281161	0.747922
chr2:145617254-145617626	22.8736	1.30825	0.597228	2.19054	0.0284851	0.747922
chr2:168890074-168890560	14.6092	-1.3439	0.612435	-2.19435	0.0282104	0.747922
chr2:196248463-196249197	11.3002	1.46338	0.665278	2.19965	0.0278317	0.747922
chr2:197011655-197012662	11.9505	1.44196	0.659218	2.18738	0.0287147	0.747922
chr2:205197734-205198626	11.3833	1.4245	0.65422	2.1774	0.0294505	0.747922
chr2:216377230-216377811	21.5991	1.15033	0.521311	2.20661	0.0273411	0.747922
chr2:227257638-227258559	10.587	1.4585	0.671475	2.17209	0.029849	0.747922
chr2:230870438-230870914	76.7967	-0.851734	0.387125	-2.20015	0.027796	0.747922
chr3:8737510-8738129	16.6304	1.52057	0.689683	2.20474	0.0274722	0.747922
chr3:30664379-30665411	11.6938	1.44611	0.655768	2.20522	0.0274388	0.747922
chr3:42489639-42490568	10.7152	1.54946	0.702619	2.20526	0.0274357	0.747922
chr3:45100547-45102025	65.8414	0.839648	0.386248	2.17386	0.029716	0.747922
chr3:52027682-52028154	35.4999	1.39261	0.635775	2.19041	0.0284949	0.747922
chr3:53810037-53810558	46.3645	-0.901486	0.414789	-2.17336	0.0297531	0.747922
chr3:90538552-90538992	42.187	0.904175	0.413044	2.18905	0.0285929	0.747922
chr3:101873312-101873899	17.4653	-1.4537	0.662655	-2.19375	0.0282536	0.747922
chr3:105970184-105970894	28.618	-1.17406	0.537082	-2.18599	0.0288161	0.747922
chr3:192956661-192958251	219.69	-0.741436	0.340227	-2.17924	0.0293141	0.747922
chr3:197377409-197379163	39.4258	-0.911355	0.418144	-2.17952	0.0292928	0.747922
chr4:8356518-8357369	14.0289	1.33869	0.609989	2.19462	0.0281906	0.747922
chr4:40258342-40259348	13.0785	1.30116	0.598705	2.17328	0.0297589	0.747922
chr4:49123075-49123994	1331.29	0.77587	0.356909	2.17386	0.0297159	0.747922
chr4:49124403-49124729	260.227	0.738035	0.338947	2.17744	0.029448	0.747922
chr4:49308535-49309004	11.8741	1.90787	0.864366	2.20725	0.0272965	0.747922
chr4:79352400-79353684	91.7814	0.929937	0.426879	2.17846	0.0293719	0.747922
chr5:93000974-93001340	40.4066	1.18596	0.543317	2.18281	0.02905	0.747922
chr5:103327241-103328506	14.4561	1.32976	0.608225	2.1863	0.0287937	0.747922
chr5:135861762-135862843	14.9925	1.36318	0.618518	2.20395	0.0275278	0.747922
chr5:148854117-148855202	14.4995	1.36385	0.625288	2.18115	0.0291725	0.747922
chr5:149598144-149598582	19.1353	1.18697	0.53826	2.2052	0.0274401	0.747922
chr5:151359420-151360117	10.7134	1.56602	0.711058	2.20238	0.0276385	0.747922
chr5:169716018-169716937	10.7381	-1.49765	0.68399	-2.18957	0.0285552	0.747922
chr5:173014609-173015252	15.2763	-1.2827	0.590446	-2.17242	0.0298237	0.747922
chr5:175690651-175691461	14.8278	1.36745	0.620747	2.20291	0.0276014	0.747922
chr6:3403472-3405143	21.2177	1.2056	0.554898	2.17264	0.0298071	0.747922
chr6:11324634-11325500	11.7676	1.42392	0.655506	2.17225	0.0298368	0.747922
chr6:11349203-11351072	72.5047	-0.731778	0.335668	-2.18006	0.0292529	0.747922
chr6:24029338-24029907	99.8395	0.916257	0.420243	2.1803	0.0292349	0.747922
chr6:37186948-37187830	18.0174	-1.23299	0.563675	-2.18741	0.0287125	0.747922
chr6:37895963-37896648	14.4347	1.36404	0.618021	2.2071	0.027307	0.747922
chr6:43084490-43085915	15.213	1.38954	0.633506	2.19341	0.0282777	0.747922
chr6:92161966-92162580	14.613	1.59681	0.724969	2.2026	0.0276232	0.747922
chr6:107086955-107088664	13.4338	1.3163	0.599999	2.19383	0.0282478	0.747922
chr6:169313778-169316902	70.0345	1.01302	0.464652	2.18017	0.0292451	0.747922
chr7:905161-905965	373.741	0.995314	0.456566	2.18	0.0292576	0.747922
chr7:17725675-17726262	12.5958	1.40275	0.640604	2.18973	0.0285439	0.747922
chr7:18732390-18733178	16.3888	1.26963	0.579638	2.19038	0.0284968	0.747922
chr7:61021816-61022739	34.0801	1.28189	0.584096	2.19466	0.028188	0.747922
chr7:62569146-62569809	14.549	1.25852	0.578098	2.177	0.0294808	0.747922
chr7:68468648-68469025	30.365	1.25624	0.57014	2.20339	0.0275671	0.747922
chr7:73005288-73006530	89.6047	-0.709952	0.326531	-2.17422	0.0296884	0.747922
chr7:75871757-75872984	46.6664	-0.882232	0.402296	-2.19299	0.0283081	0.747922
chr7:84690839-84691810	184.172	0.95153	0.436225	2.18128	0.0291625	0.747922
chr7:92680774-92682132	15.8135	1.26239	0.573916	2.19961	0.0278343	0.747922
chr7:146024998-146025513	19.7126	1.33566	0.608907	2.19353	0.028269	0.747922
chr7:152402484-152404715	85.6824	0.85562	0.390748	2.1897	0.0285461	0.747922
chr8:4920866-4921239	13.278	1.60095	0.733234	2.18341	0.0290053	0.747922
chr8:6072878-6073520	18.9364	1.38167	0.628518	2.19829	0.0279283	0.747922
chr8:20105114-20106287	39.1901	-1.09661	0.5041	-2.17539	0.0296011	0.747922
chr8:41327288-41327984	16.3355	1.58696	0.730391	2.17275	0.029799	0.747922
chr8:53979890-53980101	332.481	0.933561	0.429084	2.1757	0.0295774	0.747922
chr8:136017599-136018669	11.4971	1.70935	0.786944	2.17213	0.0298456	0.747922
chr8:144825918-144827841	20.6984	-1.19579	0.547153	-2.18548	0.0288535	0.747922
chr9:16708407-16709252	14.0383	1.28307	0.581855	2.20514	0.0274445	0.747922
chr9:70525772-70526227	14.203	-1.3481	0.617407	-2.18349	0.0289999	0.747922
chr9:106721371-106722136	14.4275	1.41316	0.646033	2.18744	0.0287102	0.747922
chr9:112765670-112766845	11.0607	1.50107	0.680089	2.20716	0.0273027	0.747922
chr9:113220772-113223165	55.7504	-0.809515	0.37004	-2.18764	0.0286959	0.747922
chr9:119062327-119063305	13.4377	1.4889	0.678872	2.19319	0.0282936	0.747922
chr9:123346671-123347860	50.0179	1.09028	0.500929	2.17652	0.0295166	0.747922
chr9:135905397-135905955	11.401	1.44878	0.665637	2.17653	0.0295159	0.747922
chr9:137503371-137504351	99.5889	1.06542	0.488791	2.17971	0.0292793	0.747922
chr10:15841925-15842949	23.9946	-1.10711	0.507807	-2.18018	0.0292441	0.747922
chr10:28479257-28480126	11.3112	1.51027	0.693046	2.17918	0.0293183	0.747922
chr10:41901234-41901952	231.637	0.810868	0.367225	2.20809	0.0272378	0.747922
chr10:45144929-45145531	18.0731	1.22288	0.556317	2.19818	0.0279366	0.747922
chr10:88759491-88760408	42.8403	-0.897817	0.410402	-2.18765	0.028695	0.747922
chr10:122461172-122462465	12.3535	1.579	0.715953	2.20545	0.0274226	0.747922
chr11:36149814-36150173	32.7542	-0.940815	0.431081	-2.18246	0.0290759	0.747922
chr11:46169338-46169805	35.8018	1.17419	0.540399	2.17283	0.0297931	0.747922
chr11:54881833-54882825	10.298	1.48751	0.674242	2.2062	0.0273701	0.747922
chr11:59141357-59141920	18.3876	1.22038	0.559034	2.18302	0.029034	0.747922
chr11:77535655-77536640	11.1491	1.79844	0.816655	2.20221	0.0276506	0.747922
chr11:81975868-81976554	11.3127	1.64823	0.750646	2.19575	0.0281097	0.747922
chr11:82792314-82792849	13.0926	-1.37461	0.626696	-2.19342	0.028277	0.747922
chr11:113314265-113315191	20.7272	-1.18142	0.541071	-2.18348	0.0290007	0.747922
chr12:22320745-22321213	22.2252	1.35629	0.616589	2.19968	0.0278299	0.747922
chr12:23034482-23034779	24.1778	1.27327	0.576642	2.20809	0.0272383	0.747922
chr12:49231642-49232957	11.8451	1.36856	0.628131	2.17878	0.029348	0.747922
chr12:105749266-105750085	11.1568	1.51648	0.694225	2.18442	0.0289316	0.747922
chr12:111398223-111400118	67.9776	-0.746644	0.338867	-2.20335	0.0275698	0.747922
chr13:16470223-16470633	57.9019	0.935404	0.428407	2.18345	0.0290029	0.747922
chr13:16923400-16923746	25.4316	1.20052	0.546228	2.19783	0.0279611	0.747922
chr13:17439563-17439792	40.4781	0.929179	0.427361	2.17423	0.0296882	0.747922
chr13:21725928-21726280	15.9624	1.26283	0.575792	2.19321	0.0282923	0.747922
chr13:100313793-100315141	11.7159	1.39033	0.63634	2.18488	0.0288976	0.747922
chr13:111620962-111621804	22.4767	1.39254	0.632282	2.2024	0.0276372	0.747922
chr14:50230334-50232444	72.5776	-0.789146	0.361428	-2.18341	0.0290053	0.747922
chr14:92375093-92376515	12.4917	1.64498	0.746145	2.20464	0.0274793	0.747922
chr14:97456346-97457515	11.2293	1.56018	0.717204	2.17536	0.0296028	0.747922
chr15:22259213-22260311	18.1028	1.2603	0.573145	2.19892	0.0278839	0.747922
chr15:32613748-32614150	13.0006	1.37189	0.630364	2.17634	0.02953	0.747922
chr15:40323159-40323594	10.3956	-1.55753	0.714748	-2.17913	0.029322	0.747922
chr15:64840945-64843814	192	-0.644355	0.294472	-2.18817	0.0286573	0.747922
chr15:71735418-71736505	44.4378	0.960607	0.440137	2.18252	0.0290715	0.747922
chr15:74050720-74052070	77.4359	-0.804971	0.367271	-2.19176	0.0283967	0.747922
chr15:82679947-82681139	13.9042	1.33306	0.608994	2.18896	0.0285998	0.747922
chr16:1943029-1943689	10.4105	-1.51158	0.692485	-2.18283	0.0290481	0.747922
chr16:8564931-8565648	11.8401	1.41376	0.65039	2.17371	0.0297266	0.747922
chr16:25216006-25216530	26.3376	1.23598	0.566391	2.18219	0.0290952	0.747922
chr16:26886936-26887385	26.8357	1.26935	0.580409	2.18699	0.028743	0.747922
chr16:36170499-36171800	40.5748	1.02636	0.467103	2.19728	0.0280003	0.747922
chr16:38267295-38268255	27.4503	1.13276	0.519062	2.18233	0.0290855	0.747922
chr16:46404941-46405712	28.9693	1.09431	0.503795	2.17212	0.0298462	0.747922
chr16:67183025-67185973	116.8	-0.671953	0.308247	-2.17992	0.0292634	0.747922
chr17:8220531-8223920	90.6977	-0.696583	0.317559	-2.19356	0.0282672	0.747922
chr17:13491686-13492782	19.5923	1.15574	0.528228	2.18796	0.0286724	0.747922
chr17:21894955-21895952	71.5409	0.885943	0.403991	2.19297	0.0283093	0.747922
chr17:26863771-26864477	29.6777	1.10306	0.504147	2.18797	0.0286716	0.747922
chr17:41498324-41498778	13.2621	-1.37422	0.627812	-2.18891	0.0286033	0.747922
chr17:41633556-41633878	44.9415	0.948405	0.433232	2.18914	0.0285867	0.747922
chr17:42854757-42856119	37.2793	-0.924653	0.425222	-2.17452	0.0296663	0.747922
chr17:70168643-70170779	125.946	-0.719675	0.329827	-2.18198	0.0291113	0.747922
chr17:74681801-74683156	46.0407	-0.951233	0.436463	-2.17941	0.029301	0.747922
chr18:39674996-39676475	37.0393	0.924901	0.418798	2.20847	0.0272116	0.747922
chr18:63211400-63212953	12.8271	1.66541	0.763618	2.18095	0.029187	0.747922
chr19:2970218-2970871	24.3563	-1.22399	0.56121	-2.18098	0.0291846	0.747922
chr19:44447897-44448618	12.5225	1.47442	0.677349	2.17675	0.0294994	0.747922
chr19:51547290-51548592	13.9733	1.34421	0.613453	2.19122	0.0284357	0.747922
chr19:54410872-54411453	64.4775	1.14514	0.519981	2.20227	0.0276462	0.747922
chr20:31161625-31163187	119.207	0.976779	0.443995	2.19998	0.0278085	0.747922
chr20:31189004-31190473	320.217	0.776228	0.352278	2.20345	0.0275628	0.747922
chr20:39356842-39358725	86.4034	-0.761373	0.348594	-2.18413	0.0289528	0.747922
chr21:10695340-10698776	247.831	0.789953	0.363486	2.17327	0.0297599	0.747922
chr22:12370144-12370852	18.7994	1.52768	0.701074	2.17906	0.0293274	0.747922
chr22:12424967-12425667	18.14	1.29387	0.5942	2.17751	0.0294427	0.747922
chr22:25155070-25155874	14.4636	1.39326	0.640933	2.17381	0.0297198	0.747922
chr22:28813307-28814503	87.3959	-0.68478	0.313078	-2.18725	0.0287242	0.747922
chr22:37279389-37280088	14.3647	1.36788	0.620631	2.20401	0.0275235	0.747922
chrX:601600-602400	51.0649	1.28011	0.58897	2.17348	0.0297442	0.747922
chrX:9986611-9987222	16.1708	-1.25347	0.571269	-2.19419	0.0282221	0.747922
chrX:18886230-18887016	13.2355	-1.45752	0.664871	-2.19219	0.028366	0.747922
chrX:36936928-36937470	18.7074	1.68042	0.768807	2.18575	0.0288337	0.747922
chrX:54638860-54640559	74.876	-0.778746	0.352761	-2.20757	0.027274	0.747922
chrY:10967413-10968032	187.152	0.850686	0.386873	2.19887	0.0278869	0.747922
chrY:11687794-11688405	475.426	0.895567	0.405477	2.20868	0.0271972	0.747922
chrY:26650532-26651013	117.928	0.923526	0.421437	2.19137	0.0284249	0.747922
chrY:56674359-56674648	367.194	0.837376	0.381137	2.19705	0.028017	0.747922
chrY:56697103-56697317	144.563	0.843858	0.386963	2.18072	0.0292042	0.747922
chrY:56710765-56711052	409.967	0.801907	0.36496	2.19724	0.028003	0.747922
chr14_GL000225v1_random:134440-135681	197.005	0.682831	0.31315	2.18052	0.0292189	0.747922
chr14_KI270724v1_random:462-1088	99.2508	0.75863	0.346069	2.19213	0.0283699	0.747922
chr17_KI270729v1_random:109947-111370	34.9692	1.06611	0.486402	2.19183	0.0283918	0.747922
chr17_KI270729v1_random:137063-138754	112.535	0.959546	0.436373	2.19891	0.0278841	0.747922
chrUn_KI270442v1:85888-86054	247.644	0.837924	0.382784	2.18902	0.0285952	0.747922
chrUn_KI270749v1:140808-141543	12.6097	1.49458	0.680002	2.1979	0.0279561	0.747922
chrUn_GL000216v2:34291-36431	311.07	0.814107	0.373701	2.1785	0.0293691	0.747922
chr11:2336785-2337599	15.7468	1.27886	0.589066	2.17099	0.0299317	0.748912
chr17:64404268-64405168	39.4551	-0.916221	0.422036	-2.17096	0.0299344	0.748912
chrUn_KI270442v1:210425-211027	16.2734	1.23595	0.569227	2.17127	0.0299106	0.748912
chr1:30480789-30481713	12.2798	1.38982	0.640565	2.16967	0.0300319	0.749051
chr3:183380065-183383048	142.148	-0.650749	0.299925	-2.16971	0.030029	0.749051
chr8:132028604-132029023	25.228	1.29105	0.594984	2.16989	0.0300154	0.749051
chr13:37863430-37864285	11.2754	1.46959	0.677316	2.16972	0.0300278	0.749051
chr15:19640072-19640584	58.2791	0.960928	0.442718	2.17052	0.0299673	0.749051
chr16:57602631-57603814	63.1746	-0.795321	0.366473	-2.17021	0.0299912	0.749051
chr1:83774-84283	25.4726	1.20645	0.56274	2.14389	0.0320416	0.749072
chr1:15231342-15232602	41.1182	-0.865853	0.401222	-2.15804	0.0309247	0.749072
chr1:19030700-19031078	23.1748	1.27372	0.593956	2.14446	0.0319957	0.749072
chr1:39043305-39043842	14.9558	1.24018	0.577385	2.14793	0.0317192	0.749072
chr1:40530956-40532159	22.4919	-1.09127	0.504279	-2.16402	0.0304628	0.749072
chr1:43817036-43817935	53.8101	1.05127	0.491679	2.13813	0.0325066	0.749072
chr1:44127649-44128334	13.7878	1.32359	0.619256	2.13738	0.0325667	0.749072
chr1:65823037-65823767	12.4642	1.4849	0.694785	2.1372	0.0325813	0.749072
chr1:69717663-69718148	28.6447	1.38465	0.65138	2.12573	0.0335261	0.749072
chr1:89942341-89943668	50.303	-0.916817	0.423949	-2.16256	0.0305749	0.749072
chr1:112880881-112881557	29.2823	1.10546	0.515742	2.14344	0.0320777	0.749072
chr1:118920276-118920870	11.2424	1.45184	0.670074	2.16668	0.0302594	0.749072
chr1:143200050-143200420	1829.35	0.781415	0.361965	2.15881	0.0308646	0.749072
chr1:151949205-151950932	18.4331	1.15368	0.539855	2.13702	0.0325962	0.749072
chr1:156054458-156056128	31.0799	-0.924333	0.430947	-2.14489	0.0319617	0.749072
chr1:162855150-162856099	10.4806	1.4745	0.690302	2.13603	0.0326771	0.749072
chr1:182316231-182316786	40.2715	1.18037	0.547892	2.15439	0.0312095	0.749072
chr1:184036171-184038204	39.5651	0.884918	0.411253	2.15176	0.031416	0.749072
chr1:199691254-199692059	24.7049	-1.12741	0.53072	-2.12429	0.0336456	0.749072
chr1:247906958-247907504	37.8577	1.15899	0.544602	2.12815	0.0333249	0.749072
chr2:6408034-6408776	18.5162	1.37394	0.645145	2.12965	0.0332002	0.749072
chr2:38174563-38175760	31.8585	-1.03713	0.480837	-2.15693	0.0310108	0.749072
chr2:52906451-52908043	10.7724	1.71355	0.792479	2.16227	0.0305977	0.749072
chr2:60295729-60296619	10.8093	1.44788	0.668145	2.16702	0.0302336	0.749072
chr2:91498123-91498468	40.8298	1.10435	0.514682	2.1457	0.0318966	0.749072
chr2:190605692-190606389	13.5003	1.39994	0.6511	2.15011	0.0315462	0.749072
chr2:197452378-197454210	134.793	-0.6123	0.288166	-2.12482	0.0336019	0.749072
chr2:201450945-201452398	39.0341	-0.86655	0.406452	-2.13198	0.0330081	0.749072
chr2:207046173-207046592	33.9769	1.21382	0.567091	2.14043	0.0323198	0.749072
chr2:215396276-215397196	31.1593	-0.984277	0.46298	-2.12596	0.0335068	0.749072
chr2:219362038-219363578	37.6161	0.869171	0.407211	2.13445	0.032806	0.749072
chr2:241314335-241316976	98.2278	-0.667022	0.310825	-2.14597	0.0318751	0.749072
chr3:14550982-14553345	23.0288	1.08001	0.506133	2.13386	0.0328546	0.749072
chr3:18208410-18209499	13.2383	1.30562	0.605611	2.15587	0.0310935	0.749072
chr3:30511249-30512712	39.9339	-0.91564	0.4274	-2.14235	0.0321652	0.749072
chr3:37860112-37861334	43.7878	-0.855074	0.401229	-2.13114	0.033078	0.749072
chr3:40377446-40378007	29.426	1.25247	0.582681	2.1495	0.031595	0.749072
chr3:46127280-46128123	21.4549	-1.15249	0.540013	-2.1342	0.0328266	0.749072
[truncated: 46,913 more rows]
