# Supplementary material for: An Alzheimer’s disease-associated common regulatory variant in a PTK2B intron alters microglial function
Source: iScience. 2026 Apr 9;29(5):115688. doi: 10.1016/j.isci.2026.115688 (PMC13187524; doi:10.1016/j.isci.2026.115688)
Supplement: Table S3. RNAseq analysis in macrophages and microglia, related to Figures 2 and 3 [file mmc4.xlsx]

## Sheet: Title
Table S3: RNAseq analysis in macrophages and microglia
Summary of results of RNAseq analysis in macrophages or microglia. Table shows Ensembl gene ID (ENSEMBL), gene symbol (SYMBOL), full gene name (GENENAME), basal expression (baseMean), fold changes in C/C relative to T/T (log2FoldChange) with its respective standard error (lfcSE), the Wald statistics (log2FoldChange divided by lfcSE) (stat) and p-values before (pvalue) and after (padj) multiple te…

## Sheet: PTK2B_macrophages_resultsDESEq2
	ENSEMBL	SYMBOL	GENENAME	baseMean	log2FoldChange	lfcSE	stat	pvalue	padj
1	ENSG00000227232	NA	NA	1116.37	0.115836	0.0703868	1.64571	0.0998236	0.258702
2	ENSG00000278267	MIR6859-1	microRNA 6859-1	33.9768	0.332477	0.220507	1.50779	0.131609	0.312204
3	ENSG00000268903	NA	NA	599.875	-0.518088	0.105053	-4.93166	8.15327e-07	1.18901e-05
4	ENSG00000269981	NA	NA	211.282	-0.451251	0.138664	-3.25428	0.00113681	0.00752032
5	ENSG00000239906	NA	NA	48.0524	-0.442932	0.227181	-1.94969	0.0512129	0.162067
6	ENSG00000241860	NA	NA	468.473	-0.370944	0.139182	-2.66517	0.00769491	0.0373412
7	ENSG00000279457	NA	NA	1633.78	0.083179	0.0865044	0.961558	0.336272	0.567912
8	ENSG00000273874	MIR6859-2	microRNA 6859-2	17.4635	0.447168	0.288474	1.55011	0.121114	0.295436
9	ENSG00000237094	NA	NA	447.944	-0.281815	0.131372	-2.14517	0.0319395	0.114035
10	ENSG00000250575	NA	NA	482.938	-0.334129	0.113094	-2.95444	0.00313235	0.01785
11	ENSG00000225972	NA	NA	1693.21	-0.188011	0.0856378	-2.19542	0.0281332	0.103777
12	ENSG00000225630	NA	NA	24500.1	-0.149491	0.0554137	-2.69773	0.00698141	0.034604
13	ENSG00000237973	NA	NA	81511.6	-0.0806448	0.0754803	-1.06842	0.28533	0.515295
14	ENSG00000229344	NA	NA	1022.68	-0.183711	0.141743	-1.29608	0.194947	0.405787
15	ENSG00000240409	NA	NA	135.081	0.00164245	0.199986	0.00821285	0.993447	0.996525
16	ENSG00000248527	NA	NA	51235.6	-0.0401751	0.0783088	-0.513034	0.607928	0.785259
17	ENSG00000198744	NA	NA	2260.45	-0.217629	0.0793063	-2.74416	0.00606663	0.0307369
18	ENSG00000228327	NA	NA	1241	-0.342149	0.116986	-2.92471	0.00344779	0.0193539
19	ENSG00000230092	NA	NA	69.9771	0.0015881	0.131605	0.0120672	0.990372	0.995227
20	ENSG00000228794	LINC01128	long intergenic non-protein coding RNA 1128	1389.26	0.0697953	0.0413985	1.68594	0.0918079	0.243429
21	ENSG00000225880	LINC00115	long intergenic non-protein coding RNA 115	80.3072	0.415967	0.196948	2.11206	0.034681	0.121379
22	ENSG00000187634	SAMD11	sterile alpha motif domain containing 11	203.205	0.47974	0.522211	0.91867	0.358268	0.586825
23	ENSG00000188976	NOC2L	NOC2 like nucleolar associated transcriptional repressor	4391.38	0.164496	0.0502431	3.274	0.00106036	0.00707269
24	ENSG00000187961	KLHL17	kelch like family member 17	1126.31	0.256121	0.0997285	2.56819	0.0102232	0.0473289
25	ENSG00000188290	HES4	hes family bHLH transcription factor 4	188.561	0.428305	0.344389	1.24367	0.213622	0.431585
26	ENSG00000187608	ISG15	ISG15 ubiquitin like modifier	1602.8	-0.67046	0.111753	-5.99949	1.97944e-09	4.27285e-08
27	ENSG00000188157	AGRN	agrin	5609.01	-0.018873	0.260265	-0.0725147	0.942192	0.972337
28	ENSG00000131591	C1orf159	chromosome 1 open reading frame 159	955.219	0.0332776	0.070567	0.471575	0.63723	0.806306
29	ENSG00000186827	TNFRSF4	TNF receptor superfamily member 4	120.159	1.9343	0.308642	6.26713	3.67767e-10	8.79207e-09
30	ENSG00000078808	SDF4	stromal cell derived factor 4	18162.9	-0.0907015	0.0494384	-1.83464	0.0665594	0.19393
31	ENSG00000176022	B3GALT6	beta-1,3-galactosyltransferase 6	4025.57	0.111546	0.0382128	2.91908	0.00351069	0.0196417
32	ENSG00000160087	UBE2J2	ubiquitin conjugating enzyme E2 J2	5130.31	0.116605	0.0332741	3.50439	0.000457655	0.00346874
33	ENSG00000230415	NA	NA	27.62	0.0387859	0.300705	0.128983	0.897371	0.951409
34	ENSG00000162572	SCNN1D	sodium channel epithelial 1 delta subunit	218.976	0.215829	0.12918	1.67077	0.0947677	0.249108
35	ENSG00000131584	ACAP3	ArfGAP with coiled-coil, ankyrin repeat and PH domains 3	3265.84	0.0492418	0.0750198	0.656384	0.511577	0.716858
36	ENSG00000169972	PUSL1	pseudouridine synthase like 1	1013.35	0.206493	0.0662192	3.11832	0.00181883	0.0111707
37	ENSG00000127054	INTS11	integrator complex subunit 11	5157.94	0.10565	0.0479929	2.20136	0.0277106	0.102442
38	ENSG00000240731	NA	NA	83.6074	0.0941981	0.163745	0.575273	0.565107	0.755417
39	ENSG00000224051	CPTP	ceramide-1-phosphate transfer protein	2464.31	0.00168857	0.0610362	0.027665	0.977929	0.989318
40	ENSG00000107404	DVL1	dishevelled segment polarity protein 1	3207.65	0.119807	0.0873894	1.37096	0.170388	0.370738
41	ENSG00000162576	MXRA8	matrix remodeling associated 8	2160.95	0.0779049	0.423745	0.183848	0.854132	0.928097
42	ENSG00000175756	AURKAIP1	aurora kinase A interacting protein 1	6045.87	0.159979	0.0636937	2.51169	0.0120154	0.0538404
43	ENSG00000221978	CCNL2	cyclin L2	12434.6	0.122811	0.0661745	1.85587	0.0634717	0.187425
44	ENSG00000224870	MRPL20-AS1	MRPL20 antisense RNA 1	1626.92	0.147706	0.0665244	2.22032	0.026397	0.0987086
45	ENSG00000242485	MRPL20	mitochondrial ribosomal protein L20	4170.62	0.0670682	0.0595878	1.12554	0.260362	0.487336
46	ENSG00000272455	NA	NA	127.563	0.130001	0.179465	0.724382	0.468831	0.686433
47	ENSG00000179403	VWA1	von Willebrand factor A domain containing 1	947.925	0.101255	0.100484	1.00767	0.313611	0.545222
48	ENSG00000215915	ATAD3C	ATPase family AAA domain containing 3C	187.173	0.211275	0.102889	2.05343	0.0400312	0.134433
49	ENSG00000160072	ATAD3B	ATPase family AAA domain containing 3B	2751.64	0.259614	0.0923957	2.8098	0.00495717	0.0260448
50	ENSG00000284740	NA	NA	51.8703	0.155576	0.185359	0.839324	0.401288	0.626102
51	ENSG00000197785	ATAD3A	ATPase family AAA domain containing 3A	3064.97	0.18873	0.0606004	3.11433	0.00184363	0.0112943
52	ENSG00000160075	SSU72	SSU72 homolog, RNA polymerase II CTD phosphatase	9517.2	0.0366526	0.0470928	0.778306	0.436389	0.657853
53	ENSG00000215014	NA	NA	156.123	-0.0710947	0.126748	-0.560913	0.574857	0.761725
54	ENSG00000228594	FNDC10	fibronectin type III domain containing 10	1871.86	0.0266822	0.0885851	0.301205	0.763258	0.882273
55	ENSG00000272106	NA	NA	264.022	0.0119657	0.125454	0.095379	0.924014	0.965246
56	ENSG00000197530	MIB2	mindbomb E3 ubiquitin protein ligase 2	2807.17	0.132698	0.0543317	2.44236	0.0145915	0.0626272
57	ENSG00000248333	CDK11B	cyclin dependent kinase 11B	4880.4	0.0813329	0.0477917	1.70182	0.0887892	0.238133
58	ENSG00000189339	SLC35E2B	solute carrier family 35 member E2B	3936.33	0.0187447	0.0604117	0.310283	0.756346	0.878786
59	ENSG00000269737	NA	NA	81.5898	0.357189	0.196092	1.82154	0.0685248	0.197882
60	ENSG00000008128	CDK11A	cyclin dependent kinase 11A	404.258	0.159756	0.0804533	1.98569	0.0470675	0.15229
61	ENSG00000227775	NA	NA	743.531	0.036408	0.0739097	0.4926	0.622295	0.795442
62	ENSG00000215790	SLC35E2A	solute carrier family 35 member E2A	527.683	0.204211	0.125574	1.62623	0.103901	0.266041
63	ENSG00000008130	NADK	NAD kinase	12070.2	0.0824655	0.0558326	1.47701	0.139672	0.324778
64	ENSG00000078369	GNB1	G protein subunit beta 1	57686.1	0.0843909	0.0266573	3.16578	0.0015467	0.00976188
65	ENSG00000162585	FAAP20	FA core complex associated protein 20	2916.5	0.00542346	0.0845193	0.0641682	0.948836	0.976087
66	ENSG00000157933	SKI	SKI proto-oncogene	13583.9	0.0366294	0.0362717	1.00986	0.312562	0.544183
67	ENSG00000269896	LOC100129534	small nuclear ribonucleoprotein polypeptide N pseudogene	95.9871	0.158155	0.127735	1.23815	0.215659	0.434132
68	ENSG00000157916	RER1	retention in endoplasmic reticulum sorting receptor 1	11779.1	0.0352695	0.0359096	0.982174	0.326014	0.557439
69	ENSG00000157911	PEX10	peroxisomal biogenesis factor 10	988.432	0.0206938	0.0611652	0.338326	0.735117	0.867095
70	ENSG00000157881	PANK4	pantothenate kinase 4 (inactive)	2340.87	0.125234	0.0409546	3.05789	0.00222905	0.0133411
71	ENSG00000272449	NA	NA	74.9941	0.2321	0.194392	1.19398	0.232486	0.454492
72	ENSG00000157873	TNFRSF14	TNF receptor superfamily member 14	5173.61	-0.529676	0.071002	-7.46001	8.65163e-14	3.26406e-12
73	ENSG00000157870	PRXL2B	peroxiredoxin like 2B	2076.77	-0.163653	0.064907	-2.52135	0.0116904	0.0526631
74	ENSG00000130762	ARHGEF16	Rho guanine nucleotide exchange factor 16	586.391	0.11986	0.0970963	1.23445	0.217037	0.435359
75	ENSG00000158109	TPRG1L	tumor protein p63 regulated 1 like	7613.77	-0.0533057	0.0482813	-1.10406	0.269565	0.498162
76	ENSG00000116213	WRAP73	WD repeat containing, antisense to TP73	1926.33	0.108163	0.0503615	2.14773	0.0317353	0.113402
77	ENSG00000227372	TP73-AS1	TP73 antisense RNA 1	2313.91	0.0618534	0.0394599	1.5675	0.116998	0.287993
78	ENSG00000235169	SMIM1	small integral membrane protein 1 (Vel blood group)	76.0037	0.0922627	0.164979	0.559239	0.575999	0.76264
79	ENSG00000130764	LRRC47	leucine rich repeat containing 47	4115.91	0.0458776	0.0410432	1.11779	0.263657	0.490893
80	ENSG00000272153	NA	NA	64.068	0.0307772	0.191495	0.160721	0.872313	0.938086
81	ENSG00000116198	CEP104	centrosomal protein 104	3129.7	-0.0241186	0.0441434	-0.54637	0.584812	0.768683
82	ENSG00000169598	DFFB	DNA fragmentation factor subunit beta	707.087	0.216116	0.062168	3.47633	0.000508335	0.00378026
83	ENSG00000198912	C1orf174	chromosome 1 open reading frame 174	1969.51	0.0485097	0.0469302	1.03366	0.301297	0.533193
84	ENSG00000131697	NPHP4	nephrocystin 4	1220.08	0.0478246	0.0492267	0.971518	0.331291	0.562051
85	ENSG00000069424	KCNAB2	potassium voltage-gated channel subfamily A regulatory beta subunit 2	8904.85	-1.36682	0.0892205	-15.3196	5.6546e-53	1.874e-50
86	ENSG00000116251	RPL22	ribosomal protein L22	13300.1	-0.142743	0.0399629	-3.57189	0.000354413	0.0027605
87	ENSG00000116237	ICMT	isoprenylcysteine carboxyl methyltransferase	11592.8	-0.0110028	0.0246705	-0.445991	0.655604	0.818838
88	ENSG00000225077	NA	NA	58.5716	1.4816	0.223847	6.61881	3.62109e-11	9.77694e-10
89	ENSG00000158292	GPR153	G protein-coupled receptor 153	264.542	0.154162	0.095016	1.62248	0.1047	0.267417
90	ENSG00000097021	ACOT7	acyl-CoA thioesterase 7	1912.1	0.29024	0.162343	1.78782	0.0738048	0.20822
91	ENSG00000215788	TNFRSF25	TNF receptor superfamily member 25	2948.38	0.625437	0.17154	3.64601	0.000266341	0.00215445
92	ENSG00000171680	PLEKHG5	pleckstrin homology and RhoGEF domain containing G5	12534.9	0.522785	0.172514	3.03039	0.0024424	0.0144284
93	ENSG00000162408	NOL9	nucleolar protein 9	1951.57	0.108716	0.0605452	1.79562	0.0725552	0.205622
94	ENSG00000204859	ZBTB48	zinc finger and BTB domain containing 48	3865.2	0.0498865	0.0852216	0.585374	0.558296	0.750315
95	ENSG00000162413	KLHL21	kelch like family member 21	5013.11	0.206962	0.0445904	4.6414	3.46064e-06	4.49246e-05
96	ENSG00000116273	PHF13	PHD finger protein 13	2204.92	0.15994	0.0555277	2.88037	0.00397208	0.021748
97	ENSG00000041988	THAP3	THAP domain containing 3	1033.4	0.0212088	0.0906579	0.233944	0.815029	0.909595
98	ENSG00000007923	DNAJC11	DnaJ heat shock protein family (Hsp40) member C11	3701.55	0.105458	0.0407017	2.59099	0.00956989	0.0447318
99	ENSG00000237436	NA	NA	17.277	-0.694683	0.360066	-1.92932	0.0536908	0.167432
100	ENSG00000171735	CAMTA1	calmodulin binding transcription activator 1	2688.73	0.0423688	0.0470135	0.901205	0.367479	0.595507
101	ENSG00000049245	VAMP3	vesicle associated membrane protein 3	16566	-0.00941834	0.0225028	-0.418541	0.675552	0.83144
102	ENSG00000269925	NA	NA	46.0546	0.137919	0.204015	0.676023	0.499026	0.707762
103	ENSG00000049246	PER3	period circadian regulator 3	2102.82	-0.433585	0.0784906	-5.52404	3.31292e-08	6.07761e-07
104	ENSG00000116288	PARK7	Parkinsonism associated deglycase	11387.7	0.0248825	0.0552452	0.450401	0.652422	0.816348
105	ENSG00000200344	NA	NA	4.9533	0.415842	0.562538	0.739224	0.459771	NA
106	ENSG00000116285	ERRFI1	ERBB receptor feedback inhibitor 1	8150.25	0.00853752	0.184719	0.0462189	0.963136	0.981666
107	ENSG00000142599	RERE	arginine-glutamic acid dipeptide repeats	6304.94	0.208571	0.0503702	4.14076	3.46157e-05	0.000352667
108	ENSG00000074800	ENO1	enolase 1	99604.2	-0.0676603	0.0850657	-0.795389	0.426388	0.648735
109	ENSG00000232208	NA	NA	43.4853	-0.134133	0.248673	-0.539396	0.589614	0.772191
110	ENSG00000142583	SLC2A5	solute carrier family 2 member 5	9319.07	-0.498018	0.101896	-4.88749	1.02131e-06	1.46042e-05
111	ENSG00000180758	GPR157	G protein-coupled receptor 157	615.479	-0.100271	0.0662762	-1.51293	0.130298	0.310126
112	ENSG00000228526	MIR34AHG	MIR34A host gene	1809.79	-0.488191	0.0930408	-5.24706	1.54547e-07	2.54347e-06
113	ENSG00000234546	LNCTAM34A	long non coding transcriptional activator of miR34a	92.3278	-0.737456	0.134958	-5.46434	4.64626e-08	8.37218e-07
114	ENSG00000049239	H6PD	hexose-6-phosphate dehydrogenase/glucose 1-dehydrogenase	5927.88	-0.0466629	0.050435	-0.925207	0.354858	0.583729
115	ENSG00000171621	SPSB1	splA/ryanodine receptor domain and SOCS box containing 1	606.732	0.158368	0.280946	0.563696	0.572961	0.760327
116	ENSG00000284693	LINC02606	long intergenic non-protein coding RNA 2606	113.984	-0.426867	0.146625	-2.91129	0.00359938	0.0200186
117	ENSG00000171612	SLC25A33	solute carrier family 25 member 33	735.674	0.0741649	0.0689131	1.07621	0.281833	0.511659
118	ENSG00000188807	TMEM201	transmembrane protein 201	972.709	0.177785	0.0484643	3.66837	0.000244106	0.00199704
119	ENSG00000171608	PIK3CD	phosphatidylinositol-4,5-bisphosphate 3-kinase catalytic subunit delta	7898.54	0.538892	0.0723981	7.44345	9.80907e-14	3.65183e-12
120	ENSG00000171603	CLSTN1	calsyntenin 1	13207	-0.169505	0.0540939	-3.13354	0.00172712	0.0107087
121	ENSG00000271264	NA	NA	51.0425	0.0318218	0.215443	0.147704	0.882576	0.943724
122	ENSG00000178585	CTNNBIP1	catenin beta interacting protein 1	2060.36	0.113924	0.0761298	1.49645	0.134537	0.31688
123	ENSG00000162441	LZIC	leucine zipper and CTNNBIP1 domain containing	2478.03	0.0430053	0.0718913	0.598199	0.549707	0.743947
124	ENSG00000228150	NA	NA	31.0363	-0.185066	0.256789	-0.720694	0.471098	0.687999
125	ENSG00000173614	NMNAT1	nicotinamide nucleotide adenylyltransferase 1	2676.61	0.04696	0.0652883	0.71927	0.471974	0.688471
126	ENSG00000162444	RBP7	retinol binding protein 7	809.958	0.327459	0.0954745	3.42981	0.000604002	0.00437023
127	ENSG00000130939	UBE4B	ubiquitination factor E4B	6075.47	-0.223453	0.0452205	-4.94142	7.75572e-07	1.13495e-05
128	ENSG00000054523	KIF1B	kinesin family member 1B	13322.1	-0.213204	0.0762344	-2.79668	0.00516302	0.0269088
129	ENSG00000199562	NA	NA	13.8491	-0.1517	0.415714	-0.364915	0.715175	0.856144
130	ENSG00000284735	NA	NA	93.1759	-0.322121	0.220982	-1.45768	0.144929	0.333097
131	ENSG00000284642	NA	NA	114.388	-0.231717	0.161893	-1.4313	0.152344	0.344426
132	ENSG00000142657	PGD	phosphogluconate dehydrogenase	42039.8	-0.110896	0.0645549	-1.71785	0.0858243	0.232841
133	ENSG00000175279	CENPS	centromere protein S	122.076	0.000737074	0.126726	0.00581631	0.995359	0.997306
134	ENSG00000160049	DFFA	DNA fragmentation factor subunit alpha	4538.36	0.00393691	0.0492105	0.0800013	0.936236	0.970159
135	ENSG00000142655	PEX14	peroxisomal biogenesis factor 14	2106.21	0.0066698	0.0683951	0.0975186	0.922315	0.964663
136	ENSG00000175262	C1orf127	chromosome 1 open reading frame 127	965.191	0.000711835	0.154686	0.0046018	0.996328	0.997745
137	ENSG00000120948	TARDBP	TAR DNA binding protein	7859.89	0.0737662	0.0430119	1.71502	0.0863416	0.233944
138	ENSG00000009724	MASP2	mannan binding lectin serine peptidase 2	163.16	0.232194	0.177911	1.30511	0.191854	0.401675
139	ENSG00000271895	NA	NA	109.568	-0.0497757	0.13704	-0.363221	0.71644	0.85699
140	ENSG00000116649	SRM	spermidine synthase	5195.11	-0.0501104	0.142686	-0.351194	0.725443	0.862285
141	ENSG00000171824	EXOSC10	exosome component 10	6159.59	0.0222685	0.034485	0.645745	0.518445	0.722162
142	ENSG00000198793	MTOR	mechanistic target of rapamycin kinase	7582.05	-0.00513154	0.0580204	-0.0884438	0.929524	0.967153
143	ENSG00000120942	UBIAD1	UbiA prenyltransferase domain containing 1	1553.27	0.0841549	0.0511013	1.64683	0.0995937	0.258356
144	ENSG00000238199	NA	NA	119.355	0.0909396	0.132295	0.687398	0.491832	0.702284
145	ENSG00000132879	FBXO44	F-box protein 44	1162	-0.193106	0.0969282	-1.99226	0.0463427	0.150487
146	ENSG00000116663	FBXO6	F-box protein 6	569.798	-0.0264452	0.0715301	-0.369707	0.711601	0.854345
147	ENSG00000116670	MAD2L2	mitotic arrest deficient 2 like 2	1664.93	0.191608	0.147101	1.30256	0.192725	0.402948
148	ENSG00000162490	DRAXIN	dorsal inhibitory axon guidance protein	264.814	1.90356	0.594756	3.20058	0.00137153	0.00880091
149	ENSG00000177674	AGTRAP	angiotensin II receptor associated protein	4449.85	0.0491479	0.076223	0.644791	0.519063	0.722411
150	ENSG00000177000	MTHFR	methylenetetrahydrofolate reductase	4683.41	-0.110651	0.0930437	-1.18923	0.234349	0.456858
151	ENSG00000011021	CLCN6	chloride voltage-gated channel 6	2692.43	0.00358219	0.0669496	0.0535058	0.957329	0.979703
152	ENSG00000120937	NPPB	natriuretic peptide B	567.779	-3.06234	0.582372	-5.2584	1.45318e-07	2.41037e-06
153	ENSG00000116685	KIAA2013	KIAA2013	7965.44	-0.0589605	0.0578244	-1.01965	0.307896	0.5393
154	ENSG00000083444	PLOD1	procollagen-lysine,2-oxoglutarate 5-dioxygenase 1	20170.9	-0.314187	0.0991016	-3.17036	0.00152252	0.00963082
155	ENSG00000116688	MFN2	mitofusin 2	12892.3	-0.015669	0.0428525	-0.36565	0.714626	0.85579
156	ENSG00000270914	NA	NA	5.9728	0.0524861	0.499853	0.105003	0.916373	NA
157	ENSG00000116691	MIIP	migration and invasion inhibitory protein	2907.59	0.0972693	0.0835237	1.16457	0.244193	0.468226
158	ENSG00000120949	TNFRSF8	TNF receptor superfamily member 8	268.734	0.445937	0.103881	4.29278	1.76447e-05	0.000193782
159	ENSG00000028137	TNFRSF1B	TNF receptor superfamily member 1B	58229.6	0.244508	0.113216	2.15966	0.0307987	0.110994
160	ENSG00000048707	VPS13D	vacuolar protein sorting 13 homolog D	8020.13	-0.0389429	0.0876998	-0.444047	0.657008	0.819623
161	ENSG00000239149	SNORA59A	small nucleolar RNA, H/ACA box 59A	8.47342	-0.817701	0.4452	-1.8367	0.0662538	NA
162	ENSG00000229484	NA	NA	22.8638	-0.696663	0.300767	-2.31628	0.0205428	0.0812766
163	ENSG00000162496	DHRS3	dehydrogenase/reductase 3	4800.4	-0.287127	0.163959	-1.75121	0.0799097	0.2208
164	ENSG00000221340	NA	NA	5.919	-0.443628	0.542075	-0.818388	0.413136	NA
165	ENSG00000272482	NA	NA	46.7923	-0.276842	0.206149	-1.34292	0.179297	0.383537
166	ENSG00000215909	NA	NA	13.4915	-0.280792	0.400913	-0.700381	0.483689	0.696661
167	ENSG00000162493	PDPN	podoplanin	3071.88	-0.757801	0.0729734	-10.3846	2.91366e-25	2.52546e-23
168	ENSG00000116731	PRDM2	PR/SET domain 2	4754.15	0.157576	0.0538871	2.92418	0.00345361	0.0193801
169	ENSG00000171729	TMEM51	transmembrane protein 51	6752.24	-0.273711	0.0851285	-3.21527	0.00130321	0.0084415
170	ENSG00000142634	EFHD2	EF-hand domain family member D2	27310.4	0.200828	0.073131	2.74613	0.00603021	0.0305819
171	ENSG00000132906	CASP9	caspase 9	1286.9	-0.106833	0.0660439	-1.61761	0.105747	0.26897
172	ENSG00000116138	DNAJC16	DnaJ heat shock protein family (Hsp40) member C16	2394.69	-0.0649619	0.0647508	-1.00326	0.315735	0.54734
173	ENSG00000235084	NA	NA	2607.39	0.135432	0.0756207	1.79093	0.0733038	0.207199
174	ENSG00000197312	DDI2	DNA damage inducible 1 homolog 2	4306.65	-0.0671499	0.0663667	-1.0118	0.311633	0.543237
175	ENSG00000116786	PLEKHM2	pleckstrin homology and RUN domain containing M2	18962.5	-0.110448	0.0512826	-2.15371	0.0312626	0.112234
176	ENSG00000237938	NA	NA	122.465	-0.154237	0.15349	-1.00487	0.31496	0.546612
177	ENSG00000162458	FBLIM1	filamin binding LIM protein 1	2692.75	0.074375	0.555439	0.133903	0.893479	0.949606
178	ENSG00000233954	UQCRHL	ubiquinol-cytochrome c reductase hinge protein like	5979.82	0.180639	0.0595235	3.03475	0.00240738	0.0142371
179	ENSG00000178715	NA	NA	4266.96	-0.0387806	0.0771917	-0.502394	0.615391	0.790315
180	ENSG00000179743	FLJ37453	uncharacterized LOC729614	198.028	0.40815	0.11331	3.60207	0.000315697	0.00249342
181	ENSG00000065526	SPEN	spen family transcriptional repressor	8967.58	0.219653	0.0699546	3.13993	0.00168985	0.0105162
182	ENSG00000116809	ZBTB17	zinc finger and BTB domain containing 17	2426.91	0.0629377	0.05448	1.15524	0.24799	0.472925
183	ENSG00000142627	EPHA2	EPH receptor A2	2618.83	0.400771	0.344879	1.16206	0.24521	0.469579
184	ENSG00000142632	ARHGEF19	Rho guanine nucleotide exchange factor 19	405.99	0.241669	0.0977048	2.47346	0.0133811	0.0587142
185	ENSG00000132881	CPLANE2	ciliogenesis and planar polarity effector 2	340.411	-0.168518	0.0845276	-1.99364	0.0461916	0.150169
186	ENSG00000233929	NA	NA	88.7238	0.590268	0.239445	2.46515	0.0136956	0.0598612
187	ENSG00000037637	FBXO42	F-box protein 42	4468.61	-0.0384746	0.0421362	-0.913101	0.361189	0.589496
188	ENSG00000055070	SZRD1	SUZ RNA binding domain containing 1	11827.7	0.0339388	0.0406094	0.835736	0.403303	0.627732
189	ENSG00000226457	NA	NA	499.038	0.0727985	0.138654	0.525039	0.599556	0.779276
190	ENSG00000157191	NECAP2	NECAP endocytosis associated 2	16137.7	-0.0692696	0.0618651	-1.11969	0.262847	0.490249
191	ENSG00000080947	CROCCP3	CROCC pseudogene 3	364.722	0.095756	0.103067	0.929066	0.352855	0.581905
192	ENSG00000206652	RNU1-1	RNA, U1 small nuclear 1	32.0674	0.120391	0.840766	0.143193	0.886138	0.945956
193	ENSG00000219481	NBPF1	NBPF member 1	4293.94	-0.352412	0.0680608	-5.1779	2.24393e-07	3.58975e-06
194	ENSG00000215908	CROCCP2	CROCC pseudogene 2	3192.78	0.0612198	0.0608398	1.00625	0.314297	0.545966
195	ENSG00000186301	NA	NA	116.017	-0.129917	0.168274	-0.772059	0.44008	0.661764
196	ENSG00000207513	RNU1-3	RNA, U1 small nuclear 3	31.3526	0.276768	0.79502	0.348127	0.727745	0.863253
197	ENSG00000236698	NA	NA	2239.67	0.0843398	0.0632498	1.33344	0.182388	0.388057
198	ENSG00000058453	CROCC	ciliary rootlet coiled-coil, rootletin	1091.81	0.0269234	0.0837743	0.32138	0.747922	0.873506
199	ENSG00000207389	RNU1-4	RNA, U1 small nuclear 4	33.5952	0.414245	0.92198	0.449299	0.653216	0.816864
200	ENSG00000238142	LOC105376805	uncharacterized LOC105376805	27.7881	1.00525	0.312157	3.22032	0.00128049	0.00831138
201	ENSG00000207005	RNU1-2	RNA, U1 small nuclear 2	30.7687	0.305187	0.94386	0.323339	0.746439	0.872799
202	ENSG00000117122	MFAP2	microfibril associated protein 2	961.672	0.490338	0.612398	0.800685	0.423314	0.646049
203	ENSG00000159363	ATP13A2	ATPase cation transporting 13A2	3307.16	0.0281363	0.0727664	0.386666	0.699003	0.846133
204	ENSG00000117118	SDHB	succinate dehydrogenase complex iron sulfur subunit B	7258.86	0.106179	0.0615128	1.72612	0.0843253	0.229934
205	ENSG00000117115	PADI2	peptidyl arginine deiminase 2	620.532	0.767364	0.372258	2.06138	0.0392672	0.132539
206	ENSG00000179051	RCC2	regulator of chromosome condensation 2	12232.1	0.135456	0.0567287	2.38779	0.0169499	0.0704073
207	ENSG00000074964	ARHGEF10L	Rho guanine nucleotide exchange factor 10 like	10030.2	-0.354248	0.0560254	-6.32299	2.56544e-10	6.27511e-09
208	ENSG00000117154	IGSF21	immunoglobin superfamily member 21	7600.16	0.152156	0.0831751	1.82935	0.0673477	0.195586
209	ENSG00000280222	NA	NA	240.46	0.259372	0.118739	2.18438	0.0289344	0.105871
210	ENSG00000235282	NA	NA	15.2857	-0.150505	0.641129	-0.23475	0.814403	0.909394
211	ENSG00000159423	ALDH4A1	aldehyde dehydrogenase 4 family member A1	1434.9	-0.220242	0.0765665	-2.87648	0.00402133	0.0219324
212	ENSG00000169991	IFFO2	intermediate filament family orphan 2	2627.04	0.0315021	0.0618709	0.509158	0.610641	0.787326
213	ENSG00000127481	UBR4	ubiquitin protein ligase E3 component n-recognin 4	15995.6	-0.0129428	0.0741734	-0.174494	0.861477	0.932481
214	ENSG00000127463	EMC1	ER membrane protein complex subunit 1	6618.8	-0.0212915	0.0686573	-0.310113	0.756475	0.878786
215	ENSG00000053372	MRTO4	MRT4 homolog, ribosome maturation factor	2859.98	0.0667843	0.0879349	0.759475	0.447569	0.66876
216	ENSG00000270728	NA	NA	61.6934	-0.0242458	0.174075	-0.139284	0.889226	0.947708
217	ENSG00000053371	AKR7A2	aldo-keto reductase family 7 member A2	3447.43	0.14411	0.0581645	2.47764	0.0132256	0.0581526
218	ENSG00000200403	NA	NA	3.79131	-0.241827	0.593382	-0.40754	0.683611	NA
219	ENSG00000040487	SLC66A1	solute carrier family 66 member 1	3693.93	-0.0972133	0.0694798	-1.39916	0.161765	0.357955
220	ENSG00000077549	CAPZB	capping actin protein of muscle Z-line subunit beta	67520.3	0.108868	0.081688	1.33273	0.182619	0.388354
221	ENSG00000173436	MICOS10	mitochondrial contact site and cristae organizing system subunit 10	1131.91	-0.00336014	0.05108	-0.065782	0.947551	0.975247
222	ENSG00000226396	NA	NA	7353.54	-0.0620673	0.0881601	-0.70403	0.481414	0.69534
223	ENSG00000158747	NBL1	NBL1, DAN family BMP antagonist	2277.8	-0.0986065	0.130873	-0.753453	0.451178	0.67191
224	ENSG00000162542	TMCO4	transmembrane and coiled-coil domains 4	593.899	-1.43542	0.0914571	-15.6951	1.6349e-55	6.28024e-53
225	ENSG00000169914	OTUD3	OTU deubiquitinase 3	965.835	0.303785	0.144532	2.10186	0.0355659	0.123411
226	ENSG00000162545	CAMK2N1	calcium/calmodulin dependent protein kinase II inhibitor 1	519.43	1.26557	0.512077	2.47144	0.0134568	0.0589701
227	ENSG00000090432	MUL1	mitochondrial E3 ubiquitin protein ligase 1	4371.91	-0.0268486	0.047047	-0.570676	0.568219	0.757297
228	ENSG00000158825	CDA	cytidine deaminase	274.439	0.383279	0.156036	2.45636	0.0140354	0.0609836
229	ENSG00000158828	PINK1	PTEN induced kinase 1	2089.41	-0.228648	0.057396	-3.9837	6.78505e-05	0.000641392
230	ENSG00000117242	PINK1-AS	PINK1 antisense RNA	388.833	-0.129809	0.0702782	-1.84708	0.0647363	0.190192
231	ENSG00000244038	DDOST	dolichyl-diphosphooligosaccharide--protein glycosyltransferase non-catalytic subunit	23091.4	-0.0196785	0.0353561	-0.55658	0.577814	0.763403
232	ENSG00000117245	KIF17	kinesin family member 17	210.941	0.0349371	0.152905	0.228488	0.819267	0.911003
233	ENSG00000127483	HP1BP3	heterochromatin protein 1 binding protein 3	15280.7	0.0436623	0.0504305	0.865791	0.386605	0.61281
234	ENSG00000075151	EIF4G3	eukaryotic translation initiation factor 4 gamma 3	14308.9	-0.0359252	0.0502633	-0.714739	0.47477	0.690226
235	ENSG00000117298	ECE1	endothelin converting enzyme 1	3043.91	0.581104	0.56783	1.02338	0.30613	0.538139
236	ENSG00000236216	NA	NA	91.2611	-0.0429603	0.142965	-0.300496	0.763799	0.882539
237	ENSG00000227001	NA	NA	50.97	-0.0102404	0.244442	-0.0418927	0.966584	0.983437
238	ENSG00000187952	NA	NA	221.364	0.572568	0.0868433	6.59312	4.30675e-11	1.14996e-09
239	ENSG00000142794	NBPF3	NBPF member 3	392.445	0.0486315	0.129347	0.375977	0.706934	0.851343
240	ENSG00000162551	ALPL	alkaline phosphatase, biomineralization associated	242.779	-0.675488	0.685911	-0.984804	0.32472	0.555959
241	ENSG00000090686	USP48	ubiquitin specific peptidase 48	5978.83	0.109975	0.0377984	2.90951	0.00361994	0.0200999
242	ENSG00000142798	HSPG2	heparan sulfate proteoglycan 2	3777.74	-0.280108	0.397963	-0.703854	0.481524	0.695363
243	ENSG00000218510	LINC00339	long intergenic non-protein coding RNA 339	1117	-0.0353134	0.0576309	-0.612751	0.540041	0.737717
244	ENSG00000070831	CDC42	cell division cycle 42	31408.4	0.0865308	0.0503506	1.71857	0.0856932	0.232747
245	ENSG00000184677	ZBTB40	zinc finger and BTB domain containing 40	5463.45	0.133631	0.0619421	2.15735	0.0309786	0.111499
246	ENSG00000237200	NA	NA	9.98351	-0.0243451	0.424863	-0.0573011	0.954305	NA
247	ENSG00000173372	C1QA	complement C1q A chain	122759	0.0438906	0.0638758	0.687124	0.492005	0.702413
248	ENSG00000159189	C1QC	complement C1q C chain	169529	-0.0817362	0.0763064	-1.07116	0.284099	0.513895
249	ENSG00000173369	C1QB	complement C1q B chain	50316.2	-0.817533	0.0698003	-11.7125	1.10049e-31	1.31919e-29
250	ENSG00000133216	EPHB2	EPH receptor B2	5935.51	0.182249	0.0674189	2.70323	0.00686686	0.0341364
251	ENSG00000004487	KDM1A	lysine demethylase 1A	6619.53	0.12957	0.0794951	1.62991	0.103121	0.264685
252	ENSG00000169641	LUZP1	leucine zipper protein 1	11350.5	0.032837	0.0447211	0.734263	0.462788	0.68166
253	ENSG00000261326	NA	NA	220.717	0.0361027	0.177786	0.203068	0.839082	0.921884
254	ENSG00000125944	HNRNPR	heterogeneous nuclear ribonucleoprotein R	13020.8	0.116253	0.0322458	3.60521	0.000311897	0.00246686
255	ENSG00000125945	ZNF436	zinc finger protein 436	1201.87	0.0504972	0.0462109	1.09276	0.274501	0.504251
256	ENSG00000249087	ZNF436-AS1	ZNF436 antisense RNA 1	126.739	-0.0255978	0.116154	-0.220378	0.825577	0.914798
257	ENSG00000232482	NA	NA	75.1606	0.175215	0.193877	0.903745	0.366131	0.594119
258	ENSG00000007968	E2F2	E2F transcription factor 2	739.718	0.280076	0.233524	1.19934	0.230394	0.452578
259	ENSG00000117318	ID3	inhibitor of DNA binding 3, HLH protein	5197.17	0.197049	0.199183	0.989291	0.322521	0.553876
260	ENSG00000142676	RPL11	ribosomal protein L11	40032.7	-0.0440466	0.0629862	-0.699306	0.484361	0.696923
261	ENSG00000011007	ELOA	elongin A	7146.25	0.026613	0.0249943	1.06476	0.286984	0.517508
262	ENSG00000236810	ELOA-AS1	ELOA antisense RNA 1	57.7544	-0.0845762	0.193676	-0.436688	0.662338	0.82305
263	ENSG00000057757	PITHD1	PITH domain containing 1	4803.66	-0.0105563	0.0450123	-0.23452	0.814582	0.909443
264	ENSG00000011009	LYPLA2	lysophospholipase 2	4669.39	-0.0566494	0.0682801	-0.829662	0.40673	0.630552
265	ENSG00000117308	GALE	UDP-galactose-4-epimerase	3710.26	0.135946	0.0610334	2.22741	0.0259198	0.0973099
266	ENSG00000117305	HMGCL	3-hydroxy-3-methylglutaryl-CoA lyase	5168.41	-0.109659	0.0838617	-1.30762	0.191002	0.400387
267	ENSG00000179163	FUCA1	alpha-L-fucosidase 1	143134	0.536145	0.232749	2.30353	0.0212491	0.0836403
268	ENSG00000229106	NA	NA	58.8141	-0.711352	0.17807	-3.99478	6.47533e-05	0.00061452
269	ENSG00000189266	PNRC2	proline rich nuclear receptor coactivator 2	8230.02	0.144834	0.054555	2.65482	0.00793501	0.0383522
270	ENSG00000188529	SRSF10	serine and arginine rich splicing factor 10	8798.93	0.0975907	0.0440904	2.21342	0.0268684	0.100029
271	ENSG00000185436	IFNLR1	interferon lambda receptor 1	665.099	-1.18325	0.145381	-8.13896	3.98676e-16	1.87178e-14
272	ENSG00000001460	STPG1	sperm tail PG-rich repeat containing 1	358.819	-0.51005	0.0915525	-5.57112	2.53112e-08	4.7429e-07
273	ENSG00000001461	NIPAL3	NIPA like domain containing 3	1708.68	-0.498702	0.0805909	-6.18807	6.09039e-10	1.39485e-08
274	ENSG00000117602	RCAN3	RCAN family member 3	840.467	-0.548911	0.0888792	-6.17593	6.57765e-10	1.5044e-08
275	ENSG00000133226	SRRM1	serine and arginine repetitive matrix 1	7781.13	0.0393381	0.0457517	0.859816	0.38989	0.616169
276	ENSG00000169504	CLIC4	chloride intracellular channel 4	23724.5	-0.0796822	0.156745	-0.508354	0.611205	0.787692
277	ENSG00000020633	RUNX3	RUNX family transcription factor 3	23634	0.473062	0.0901638	5.24669	1.54854e-07	2.54606e-06
278	ENSG00000229162	NA	NA	387.788	0.434715	0.115063	3.77807	0.000158047	0.00136222
279	ENSG00000117614	SYF2	SYF2 pre-mRNA splicing factor	5711.26	-0.0466035	0.056586	-0.823588	0.410174	0.634001
280	ENSG00000284602	NA	NA	129.492	-0.0051246	0.206026	-0.0248736	0.980156	0.990351
281	ENSG00000117616	RSRP1	arginine and serine rich protein 1	9474.06	0.0972235	0.0870004	1.11751	0.263778	0.491064
282	ENSG00000261349	NA	NA	21.2316	0.0682703	0.286327	0.238435	0.811544	0.907971
283	ENSG00000224183	NA	NA	558.458	0.130186	0.0962864	1.35207	0.176354	0.379995
284	ENSG00000183726	TMEM50A	transmembrane protein 50A	16047.7	-0.131038	0.0338698	-3.86888	0.000109336	0.00098507
285	ENSG00000238084	NA	NA	1571.52	0.0323386	0.0883442	0.366052	0.714326	0.855673
286	ENSG00000204178	MACO1	macoilin 1	2656.31	-0.154084	0.059444	-2.59208	0.00953976	0.0446157
287	ENSG00000157978	LDLRAP1	low density lipoprotein receptor adaptor protein 1	1502.23	-0.282027	0.0571023	-4.93898	7.85304e-07	1.14721e-05
288	ENSG00000117643	MAN1C1	mannosidase alpha class 1C member 1	4387.79	-0.565766	0.0801993	-7.0545	1.7322e-12	5.5767e-11
289	ENSG00000162430	SELENON	selenoprotein N	10657.3	-0.0906693	0.0485019	-1.8694	0.0615675	0.183757
290	ENSG00000117640	MTFR1L	mitochondrial fission regulator 1 like	3974.7	0.102946	0.0505473	2.03662	0.0416883	0.138513
291	ENSG00000127423	AUNIP	aurora kinase A and ninein interacting protein	218.951	0.349709	0.114791	3.04648	0.00231535	0.0137651
292	ENSG00000182749	PAQR7	progestin and adipoQ receptor family member 7	1638.6	0.16387	0.0510607	3.20932	0.00133049	0.00859024
293	ENSG00000117632	STMN1	stathmin 1	12285	0.249481	0.0665348	3.74963	0.000177099	0.00150203
294	ENSG00000158006	PAFAH2	platelet activating factor acetylhydrolase 2	4555.72	-0.0542035	0.0517245	-1.04793	0.294672	0.526856
295	ENSG00000158014	SLC30A2	solute carrier family 30 member 2	388.662	-2.56569	0.29812	-8.60623	7.55043e-18	4.05134e-16
296	ENSG00000175087	PDIK1L	PDLIM1 interacting kinase 1 like	1674.98	-0.0980171	0.0661966	-1.4807	0.138687	0.323725
297	ENSG00000130695	CEP85	centrosomal protein 85	2186.47	0.0988587	0.0777282	1.27185	0.203426	0.417987
298	ENSG00000142669	SH3BGRL3	SH3 domain binding glutamate rich protein like 3	34498.8	0.100371	0.0730197	1.37457	0.169264	0.368862
299	ENSG00000158062	UBXN11	UBX domain protein 11	2712.26	0.161627	0.111261	1.45269	0.14631	0.334814
300	ENSG00000169442	CD52	CD52 molecule	117.134	-0.546391	0.358961	-1.52215	0.127972	0.306471
301	ENSG00000117682	DHDDS	dehydrodolichyl diphosphate synthase subunit	4356.11	-0.169003	0.0318456	-5.30697	1.11463e-07	1.88207e-06
302	ENSG00000198830	HMGN2	high mobility group nucleosomal binding domain 2	15456.1	-0.0348536	0.0676113	-0.515499	0.606204	0.783578
303	ENSG00000117676	RPS6KA1	ribosomal protein S6 kinase A1	22331.4	0.0350883	0.0940441	0.373105	0.70907	0.852884
304	ENSG00000117713	ARID1A	AT-rich interaction domain 1A	13952.6	0.121813	0.050168	2.4281	0.0151782	0.0646853
305	ENSG00000060642	PIGV	phosphatidylinositol glycan anchor biosynthesis class V	1181.08	-0.0753949	0.0755916	-0.997398	0.318571	0.550556
306	ENSG00000204160	ZDHHC18	zinc finger DHHC-type containing 18	2640.32	0.0292822	0.0441383	0.663419	0.507062	0.713346
307	ENSG00000142751	GPN2	GPN-loop GTPase 2	2957.49	0.0510662	0.0400772	1.2742	0.202594	0.416829
308	ENSG00000198746	GPATCH3	G-patch domain containing 3	1873.11	0.0661616	0.0820047	0.806803	0.41978	0.643115
309	ENSG00000090273	NUDC	nuclear distribution C, dynein complex regulator	6731.01	0.162507	0.0770006	2.11046	0.0348188	0.121619
310	ENSG00000225294	NA	NA	164.959	-0.131446	0.114554	-1.14746	0.251192	0.477051
311	ENSG00000253368	TRNP1	TMF1 regulated nuclear protein 1	452.664	0.988105	0.391051	2.5268	0.0115108	0.0520761
312	ENSG00000158246	TENT5B	terminal nucleotidyltransferase 5B	96.6675	0.300268	0.407117	0.737546	0.46079	0.679579
313	ENSG00000090020	SLC9A1	solute carrier family 9 member A1	2833.75	-0.289012	0.0455411	-6.34618	2.20731e-10	5.45439e-09
314	ENSG00000214973	NA	NA	1370.31	0.0718943	0.0461208	1.55883	0.119037	0.291505
315	ENSG00000225159	NA	NA	3071.39	0.0281685	0.095644	0.294514	0.768365	0.885512
316	ENSG00000142784	WDTC1	WD and tetratricopeptide repeats 1	7388.22	-0.12575	0.042739	-2.94228	0.00325806	0.0184358
317	ENSG00000186501	TMEM222	transmembrane protein 222	3748.79	0.00873784	0.0646544	0.135147	0.892496	0.949215
318	ENSG00000241547	NA	NA	1849.5	0.0153448	0.114947	0.133495	0.893802	0.94971
319	ENSG00000142733	MAP3K6	mitogen-activated protein kinase kinase kinase 6	1519.8	-0.0152665	0.0740418	-0.206188	0.836644	0.920755
320	ENSG00000181773	GPR3	G protein-coupled receptor 3	114.052	0.261452	0.155082	1.6859	0.0918153	0.243429
321	ENSG00000158195	WASF2	WASP family member 2	20417.1	0.0804885	0.074734	1.077	0.281481	0.511418
322	ENSG00000237429	NA	NA	15.2085	0.419878	0.291448	1.44066	0.149681	0.340133
323	ENSG00000126705	AHDC1	AT-hook DNA binding motif containing 1	2607.85	0.208255	0.060421	3.44674	0.000567397	0.00413547
324	ENSG00000000938	FGR	FGR proto-oncogene, Src family tyrosine kinase	2488.29	0.236042	0.0853148	2.76671	0.00566244	0.0290636
325	ENSG00000235912	NA	NA	960.565	0.127817	0.125426	1.01906	0.308173	0.539431
326	ENSG00000126709	IFI6	interferon alpha inducible protein 6	5607.99	-0.992684	0.154407	-6.42901	1.28438e-10	3.24492e-09
327	ENSG00000009780	FAM76A	family with sequence similarity 76 member A	891.476	-0.0527835	0.0653915	-0.807191	0.419556	0.642972
328	ENSG00000231344	NA	NA	243.932	0.0204253	0.148364	0.137671	0.890501	0.948289
329	ENSG00000117758	STX12	syntaxin 12	20817.8	-0.0960281	0.0456824	-2.10208	0.0355462	0.123368
330	ENSG00000270031	NA	NA	30.1461	0.0713116	0.257078	0.277393	0.781479	0.892229
331	ENSG00000117751	PPP1R8	protein phosphatase 1 regulatory subunit 8	4061.68	0.152014	0.0333464	4.55862	5.14903e-06	6.42129e-05
332	ENSG00000130775	THEMIS2	thymocyte selection associated family member 2	14363.6	0.156499	0.0870394	1.79802	0.072174	0.204816
333	ENSG00000117748	RPA2	replication protein A2	5140.1	0.0877535	0.0698012	1.25719	0.208684	0.424808
334	ENSG00000158156	XKR8	XK related 8	1728.61	-0.0170318	0.0811522	-0.209875	0.833766	0.918724
335	ENSG00000158161	EYA3	EYA transcriptional coactivator and phosphatase 3	3783.17	0.0698115	0.0520837	1.34037	0.180124	0.384693
336	ENSG00000228589	NA	NA	4407.17	0.095212	0.0508459	1.87256	0.0611293	0.182739
337	ENSG00000214812	NA	NA	1046.78	0.035845	0.107421	0.333688	0.738615	0.868663
338	ENSG00000253005	NA	NA	5.38325	-0.381153	0.512199	-0.74415	0.456786	NA
339	ENSG00000169403	PTAFR	platelet activating factor receptor	31495.5	-0.235041	0.0939092	-2.50285	0.0123197	0.0548254
340	ENSG00000126698	DNAJC8	DnaJ heat shock protein family (Hsp40) member C8	6829.64	0.0403103	0.0430411	0.936553	0.348988	0.578444
341	ENSG00000130770	ATP5IF1	ATP synthase inhibitory factor subunit 1	6063.56	0.0858513	0.0626384	1.37058	0.170504	0.370927
342	ENSG00000130766	SESN2	sestrin 2	6184.46	-0.152572	0.0564698	-2.70183	0.00689592	0.0342506
343	ENSG00000130772	MED18	mediator complex subunit 18	2361.36	0.148205	0.0629979	2.35253	0.018646	0.0758497
344	ENSG00000204138	PHACTR4	phosphatase and actin regulator 4	4120.82	-0.0846636	0.0446031	-1.89815	0.0576757	0.175836
345	ENSG00000229820	NA	NA	70.7976	0.113981	0.18045	0.63165	0.527615	0.728236
346	ENSG00000180198	RCC1	regulator of chromosome condensation 1	3323.09	0.157527	0.0356453	4.41929	9.90262e-06	0.00011583
347	ENSG00000242125	SNHG3	small nucleolar RNA host gene 3	2276.22	0.0973032	0.0670068	1.45214	0.146463	0.335118
348	ENSG00000200087	SNORA73B	small nucleolar RNA, H/ACA box 73B	49.2665	0.0367738	0.24123	0.152443	0.878838	0.941887
349	ENSG00000231468	NA	NA	442.827	0.0369408	0.100224	0.368582	0.712439	0.854751
350	ENSG00000180098	TRNAU1AP	tRNA selenocysteine 1 associated protein 1	1851.64	0.0175437	0.0770233	0.227771	0.819824	0.911203
351	ENSG00000197989	SNHG12	small nucleolar RNA host gene 12	1558.16	0.0120171	0.0801259	0.149977	0.880782	0.94293
352	ENSG00000221539	SNORD99	small nucleolar RNA, C/D box 99	25.3364	0.161922	0.262388	0.61711	0.537162	0.735454
353	ENSG00000120656	TAF12	TATA-box binding protein associated factor 12	2786.91	0.00278887	0.051629	0.0540174	0.956921	0.979583
354	ENSG00000188060	RAB42	RAB42, member RAS oncogene family	2145.66	-0.876499	0.0578873	-15.1415	8.62639e-52	2.70006e-49
355	ENSG00000162419	GMEB1	glucocorticoid modulatory element binding protein 1	2195.35	0.0886303	0.0442373	2.00352	0.0451216	0.147257
356	ENSG00000198492	YTHDF2	YTH N6-methyladenosine RNA binding protein 2	8385.18	-0.00863372	0.0320025	-0.269783	0.787327	0.895818
357	ENSG00000159023	EPB41	erythrocyte membrane protein band 4.1	3479.29	-0.240544	0.107985	-2.22757	0.0259093	0.0972938
358	ENSG00000225616	NA	NA	2024.29	-0.0396549	0.196296	-0.202016	0.839904	0.921982
359	ENSG00000253304	TMEM200B	transmembrane protein 200B	124.791	0.789739	0.466783	1.69188	0.0906697	0.241415
360	ENSG00000116350	SRSF4	serine and arginine rich splicing factor 4	9753.77	0.0437181	0.0496212	0.881037	0.378298	0.605262
361	ENSG00000116353	MECR	mitochondrial trans-2-enoyl-CoA reductase	982.774	-0.00525087	0.0608025	-0.0863595	0.931181	0.967947
362	ENSG00000060656	PTPRU	protein tyrosine phosphatase receptor type U	537.455	0.239924	0.424333	0.565414	0.571792	0.759443
363	ENSG00000162511	LAPTM5	lysosomal protein transmembrane 5	316457	-0.381805	0.0772883	-4.94002	7.81163e-07	1.14215e-05
364	ENSG00000264773	MIR4420	microRNA 4420	19.3797	0.0623235	0.305778	0.203819	0.838495	0.921659
365	ENSG00000162512	SDC3	syndecan 3	30374.1	-0.133548	0.0611597	-2.1836	0.0289919	0.105894
366	ENSG00000134644	PUM1	pumilio RNA binding family member 1	12135.3	-0.0477062	0.061462	-0.77619	0.437637	0.659087
367	ENSG00000215900	NA	NA	541.037	0.127496	0.133472	0.955228	0.339462	0.570507
368	ENSG00000060688	SNRNP40	small nuclear ribonucleoprotein U5 subunit 40	2643.53	0.148701	0.0431347	3.44736	0.000566098	0.00412778
369	ENSG00000121766	ZCCHC17	zinc finger CCHC-type containing 17	2849.23	0.147395	0.0584214	2.52296	0.0116372	0.052507
370	ENSG00000121769	FABP3	fatty acid binding protein 3	2761.59	-0.859311	0.126906	-6.77123	1.2769e-11	3.64564e-10
371	ENSG00000168528	SERINC2	serine incorporator 2	6621.18	0.961005	0.072603	13.2364	5.40545e-40	9.93076e-38
372	ENSG00000162517	PEF1	penta-EF-hand domain containing 1	3885.01	0.0374905	0.0616001	0.608611	0.542782	0.739668
373	ENSG00000084636	COL16A1	collagen type XVI alpha 1 chain	975.508	-0.219665	0.775395	-0.283294	0.776952	0.88935
374	ENSG00000134668	SPOCD1	SPOC domain containing 1	2394.63	-0.170566	0.519427	-0.328374	0.742629	0.870935
375	ENSG00000184007	PTP4A2	protein tyrosine phosphatase 4A2	29058.4	0.200962	0.0227663	8.82719	1.07334e-18	6.02709e-17
376	ENSG00000121774	KHDRBS1	KH RNA binding domain containing, signal transduction associated 1	15192.9	0.0872253	0.0271564	3.21196	0.00131832	0.00852417
377	ENSG00000121775	TMEM39B	transmembrane protein 39B	1670.33	0.194304	0.0598963	3.24401	0.0011786	0.00774825
378	ENSG00000025800	KPNA6	karyopherin subunit alpha 6	9669.17	0.0917181	0.0345606	2.65383	0.00795835	0.038443
379	ENSG00000084652	TXLNA	taxilin alpha	9517.57	-0.0426954	0.0258538	-1.65142	0.0986538	0.25653
380	ENSG00000160050	CCDC28B	coiled-coil domain containing 28B	186.582	-0.0322473	0.193907	-0.166303	0.867918	0.936078
381	ENSG00000160051	IQCC	IQ motif containing C	178.077	0.135626	0.14482	0.936511	0.34901	0.578444
382	ENSG00000160055	TMEM234	transmembrane protein 234	888.11	-0.154344	0.0778645	-1.98222	0.0474547	0.153244
383	ENSG00000084623	EIF3I	eukaryotic translation initiation factor 3 subunit I	11670	0.0128382	0.0684177	0.187644	0.851155	0.926968
384	ENSG00000220785	NA	NA	1497.55	-0.204158	0.0930101	-2.19501	0.028163	0.103842
385	ENSG00000116478	HDAC1	histone deacetylase 1	8504.71	0.229572	0.032051	7.1627	7.91013e-13	2.6686e-11
386	ENSG00000175130	MARCKSL1	MARCKS like 1	9297.64	0.816426	0.0632039	12.9173	3.59384e-38	5.84068e-36
387	ENSG00000225828	FAM229A	family with sequence similarity 229 member A	282.698	0.178239	0.0781768	2.27994	0.022611	0.0876406
388	ENSG00000160058	BSDC1	BSD domain containing 1	6531.21	-0.0813011	0.0311943	-2.60628	0.00915314	0.043119
389	ENSG00000160062	ZBTB8A	zinc finger and BTB domain containing 8A	265.274	-0.0230786	0.178058	-0.129613	0.896873	0.951299
390	ENSG00000176261	ZBTB8OS	zinc finger and BTB domain containing 8 opposite strand	1096.37	0.136831	0.0584823	2.33969	0.0192995	0.0778335
391	ENSG00000162521	RBBP4	RB binding protein 4, chromatin remodeling factor	8831.9	0.143422	0.0476493	3.00994	0.00261299	0.0153031
392	ENSG00000162520	SYNC	syncoilin, intermediate filament protein	180.353	1.29279	0.666321	1.94019	0.0523567	0.164455
393	ENSG00000162522	KIAA1522	KIAA1522	764.326	0.00158864	0.119677	0.0132744	0.989409	0.994528
394	ENSG00000134684	YARS1	tyrosyl-tRNA synthetase 1	10859.3	-0.045704	0.0559695	-0.816588	0.414164	0.63818
395	ENSG00000116497	S100PBP	S100P binding protein	2529.65	0.0299877	0.0450563	0.665562	0.505691	0.712444
396	ENSG00000121900	TMEM54	transmembrane protein 54	188.541	-0.0121909	0.42239	-0.0288618	0.976975	0.988792
397	ENSG00000116514	RNF19B	ring finger protein 19B	3842.91	0.0191804	0.0486994	0.393853	0.693689	0.843567
398	ENSG00000004455	AK2	adenylate kinase 2	5823.15	-0.0627317	0.0333612	-1.88038	0.0600563	0.180489
399	ENSG00000116525	TRIM62	tripartite motif containing 62	718.46	-0.0075908	0.0829973	-0.0914584	0.927128	0.966346
400	ENSG00000160094	ZNF362	zinc finger protein 362	4191.93	-0.050032	0.0572326	-0.874187	0.382016	0.60839
401	ENSG00000225313	NA	NA	714.508	-0.0982619	0.0986385	-0.996182	0.319162	0.550933
402	ENSG00000134686	PHC2	polyhomeotic homolog 2	28183.5	-0.059257	0.0852827	-0.694831	0.487161	0.698876
403	ENSG00000284154	MIR3605	microRNA 3605	21.3593	-0.00545446	0.276733	-0.0197102	0.984275	0.992259
404	ENSG00000222112	NA	NA	78.6818	-0.00186323	0.231465	-0.00804974	0.993577	0.996525
405	ENSG00000121903	ZSCAN20	zinc finger and SCAN domain containing 20	551.029	0.0451224	0.0760011	0.593708	0.552708	0.745619
406	ENSG00000235907	NA	NA	37.0142	-0.08855	0.217805	-0.406557	0.684334	0.837871
407	ENSG00000163866	SMIM12	small integral membrane protein 12	3461.13	0.0481869	0.0673308	0.715675	0.474192	0.689801
408	ENSG00000230163	NA	NA	115.707	0.0267313	0.139995	0.190946	0.848568	0.925502
409	ENSG00000116544	DLGAP3	DLG associated protein 3	1528.05	0.735361	0.107524	6.83904	7.97233e-12	2.31925e-10
410	ENSG00000241014	LOC653160	uncharacterized LOC653160	331.328	-0.0945732	0.119395	-0.792103	0.428301	0.6503
411	ENSG00000163867	ZMYM6	zinc finger MYM-type containing 6	1883.15	-0.0309249	0.0576323	-0.53659	0.591551	0.772912
412	ENSG00000197056	ZMYM1	zinc finger MYM-type containing 1	1325.61	0.0573698	0.0684227	0.838462	0.401771	0.626394
413	ENSG00000228348	NA	NA	421.345	0.199674	0.172238	1.15929	0.246338	0.470877
414	ENSG00000116560	SFPQ	splicing factor proline and glutamine rich	23310.4	0.113106	0.0343053	3.29703	0.000977143	0.00659055
415	ENSG00000146463	ZMYM4	zinc finger MYM-type containing 4	6968.1	0.11392	0.0311487	3.65729	0.000254895	0.00207426
416	ENSG00000229994	NA	NA	1817.82	-0.140358	0.0682264	-2.05724	0.0396636	0.133545
417	ENSG00000142687	KIAA0319L	KIAA0319 like	8176.06	-0.139737	0.0340141	-4.1082	3.98749e-05	0.000398325
418	ENSG00000020129	NCDN	neurochondrin	2752.66	0.00122931	0.0743103	0.016543	0.986801	0.993147
419	ENSG00000239636	NA	NA	111.854	0.675586	0.133451	5.06244	4.13915e-07	6.31977e-06
420	ENSG00000116819	TFAP2E	transcription factor AP-2 epsilon	128.633	1.48379	0.204953	7.23965	4.4983e-13	1.56763e-11
421	ENSG00000126067	PSMB2	proteasome 20S subunit beta 2	11088.1	-0.041384	0.0248052	-1.66836	0.0952447	0.25009
422	ENSG00000142686	C1orf216	chromosome 1 open reading frame 216	2015.09	-0.0853101	0.0857214	-0.995201	0.319638	0.551278
423	ENSG00000092853	CLSPN	claspin	1860.13	0.170758	0.0892845	1.91251	0.0558105	0.171667
424	ENSG00000134698	AGO4	argonaute RISC component 4	5809.61	0.0458787	0.0725153	0.632676	0.526945	0.728006
425	ENSG00000092847	AGO1	argonaute RISC component 1	6460.45	-0.207178	0.063445	-3.26547	0.00109283	0.0072578
426	ENSG00000126070	AGO3	argonaute RISC catalytic component 3	2336.66	-0.0697052	0.080156	-0.869619	0.384509	0.610805
427	ENSG00000116863	ADPRHL2	ADP-ribosylhydrolase like 2	2374.86	-0.0389572	0.0834043	-0.467089	0.640436	0.808286
428	ENSG00000054116	TRAPPC3	trafficking protein particle complex 3	5765.52	0.0267686	0.0379849	0.704717	0.480986	0.695197
429	ENSG00000116871	MAP7D1	MAP7 domain containing 1	28855.8	-0.135601	0.0476143	-2.8479	0.00440092	0.0236893
430	ENSG00000054118	THRAP3	thyroid hormone receptor associated protein 3	15961.9	0.0653186	0.034933	1.86982	0.0615082	0.183612
431	ENSG00000214193	SH3D21	SH3 domain containing 21	598.325	-0.476063	0.105377	-4.5177	6.25161e-06	7.65687e-05
432	ENSG00000142694	EVA1B	eva-1 homolog B	1955.44	-0.00966308	0.0828019	-0.116701	0.907097	0.955785
433	ENSG00000116883	NA	NA	73.0568	-0.606893	0.290935	-2.08601	0.0369776	0.126825
434	ENSG00000196182	STK40	serine/threonine kinase 40	15243.3	-0.124774	0.0770434	-1.61952	0.105335	0.268563
435	ENSG00000181817	LSM10	LSM10, U7 small nuclear RNA associated	3436.39	0.030271	0.061143	0.495086	0.62054	0.794212
436	ENSG00000116885	OSCP1	organic solute carrier partner 1	178.9	-0.0817875	0.133531	-0.6125	0.540207	0.737787
437	ENSG00000116898	MRPS15	mitochondrial ribosomal protein S15	3393.05	0.0948783	0.0681657	1.39188	0.163959	0.360979
438	ENSG00000119535	CSF3R	colony stimulating factor 3 receptor	3017.44	-0.133545	0.122167	-1.09314	0.274334	0.504109
439	ENSG00000233621	LINC01137	long intergenic non-protein coding RNA 1137	561.069	-0.556578	0.108762	-5.11739	3.09786e-07	4.81693e-06
440	ENSG00000163874	ZC3H12A	zinc finger CCCH-type containing 12A	1179.18	-0.619624	0.139174	-4.45215	8.5014e-06	0.000101191
441	ENSG00000163875	MEAF6	MYST/Esa1 associated factor 6	3536.81	0.0636552	0.0299672	2.12416	0.0336567	0.118613
442	ENSG00000263675	MIR5581	microRNA 5581	11.7199	0.204657	0.379694	0.539006	0.589883	NA
443	ENSG00000163877	SNIP1	Smad nuclear interacting protein 1	1975.36	0.233607	0.0623242	3.74826	0.000178068	0.00150862
444	ENSG00000237749	NA	NA	16.4256	-0.643117	0.262386	-2.45103	0.0142448	0.0616179
445	ENSG00000134697	GNL2	G protein nucleolar 2	6064.99	0.0326371	0.0585527	0.557398	0.577256	0.763166
446	ENSG00000116922	C1orf109	chromosome 1 open reading frame 109	1308.09	0.0283846	0.0615061	0.461493	0.644445	0.811456
447	ENSG00000134690	CDCA8	cell division cycle associated 8	1392.87	0.344625	0.0664304	5.18777	2.12829e-07	3.41617e-06
448	ENSG00000185090	MANEAL	mannosidase endo-alpha like	268.653	-0.33269	0.133749	-2.48742	0.0128674	0.056775
449	ENSG00000196449	YRDC	yrdC N6-threonylcarbamoyltransferase domain containing	1267.3	0.0312537	0.0558905	0.559194	0.576029	0.76264
450	ENSG00000197982	C1orf122	chromosome 1 open reading frame 122	3928.77	-0.0400897	0.0631032	-0.635304	0.52523	0.726972
451	ENSG00000188786	MTF1	metal regulatory transcription factor 1	5543.09	0.00458354	0.0595597	0.0769571	0.938658	0.971132
452	ENSG00000204084	INPP5B	inositol polyphosphate-5-phosphatase B	2186.57	0.0458905	0.0767994	0.597537	0.550149	0.744127
453	ENSG00000252448	NA	NA	7.27911	-0.022842	0.468029	-0.0488047	0.961075	NA
454	ENSG00000222282	NA	NA	3.32785	1.30547	0.834631	1.56412	0.117789	NA
455	ENSG00000183431	SF3A3	splicing factor 3a subunit 3	5904.85	0.00702715	0.0263828	0.266354	0.789967	0.897199
456	ENSG00000212541	NA	NA	17.3009	0.30685	0.333535	0.919993	0.357577	0.586147
457	ENSG00000183386	FHL3	four and a half LIM domains 3	3461.03	-0.0620291	0.0436181	-1.4221	0.154998	0.348052
458	ENSG00000183520	UTP11	UTP11 small subunit processome component	3625.76	0.0962265	0.0428876	2.24369	0.0248522	0.0942244
459	ENSG00000215895	NA	NA	1626.42	-0.00445379	0.0854328	-0.0521321	0.958423	0.980062
460	ENSG00000116954	RRAGC	Ras related GTP binding C	3515.09	-0.163655	0.0750213	-2.18145	0.0291504	0.106392
461	ENSG00000228436	LOC105378663	uncharacterized LOC105378663	66.375	-0.364084	0.172959	-2.10503	0.0352888	0.1228
462	ENSG00000214114	MYCBP	MYC binding protein	1614.38	0.0950604	0.0520797	1.82529	0.067958	0.196821
463	ENSG00000174574	AKIRIN1	akirin 1	12862.5	0.0534722	0.044999	1.1883	0.234716	0.457416
464	ENSG00000168653	NDUFS5	NADH:ubiquinone oxidoreductase subunit S5	6497.28	0.0836326	0.0732298	1.14206	0.253431	0.479727
465	ENSG00000127603	MACF1	microtubule actin crosslinking factor 1	45116.3	-0.0260421	0.0740206	-0.351823	0.724971	0.862048
466	ENSG00000182109	NA	NA	130.07	0.241936	0.214176	1.12961	0.25864	0.485347
467	ENSG00000090621	PABPC4	poly(A) binding protein cytoplasmic 4	17342	-0.212593	0.0408351	-5.20614	1.9281e-07	3.10665e-06
468	ENSG00000201457	SNORA55	small nucleolar RNA, H/ACA box 55	8.25764	0.181867	0.639757	0.284276	0.776199	NA
469	ENSG00000084072	PPIE	peptidylprolyl isomerase E	2963.13	0.0200671	0.0354058	0.566774	0.570868	0.758972
470	ENSG00000225333	NA	NA	217.798	0.100144	0.0858604	1.16636	0.243468	0.467298
471	ENSG00000116985	BMP8B	bone morphogenetic protein 8b	229.145	0.188986	0.125317	1.50807	0.131536	0.312076
472	ENSG00000043514	TRIT1	tRNA isopentenyltransferase 1	1232.07	0.000772054	0.064484	0.0119728	0.990447	0.995227
473	ENSG00000116990	MYCL	MYCL proto-oncogene, bHLH transcription factor	326.138	0.966516	0.133241	7.25388	4.05009e-13	1.41435e-11
474	ENSG00000168389	MFSD2A	major facilitator superfamily domain containing 2A	447.471	0.0259112	0.144345	0.179509	0.857538	0.929944
475	ENSG00000131236	CAP1	cyclase associated actin cytoskeleton regulatory protein 1	32126.8	0.0316314	0.0455327	0.694697	0.487246	0.698876
476	ENSG00000131238	PPT1	palmitoyl-protein thioesterase 1	36865	-0.427572	0.0522187	-8.18811	2.65365e-16	1.25989e-14
477	ENSG00000226745	NA	NA	1140.4	0.00532865	0.0961525	0.0554187	0.955805	0.979151
478	ENSG00000117000	RLF	rearranged L-myc fusion	3374.17	0.0277266	0.0544046	0.509637	0.610306	0.787166
479	ENSG00000259943	NA	NA	257.187	0.134629	0.0840837	1.60113	0.109348	0.275644
480	ENSG00000084073	ZMPSTE24	zinc metallopeptidase STE24	8959.68	-0.0635304	0.0531022	-1.19638	0.231549	0.453392
481	ENSG00000049089	COL9A2	collagen type IX alpha 2 chain	267.462	0.0342268	0.179095	0.19111	0.848439	0.925421
482	ENSG00000084070	SMAP2	small ArfGAP2	13288	0.164651	0.0551704	2.98441	0.00284122	0.0164291
483	ENSG00000187801	ZFP69B	ZFP69 zinc finger protein B	139.989	0.0977137	0.129631	0.753781	0.450981	0.671761
484	ENSG00000260920	NA	NA	143.62	-0.0570493	0.171605	-0.332446	0.739552	0.869089
485	ENSG00000187815	ZFP69	ZFP69 zinc finger protein	586.001	0.1227	0.0608364	2.01688	0.0437079	0.143838
486	ENSG00000238287	NA	NA	42.1021	-0.169773	0.23813	-0.712941	0.475882	0.690892
487	ENSG00000164002	EXO5	exonuclease 5	519.77	0.143974	0.0785249	1.83348	0.0667308	0.194329
488	ENSG00000238186	NA	NA	19.397	0.231592	0.27038	0.856542	0.391698	0.618147
489	ENSG00000117010	ZNF684	zinc finger protein 684	451.266	0.0618508	0.0681433	0.907658	0.364059	0.592235
490	ENSG00000117016	RIMS3	regulating synaptic membrane exocytosis 3	2917.84	-0.640586	0.0675908	-9.47741	2.60661e-21	1.74138e-19
491	ENSG00000272145	NA	NA	110.453	-0.052422	0.197499	-0.265429	0.790679	0.897312
492	ENSG00000066136	NFYC	nuclear transcription factor Y subunit gamma	4406.42	-0.00980503	0.043298	-0.226455	0.820848	0.911861
493	ENSG00000179862	CITED4	Cbp/p300 interacting transactivator with Glu/Asp rich carboxy-terminal domain 4	434.091	0.318545	0.227083	1.40277	0.160685	0.356556
494	ENSG00000171793	CTPS1	CTP synthase 1	3988.15	0.16783	0.10603	1.58285	0.113456	0.28258
495	ENSG00000010803	SCMH1	Scm polycomb group protein homolog 1	1385.66	-0.288961	0.0544793	-5.30405	1.13263e-07	1.91056e-06
496	ENSG00000127124	HIVEP3	HIVEP zinc finger 3	3617.42	-0.0493562	0.0570465	-0.865192	0.386933	0.613043
497	ENSG00000198815	FOXJ3	forkhead box J3	4104.5	-0.0099162	0.0458224	-0.216405	0.828672	0.916419
498	ENSG00000066185	ZMYND12	zinc finger MYND-type containing 12	121.548	-0.050361	0.189556	-0.265679	0.790487	0.897301
499	ENSG00000127125	PPCS	phosphopantothenoylcysteine synthetase	4163.84	-0.0758327	0.0541414	-1.40064	0.161321	0.357266
500	ENSG00000236876	NA	NA	1718.83	-0.182868	0.044421	-4.11671	3.84325e-05	0.000385969
501	ENSG00000171960	PPIH	peptidylprolyl isomerase H	1071.57	0.10188	0.0633221	1.60892	0.107633	0.272622
502	ENSG00000065978	YBX1	Y-box binding protein 1	48241.6	0.0539693	0.0443228	1.21764	0.22336	0.443258
503	ENSG00000117385	P3H1	prolyl 3-hydroxylase 1	6036.04	-0.04169	0.113447	-0.367484	0.713258	0.85512
504	ENSG00000164008	C1orf50	chromosome 1 open reading frame 50	74.3388	0.0776859	0.176078	0.441202	0.659067	0.821223
505	ENSG00000228452	NA	NA	57.5547	-0.020028	0.208304	-0.0961479	0.923403	0.964966
506	ENSG00000177868	SVBP	small vasohibin binding protein	740.618	-0.0726061	0.0609694	-1.19086	0.233709	0.456242
507	ENSG00000164010	ERMAP	erythroblast membrane associated protein (Scianna blood group)	1533.54	-0.147706	0.0700436	-2.10877	0.0349645	0.121999
508	ENSG00000164011	ZNF691	zinc finger protein 691	920.642	-0.222343	0.0787359	-2.82391	0.00474418	0.0251762
509	ENSG00000233708	NA	NA	553.306	0.0381943	0.127606	0.299313	0.764701	0.883215
510	ENSG00000225099	NA	NA	3078.46	0.00615994	0.0493356	0.124858	0.900636	0.953316
511	ENSG00000117394	SLC2A1	solute carrier family 2 member 1	2050.33	-0.467898	0.449702	-1.04046	0.298126	0.530022
512	ENSG00000117395	EBNA1BP2	EBNA1 binding protein 2	4026.18	0.0970337	0.14981	0.647712	0.517171	0.721327
513	ENSG00000066056	TIE1	tyrosine kinase with immunoglobulin like and EGF like domains 1	275.643	0.718155	0.135489	5.30045	1.15516e-07	1.94599e-06
514	ENSG00000117399	CDC20	cell division cycle 20	1967.44	0.298976	0.113354	2.63755	0.00835071	0.0399052
515	ENSG00000066322	ELOVL1	ELOVL fatty acid elongase 1	10254.7	0.0704556	0.0407293	1.72985	0.0836572	0.228503
516	ENSG00000159479	MED8	mediator complex subunit 8	3559.42	-0.00354968	0.047993	-0.0739624	0.94104	0.971801
517	ENSG00000229431	NA	NA	27.5582	0.0777943	0.270135	0.287983	0.77336	0.888058
518	ENSG00000198198	SZT2	SZT2 subunit of KICSTOR complex	3762.93	0.094174	0.0791299	1.19012	0.234	0.456599
519	ENSG00000142949	PTPRF	protein tyrosine phosphatase receptor type F	4457.64	0.358395	0.477925	0.749897	0.453317	0.673362
520	ENSG00000066135	KDM4A	lysine demethylase 4A	4804.97	0.0926513	0.0317802	2.91538	0.00355257	0.0198301
521	ENSG00000126091	ST3GAL3	ST3 beta-galactoside alpha-2,3-sialyltransferase 3	654.155	-0.0317487	0.0886272	-0.358228	0.720173	0.859326
522	ENSG00000224751	NA	NA	98.9205	0.107757	0.14379	0.749408	0.453612	0.673577
523	ENSG00000117408	IPO13	importin 13	4077.42	-0.211593	0.0436253	-4.85023	1.2332e-06	1.74569e-05
524	ENSG00000132768	DPH2	diphthamide biosynthesis 2	1481.37	0.00364961	0.0485824	0.0751221	0.940118	0.971644
525	ENSG00000117410	ATP6V0B	ATPase H+ transporting V0 subunit b	23064.7	-0.135369	0.0600008	-2.25613	0.0240627	0.0921197
526	ENSG00000117411	B4GALT2	beta-1,4-galactosyltransferase 2	1513.28	0.287727	0.278308	1.03385	0.301208	0.533193
527	ENSG00000159214	CCDC24	coiled-coil domain containing 24	254.923	-0.350995	0.120153	-2.92123	0.00348655	0.0195278
528	ENSG00000233514	NA	NA	1358.36	0.173993	0.0722504	2.4082	0.0160314	0.0675053
529	ENSG00000178028	DMAP1	DNA methyltransferase 1 associated protein 1	2884.61	-0.0271036	0.0492462	-0.55037	0.582065	0.7661
530	ENSG00000117419	ERI3	ERI1 exoribonuclease family member 3	2559.88	-0.070092	0.0618442	-1.13336	0.257061	0.483191
531	ENSG00000187147	RNF220	ring finger protein 220	5887.81	0.04138	0.0579269	0.714348	0.475012	0.690458
532	ENSG00000126106	TMEM53	transmembrane protein 53	839.092	-0.305499	0.104682	-2.91836	0.00351873	0.0196763
533	ENSG00000142945	KIF2C	kinesin family member 2C	1868.39	0.262782	0.0837156	3.13899	0.00169534	0.0105348
534	ENSG00000142937	RPS8	ribosomal protein S8	23470.6	-0.165482	0.0593226	-2.78953	0.00527847	0.0274346
535	ENSG00000200913	SNORD46	small nucleolar RNA, C/D box 46	7.76606	0.763614	0.426076	1.7922	0.0731008	NA
536	ENSG00000202031	SNORD38A	small nucleolar RNA, C/D box 38A	7.27205	0.22683	0.465337	0.487453	0.625937	NA
537	ENSG00000234093	NA	NA	971.029	-0.0317108	0.0573469	-0.552964	0.580288	0.765199
538	ENSG00000173846	PLK3	polo like kinase 3	2446.36	-0.229442	0.0658681	-3.48335	0.000495176	0.00370494
539	ENSG00000222009	BTBD19	BTB domain containing 19	1420.19	-0.175465	0.0931936	-1.8828	0.0597281	0.179855
540	ENSG00000070785	EIF2B3	eukaryotic translation initiation factor 2B subunit gamma	2062.28	-0.109487	0.0569164	-1.92365	0.0543981	0.168952
541	ENSG00000126107	HECTD3	HECT domain E3 ubiquitin protein ligase 3	4973.34	-0.00109873	0.0560906	-0.0195885	0.984372	0.992266
542	ENSG00000126088	UROD	uroporphyrinogen decarboxylase	6570.82	-0.116766	0.0531053	-2.19876	0.0278951	0.103034
543	ENSG00000234315	NA	NA	357.966	-0.0909794	0.156993	-0.579512	0.562244	0.753074
544	ENSG00000132781	MUTYH	mutY DNA glycosylase	914.839	-0.00874357	0.0747821	-0.116921	0.906923	0.955781
545	ENSG00000132773	TOE1	target of EGR1, exonuclease	832.693	-0.0972256	0.0685385	-1.41855	0.156029	0.349715
546	ENSG00000070759	TESK2	testis associated actin remodelling kinase 2	1043.91	-0.532164	0.0704265	-7.5563	4.14689e-14	1.63002e-12
547	ENSG00000280670	CCDC163	coiled-coil domain containing 163	155.269	-0.166705	0.119503	-1.39499	0.16302	0.359849
548	ENSG00000132763	MMACHC	metabolism of cobalamin associated C	483.039	0.047545	0.0739074	0.643305	0.520026	0.723057
549	ENSG00000117450	PRDX1	peroxiredoxin 1	20065	-0.0404612	0.0432337	-0.935871	0.34934	0.57878
550	ENSG00000117448	AKR1A1	aldo-keto reductase family 1 member A1	17591.7	-0.111286	0.0645116	-1.72505	0.0845189	0.230335
551	ENSG00000132780	NASP	nuclear autoantigenic sperm protein	8631.68	0.0403886	0.027872	1.44907	0.147317	0.336643
552	ENSG00000159592	GPBP1L1	GC-rich promoter binding protein 1 like 1	9975.09	-0.0113606	0.0341953	-0.332227	0.739718	0.869089
553	ENSG00000225447	NA	NA	35.7824	0.00768063	0.282076	0.0272289	0.978277	0.989458
554	ENSG00000234329	NA	NA	39.2132	0.187658	0.214591	0.874491	0.381851	0.608243
555	ENSG00000159596	TMEM69	transmembrane protein 69	2402.68	-0.0394261	0.0578977	-0.680961	0.495896	0.705264
556	ENSG00000197429	IPP	intracisternal A particle-promoted polypeptide	253.302	-0.0372629	0.278097	-0.133992	0.893409	0.949606
557	ENSG00000230896	NA	NA	23.7074	-0.177932	0.285546	-0.623128	0.5332	0.732569
558	ENSG00000086015	MAST2	microtubule associated serine/threonine kinase 2	4746.41	-0.0305735	0.0323632	-0.944699	0.344813	0.574598
559	ENSG00000232467	NA	NA	131.29	0.187783	0.135288	1.38802	0.165131	0.362657
560	ENSG00000117461	PIK3R3	phosphoinositide-3-kinase regulatory subunit 3	1354.58	-0.211551	0.137404	-1.53963	0.123651	0.299246
561	ENSG00000085998	POMGNT1	protein O-linked mannose N-acetylglucosaminyltransferase 1 (beta 1,2-)	3976.26	-0.227152	0.0705416	-3.22011	0.00128141	0.00831419
562	ENSG00000085999	RAD54L	RAD54 like	476.153	0.213919	0.11145	1.91941	0.0549327	0.169937
563	ENSG00000132128	LRRC41	leucine rich repeat containing 41	8177.09	0.0232655	0.0345844	0.672717	0.501128	0.708986
564	ENSG00000173660	UQCRH	ubiquinol-cytochrome c reductase hinge protein	5924.21	0.170165	0.0665941	2.55525	0.0106112	0.0488293
565	ENSG00000117481	NSUN4	NOP2/Sun RNA methyltransferase 4	2267.82	0.0472578	0.0489023	0.966372	0.333858	0.565361
566	ENSG00000117480	FAAH	fatty acid amide hydrolase	114.076	1.31826	0.203844	6.46703	9.99495e-11	2.55574e-09
567	ENSG00000269956	MKNK1-AS1	MKNK1 antisense RNA 1	400.723	0.379019	0.181442	2.08893	0.0367139	0.126141
568	ENSG00000079277	MKNK1	MAPK interacting serine/threonine kinase 1	28701.6	0.234843	0.10596	2.21635	0.0266678	0.0994571
569	ENSG00000142961	MOB3C	MOB kinase activator 3C	7912.58	0.147668	0.0942317	1.56707	0.117098	0.288092
570	ENSG00000123472	ATPAF1	ATP synthase mitochondrial F1 complex assembly factor 1	4510.31	-0.0533251	0.0642762	-0.829624	0.406751	0.630552
571	ENSG00000159658	EFCAB14	EF-hand calcium binding domain 14	23546.7	0.0862431	0.0803642	1.07315	0.283203	0.513031
572	ENSG00000186377	CYP4X1	cytochrome P450 family 4 subfamily X member 1	93.4657	-0.878266	0.162735	-5.39691	6.77986e-08	1.18137e-06
573	ENSG00000224805	LINC00853	long intergenic non-protein coding RNA 853	38.2239	-0.34189	0.28658	-1.193	0.23287	0.455078
574	ENSG00000162367	TAL1	TAL bHLH transcription factor 1, erythroid differentiation factor	13566.7	0.527172	0.116307	4.5326	5.82627e-06	7.17752e-05
575	ENSG00000226252	NA	NA	1257.64	0.513005	0.133736	3.83596	0.000125073	0.00110737
576	ENSG00000123473	STIL	STIL centriolar assembly protein	1247.19	0.253991	0.0826589	3.07276	0.00212087	0.0127888
577	ENSG00000162368	CMPK1	cytidine/uridine monophosphate kinase 1	13798.9	-0.243922	0.0376951	-6.47091	9.74146e-11	2.4947e-09
578	ENSG00000237424	FOXD2-AS1	FOXD2 adjacent opposite strand RNA 1	828.157	0.233657	0.068759	3.39821	0.000678291	0.00483529
579	ENSG00000186564	FOXD2	forkhead box D2	463.158	0.833586	0.118395	7.04069	1.91286e-12	6.07727e-11
580	ENSG00000132122	SPATA6	spermatogenesis associated 6	458.477	-0.69213	0.111829	-6.18916	6.04846e-10	1.38712e-08
581	ENSG00000224986	NA	NA	215.652	0.227392	0.0730765	3.1117	0.00186016	0.0113873
582	ENSG00000235105	NA	NA	946.705	0.13228	0.0467871	2.82728	0.0046945	0.0249684
583	ENSG00000162374	ELAVL4	ELAV like RNA binding protein 4	1022.21	0.171915	0.129335	1.32922	0.183774	0.390024
584	ENSG00000225671	NA	NA	248.853	0.0643426	0.077039	0.835194	0.403608	0.627919
585	ENSG00000185104	FAF1	Fas associated factor 1	3240.57	0.00346782	0.0443298	0.0782278	0.937647	0.971039
586	ENSG00000123080	CDKN2C	cyclin dependent kinase inhibitor 2C	2227.96	0.0421838	0.186378	0.226334	0.820942	0.911906
587	ENSG00000213478	NA	NA	3568.57	0.047129	0.0885341	0.532326	0.5945	0.775632
588	ENSG00000123091	RNF11	ring finger protein 11	8278.94	-0.051271	0.0629572	-0.814377	0.415429	0.63943
589	ENSG00000233406	NA	NA	115.681	0.0472421	0.140431	0.336408	0.736563	0.86775
590	ENSG00000085832	EPS15	epidermal growth factor receptor pathway substrate 15	28329.9	-0.0672285	0.0718625	-0.935516	0.349522	0.578812
591	ENSG00000232027	NA	NA	54.8926	0.124567	0.155184	0.802708	0.422143	0.645182
592	ENSG00000117859	OSBPL9	oxysterol binding protein like 9	10583.4	-0.013356	0.0410574	-0.325301	0.744954	0.872148
593	ENSG00000078618	NRDC	nardilysin convertase	16648.6	-0.0350217	0.020031	-1.74837	0.0803997	0.221683
594	ENSG00000169213	RAB3B	RAB3B, member RAS oncogene family	1408.69	0.189673	0.51759	0.366454	0.714026	0.855539
595	ENSG00000117862	TXNDC12	thioredoxin domain containing 12	15300.2	-0.0306251	0.0432006	-0.708905	0.478384	0.692738
596	ENSG00000198841	KTI12	KTI12 chromatin associated homolog	684.903	0.153023	0.0669447	2.28582	0.0222649	0.0866541
597	ENSG00000134717	BTF3L4	basic transcription factor 3 like 4	6587.72	0.0129109	0.0361985	0.356669	0.72134	0.859692
598	ENSG00000157077	ZFYVE9	zinc finger FYVE-type containing 9	438.177	0.964995	0.215698	4.47383	7.68291e-06	9.21622e-05
599	ENSG00000228407	NA	NA	331.198	-0.0616958	0.11174	-0.552138	0.580854	0.765445
600	ENSG00000223429	NA	NA	127.161	-0.0859291	0.123332	-0.696731	0.485971	0.697984
601	ENSG00000213735	NA	NA	192.935	-0.106538	0.0968621	-1.09989	0.27138	0.500594
602	ENSG00000154222	CC2D1B	coiled-coil and C2 domain containing 1B	6234.71	-0.12666	0.053775	-2.35538	0.0185039	0.0754168
603	ENSG00000272100	NA	NA	14.5221	0.406108	0.332933	1.21979	0.222544	0.442475
604	ENSG00000224680	NA	NA	124.152	-0.0269512	0.145897	-0.184727	0.853443	0.92787
605	ENSG00000085840	ORC1	origin recognition complex subunit 1	839.833	0.264155	0.107355	2.46058	0.0138712	0.0603478
606	ENSG00000134748	PRPF38A	pre-mRNA processing factor 38A	2850.79	0.113655	0.0390041	2.91391	0.00356929	0.0198906
607	ENSG00000134744	TUT4	terminal uridylyl transferase 4	3458.02	0.147056	0.07175	2.04956	0.0404073	0.135294
608	ENSG00000116157	GPX7	glutathione peroxidase 7	97.6156	0.839681	0.22956	3.65779	0.000254404	0.00207168
609	ENSG00000162377	COA7	cytochrome c oxidase assembly factor 7 (putative)	2804.57	-0.0328222	0.0331233	-0.990908	0.32173	0.553144
610	ENSG00000162378	ZYG11B	zyg-11 family member B, cell cycle regulator	5019.64	-0.0877078	0.0913536	-0.960092	0.337009	0.568702
611	ENSG00000228929	NA	NA	17094.4	-0.0245472	0.0462583	-0.530656	0.595657	0.776476
612	ENSG00000121310	ECHDC2	enoyl-CoA hydratase domain containing 2	2143.86	-0.208375	0.112975	-1.84443	0.0651208	0.190852
613	ENSG00000230953	NA	NA	26.0757	0.29737	0.242923	1.22413	0.220901	0.44024
614	ENSG00000116171	SCP2	sterol carrier protein 2	14066.5	-0.104342	0.0302953	-3.44417	0.000572811	0.00416953
615	ENSG00000236360	NA	NA	29.8456	0.449318	0.50857	0.883493	0.37697	0.604397
616	ENSG00000157184	CPT2	carnitine palmitoyltransferase 2	2378.86	-0.107745	0.100672	-1.07025	0.284506	0.514393
617	ENSG00000162384	CZIB	CXXC motif containing zinc binding protein	2146.95	0.132054	0.0527581	2.503	0.0123145	0.054817
618	ENSG00000162385	MAGOH	mago homolog, exon junction complex subunit	1629.23	0.0932096	0.0582892	1.59909	0.109801	0.276159
619	ENSG00000157193	LRP8	LDL receptor related protein 8	1098.84	0.477146	0.0828378	5.76	8.41121e-09	1.66471e-07
620	ENSG00000058804	NDC1	NDC1 transmembrane nucleoporin	3333.25	0.188	0.0556435	3.37865	0.000728436	0.00511434
621	ENSG00000058799	YIPF1	Yip1 domain family member 1	5276.28	-0.113648	0.0513262	-2.21423	0.0268131	0.0998665
622	ENSG00000081870	HSPB11	heat shock protein family B (small) member 11	1846.43	0.128965	0.0547331	2.35626	0.01846	0.075274
623	ENSG00000116212	LRRC42	leucine rich repeat containing 42	1872.18	0.144058	0.102497	1.40548	0.159878	0.355373
624	ENSG00000219102	NA	NA	71.6957	0.277447	0.182972	1.51634	0.129434	0.308759
625	ENSG00000116209	TMEM59	transmembrane protein 59	18239.8	-0.139288	0.0370603	-3.7584	0.000171	0.00145751
626	ENSG00000116205	TCEANC2	transcription elongation factor A N-terminal and central domain containing 2	2135.7	0.026704	0.0521358	0.5122	0.608511	0.785598
627	ENSG00000225183	NA	NA	59.9804	-0.0683246	0.155127	-0.440443	0.659616	0.821588
628	ENSG00000215883	CYB5RL	cytochrome b5 reductase like	785.618	0.0799755	0.087461	0.914414	0.360499	0.588922
629	ENSG00000116221	MRPL37	mitochondrial ribosomal protein L37	3850.08	0.00880295	0.0641927	0.137133	0.890925	0.948562
630	ENSG00000157216	SSBP3	single stranded DNA binding protein 3	4115.15	0.157911	0.0812616	1.94324	0.0519871	0.163812
631	ENSG00000237173	NA	NA	37.8465	-0.361613	0.20494	-1.76448	0.0776514	0.216115
632	ENSG00000162390	ACOT11	acyl-CoA thioesterase 11	2987.28	0.109261	0.0966975	1.12993	0.258508	0.485183
633	ENSG00000162391	FAM151A	family with sequence similarity 151 member A	121.064	0.256408	0.146018	1.75601	0.0790874	0.218993
634	ENSG00000243725	TTC4	tetratricopeptide repeat domain 4	125.427	0.169806	0.116424	1.45851	0.1447	0.332659
635	ENSG00000162396	PARS2	prolyl-tRNA synthetase 2, mitochondrial	551.536	-0.0298598	0.0872015	-0.342423	0.732033	0.865172
636	ENSG00000116133	DHCR24	24-dehydrocholesterol reductase	16607.2	-0.182784	0.0698928	-2.61521	0.00891723	0.042171
637	ENSG00000162402	USP24	ubiquitin specific peptidase 24	10077.5	0.105637	0.0678257	1.55748	0.119357	0.291949
638	ENSG00000231095	NA	NA	482.69	-0.0200428	0.0760592	-0.263516	0.792153	0.898046
639	ENSG00000162407	PLPP3	phospholipid phosphatase 3	242.365	-0.563233	0.324585	-1.73524	0.0826979	0.226688
640	ENSG00000223416	NA	NA	604.147	0.0738469	0.0826297	0.893709	0.371478	0.599
641	ENSG00000162600	OMA1	OMA1 zinc metallopeptidase	1058.4	-0.0973016	0.0746207	-1.30395	0.192251	0.402306
642	ENSG00000185839	NA	NA	1725.97	0.0161829	0.0448028	0.361203	0.717947	0.857943
643	ENSG00000162601	MYSM1	Myb like, SWIRM and MPN domains 1	6448.56	0.102731	0.115519	0.889299	0.373842	0.601398
644	ENSG00000177606	JUN	Jun proto-oncogene, AP-1 transcription factor subunit	24342.8	-0.329913	0.0873435	-3.77719	0.00015861	0.00136498
645	ENSG00000232453	LINC02777	long intergenic non-protein coding RNA 2777	90.6489	-0.468348	0.166385	-2.81484	0.00488008	0.0257358
646	ENSG00000228121	NA	NA	182.093	0.0185778	0.0993093	0.18707	0.851606	0.927139
647	ENSG00000172456	FGGY	FGGY carbohydrate kinase domain containing	993.556	-0.179589	0.0821421	-2.18632	0.0287922	0.105447
648	ENSG00000162599	NFIA	nuclear factor I A	437.392	-0.0784868	0.175872	-0.446271	0.655401	0.81875
649	ENSG00000162604	TM2D1	TM2 domain containing 1	2487.57	-0.0329558	0.0364533	-0.904056	0.365966	0.594004
650	ENSG00000236646	NA	NA	715.637	0.0800429	0.10512	0.761444	0.446392	0.667515
651	ENSG00000162607	USP1	ubiquitin specific peptidase 1	4538.59	0.229815	0.0561264	4.0946	4.22892e-05	0.00041873
652	ENSG00000116641	DOCK7	dedicator of cytokinesis 7	8831.47	-0.0801286	0.0551019	-1.45419	0.145894	0.334281
653	ENSG00000125703	ATG4C	autophagy related 4C cysteine peptidase	5152.06	0.0192567	0.0750427	0.25661	0.79748	0.900956
654	ENSG00000236674	NA	NA	273.763	-0.0764131	0.0972108	-0.786056	0.431835	0.653611
655	ENSG00000088035	ALG6	ALG6 alpha-1,3-glucosyltransferase	1177.25	0.0584455	0.061028	0.957683	0.338223	0.56984
656	ENSG00000142856	ITGB3BP	integrin subunit beta 3 binding protein	887.237	-0.00856031	0.0593195	-0.144308	0.885257	0.945445
657	ENSG00000203965	EFCAB7	EF-hand calcium binding domain 7	343.631	-0.0366237	0.0946135	-0.387088	0.698691	0.846058
658	ENSG00000079739	PGM1	phosphoglucomutase 1	1798.97	-0.511076	0.215936	-2.36679	0.0179429	0.0736273
659	ENSG00000185483	ROR1	receptor tyrosine kinase like orphan receptor 1	398.813	-0.206414	0.595805	-0.346446	0.729008	0.863616
660	ENSG00000162434	JAK1	Janus kinase 1	16536.7	-0.0644103	0.03739	-1.72266	0.0849495	0.231211
661	ENSG00000185031	NA	NA	207.479	0.0865983	0.154733	0.559661	0.57571	0.762411
662	ENSG00000162433	AK4	adenylate kinase 4	741.94	-0.842742	0.4404	-1.91358	0.0556738	0.17134
663	ENSG00000213625	LEPROT	leptin receptor overlapping transcript	12353.7	-0.0503073	0.0351892	-1.42962	0.152826	0.345052
664	ENSG00000116678	LEPR	leptin receptor	713.358	0.251059	0.110725	2.2674	0.0233656	0.0900205
665	ENSG00000184588	PDE4B	phosphodiesterase 4B	5206.43	-0.110288	0.0727514	-1.51595	0.129531	0.308879
666	ENSG00000152760	TCTEX1D1	Tctex1 domain containing 1	4600.89	-0.112421	0.116185	-0.967601	0.333244	0.56466
667	ENSG00000198160	MIER1	MIER1 transcriptional regulator	5396.93	0.175155	0.0574325	3.04976	0.00229025	0.013635
668	ENSG00000116704	SLC35D1	solute carrier family 35 member D1	1675.13	-0.144721	0.0907183	-1.59528	0.11065	0.27752
669	ENSG00000142864	SERBP1	SERPINE1 mRNA binding protein 1	20864.2	0.0217205	0.0379793	0.571903	0.567388	0.756845
670	ENSG00000116717	GADD45A	growth arrest and DNA damage inducible alpha	4551.65	-0.331623	0.125313	-2.64636	0.00813632	0.0390995
671	ENSG00000172380	GNG12	G protein subunit gamma 12	10313.3	-0.182773	0.168926	-1.08197	0.279264	0.509074
672	ENSG00000116729	WLS	Wnt ligand secretion mediator	4181.32	-0.435257	0.243983	-1.78396	0.0744301	0.20946
673	ENSG00000234383	NA	NA	319.809	0.321528	0.0984895	3.26459	0.00109622	0.00727745
674	ENSG00000229133	NA	NA	51.0832	-0.114549	0.203611	-0.562586	0.573717	0.760964
675	ENSG00000024526	DEPDC1	DEP domain containing 1	975.923	0.244453	0.136092	1.79623	0.0724577	0.205414
676	ENSG00000229359	PIN1P1	peptidylprolyl cis/trans isomerase, NIMA-interacting 1 pseudogene 1	269.061	0.0679939	0.0823648	0.825522	0.409076	0.632994
677	ENSG00000066557	LRRC40	leucine rich repeat containing 40	2613.77	0.155994	0.0871859	1.78921	0.0735809	0.207762
678	ENSG00000116754	SRSF11	serine and arginine rich splicing factor 11	17232.2	0.037901	0.0450034	0.84218	0.399687	0.624931
679	ENSG00000118454	ANKRD13C	ankyrin repeat domain 13C	3274.5	0.0423632	0.0395121	1.07216	0.283649	0.513577
680	ENSG00000197568	HHLA3	HERV-H LTR-associating 3	606.165	-0.167705	0.102818	-1.63108	0.102873	0.26436
681	ENSG00000116761	CTH	cystathionine gamma-lyase	89.4616	-0.844812	0.222589	-3.79539	0.000147411	0.001281
682	ENSG00000233020	NA	NA	127.139	0.169039	0.117416	1.43967	0.149962	0.34068
683	ENSG00000237033	NA	NA	111.234	0.273447	0.11523	2.37304	0.0176423	0.0726761
684	ENSG00000132485	ZRANB2	zinc finger RANBP2-type containing 2	7993.95	0.0900998	0.0582736	1.54615	0.122068	0.296862
685	ENSG00000207721	MIR186	microRNA 186	37.2927	-0.100671	0.252969	-0.39796	0.69066	0.841873
686	ENSG00000233994	NA	NA	3344.46	0.0882322	0.050219	1.75695	0.0789269	0.218621
687	ENSG00000227207	NA	NA	17.2806	-0.470683	0.260953	-1.80371	0.071277	0.20302
688	ENSG00000254685	FPGT	fucose-1-phosphate guanylyltransferase	1831.76	0.626575	0.152168	4.11765	3.82762e-05	0.000384857
689	ENSG00000116791	CRYZ	crystallin zeta	2201.92	-0.158109	0.0568096	-2.78313	0.00538366	0.0278783
690	ENSG00000162623	TYW3	tRNA-yW synthesizing protein 3 homolog	1218.75	-0.0157615	0.053553	-0.294317	0.768516	0.885547
691	ENSG00000230863	NA	NA	450.75	0.250378	0.183862	1.36177	0.17327	0.375222
692	ENSG00000117054	ACADM	acyl-CoA dehydrogenase medium chain	6711.34	-0.00328803	0.0843151	-0.038997	0.968893	0.984354
693	ENSG00000181227	NA	NA	2078.41	0.0294735	0.0494978	0.59545	0.551543	0.744656
694	ENSG00000137955	RABGGTB	Rab geranylgeranyltransferase subunit beta	6434.11	-0.117209	0.0404708	-2.89614	0.00377784	0.0208397
695	ENSG00000226415	NA	NA	16181.7	0.0508846	0.11998	0.424108	0.671487	0.828791
696	ENSG00000142892	PIGK	phosphatidylinositol glycan anchor biosynthesis class K	3716.29	-0.0626913	0.066279	-0.945871	0.344215	0.574325
697	ENSG00000226084	NA	NA	11389.9	-0.0736874	0.0710903	-1.03653	0.299954	0.531952
698	ENSG00000228187	NA	NA	188.79	0.063016	0.103341	0.609784	0.542005	0.739264
699	ENSG00000036549	ZZZ3	zinc finger ZZ-type containing 3	3110.49	0.022737	0.0712406	0.319158	0.749607	0.874364
700	ENSG00000077254	USP33	ubiquitin specific peptidase 33	7552.35	0.180258	0.0638798	2.82183	0.0047751	0.0252847
701	ENSG00000180488	MIGA1	mitoguardin 1	2046.96	-0.0344177	0.108743	-0.316504	0.75162	0.875361
702	ENSG00000219201	NA	NA	1564.26	0.0464222	0.0973696	0.476763	0.633531	0.803915
703	ENSG00000235613	NA	NA	418.765	0.045347	0.0928821	0.488221	0.625393	0.797645
704	ENSG00000162614	NEXN	nexilin F-actin binding protein	1534.79	0.410333	0.568298	0.722039	0.470271	0.687647
705	ENSG00000162613	FUBP1	far upstream element binding protein 1	8540.73	0.0637161	0.0565849	1.12603	0.260155	0.487109
706	ENSG00000162616	DNAJB4	DnaJ heat shock protein family (Hsp40) member B4	2303.18	0.0574771	0.26893	0.213725	0.830761	0.916997
707	ENSG00000273338	NA	NA	8.30739	0.175046	0.363696	0.481299	0.630304	NA
708	ENSG00000213561	NA	NA	30.9239	-0.171692	0.258318	-0.664654	0.506272	0.712963
709	ENSG00000213560	NA	NA	1325.18	0.0758976	0.131566	0.576879	0.564021	0.754558
710	ENSG00000137965	IFI44	interferon induced protein 44	2841.73	-0.942623	0.0504662	-18.6783	7.43611e-78	5.0274e-75
711	ENSG00000235400	NA	NA	1582.32	0.135332	0.0492705	2.74671	0.00601968	0.0305723
712	ENSG00000162618	ADGRL4	adhesion G protein-coupled receptor L4	154.225	-0.300182	0.339923	-0.883088	0.377189	0.604511
713	ENSG00000230787	NA	NA	188.533	0.388911	0.345838	1.12455	0.260781	0.487795
714	ENSG00000117114	ADGRL2	adhesion G protein-coupled receptor L2	1140.25	-0.600414	0.534436	-1.12345	0.261245	0.488285
715	ENSG00000227288	NA	NA	528.196	0.265336	0.14626	1.81414	0.0696565	0.199887
716	ENSG00000142875	PRKACB	protein kinase cAMP-activated catalytic subunit beta	3657.53	-0.107539	0.0631027	-1.70418	0.0883467	0.237318
717	ENSG00000213540	NA	NA	464.039	0.0310745	0.0648162	0.479425	0.631636	0.802836
718	ENSG00000226970	NA	NA	2394.24	0.0105248	0.0979785	0.107419	0.914457	0.960307
719	ENSG00000117133	RPF1	ribosome production factor 1 homolog	2871.36	0.113663	0.056597	2.00828	0.0446133	0.145965
720	ENSG00000174021	GNG5	G protein subunit gamma 5	5819.62	0.0729361	0.0550137	1.32578	0.184912	0.391506
721	ENSG00000117151	CTBS	chitobiase	3658.09	-0.0264403	0.0603545	-0.438083	0.661326	0.822739
722	ENSG00000117155	SSX2IP	SSX family member 2 interacting protein	907.29	0.21406	0.191673	1.1168	0.264081	0.491457
723	ENSG00000162643	WDR63	WD repeat domain 63	158.229	-0.411436	0.354528	-1.16052	0.245838	0.470306
724	ENSG00000162642	C1orf52	chromosome 1 open reading frame 52	1727.13	0.0317704	0.0534899	0.593951	0.552545	0.745559
725	ENSG00000223254	NA	NA	6.88417	-0.552164	0.531817	-1.03826	0.299149	NA
726	ENSG00000142867	BCL10	BCL10 immune signaling adaptor	3484.58	0.0427172	0.0468557	0.911677	0.361939	0.590264
727	ENSG00000153904	DDAH1	dimethylarginine dimethylaminohydrolase 1	1791.55	-0.0450462	0.550325	-0.0818539	0.934763	0.969581
728	ENSG00000142871	CCN1	cellular communication network factor 1	8796.38	0.00616543	0.580978	0.0106122	0.991533	0.995716
729	ENSG00000117174	ZNHIT6	zinc finger HIT-type containing 6	2013.19	-0.0253834	0.0815229	-0.311365	0.755523	0.878256
730	ENSG00000122417	ODF2L	outer dense fiber of sperm tails 2 like	1882.41	0.091396	0.195482	0.467543	0.640112	0.808064
731	ENSG00000261737	CLCA4-AS1	CLCA4 antisense RNA 1	33.9996	-0.370244	0.250607	-1.47739	0.139571	0.324667
732	ENSG00000097033	SH3GLB1	SH3 domain containing GRB2 like, endophilin B1	14996.8	-0.168256	0.057724	-2.91484	0.00355869	0.019846
733	ENSG00000183291	SELENOF	selenoprotein F	20730.8	-0.136286	0.028122	-4.84623	1.2583e-06	1.77824e-05
734	ENSG00000153936	HS2ST1	heparan sulfate 2-O-sulfotransferase 1	8276.96	-0.313553	0.060834	-5.15424	2.54663e-07	4.01898e-06
735	ENSG00000235251	NA	NA	713.566	0.151374	0.0489508	3.09237	0.00198564	0.0120681
736	ENSG00000225568	NA	NA	732.967	0.166003	0.0538298	3.08385	0.00204341	0.012357
737	ENSG00000143013	LMO4	LIM domain only 4	6221.9	0.271509	0.152504	1.78034	0.0750208	0.210702
738	ENSG00000230053	NA	NA	64.2084	0.199571	0.152585	1.30793	0.190897	0.400216
739	ENSG00000065243	PKN2	protein kinase N2	3454.62	0.131313	0.0963987	1.36219	0.173139	0.375055
740	ENSG00000207234	NA	NA	4.95163	0.411006	0.582223	0.705925	0.480235	NA
741	ENSG00000241975	NA	NA	26.3017	0.0148397	0.33294	0.0445718	0.964449	0.982184
742	ENSG00000137947	GTF2B	general transcription factor IIB	3076.35	0.010701	0.0408559	0.261921	0.793382	0.898656
743	ENSG00000137944	KYAT3	kynurenine aminotransferase 3	2836.33	-0.116598	0.0342135	-3.40796	0.000654497	0.0046894
744	ENSG00000213516	RBMXL1	RBMX like 1	2733.21	0.0964564	0.0466619	2.06714	0.0387214	0.131367
745	ENSG00000117226	GBP3	guanylate binding protein 3	1603.41	-0.313386	0.125608	-2.49495	0.0125974	0.0558943
746	ENSG00000117228	GBP1	guanylate binding protein 1	705.955	-0.275089	0.580676	-0.47374	0.635685	0.805483
747	ENSG00000234518	NA	NA	5662.68	0.0785608	0.0326649	2.40505	0.0161701	0.0679699
748	ENSG00000162645	GBP2	guanylate binding protein 2	1226.65	-0.354489	0.1799	-1.97048	0.0487836	0.156192
749	ENSG00000238081	NA	NA	119.722	-0.0487602	0.115172	-0.423368	0.672027	0.829087
750	ENSG00000197147	LRRC8B	leucine rich repeat containing 8 VRAC subunit B	2403.57	0.118136	0.102728	1.14999	0.250149	0.475646
751	ENSG00000231999	LRRC8C-DT	LRRC8C divergent transcript	111.774	0.0685029	0.132626	0.516511	0.605497	0.782904
752	ENSG00000171488	LRRC8C	leucine rich repeat containing 8 VRAC subunit C	5979.78	0.0617637	0.0867375	0.712076	0.476418	0.691372
753	ENSG00000272931	NA	NA	25.8833	0.327345	0.392383	0.83425	0.40414	0.628308
754	ENSG00000171492	LRRC8D	leucine rich repeat containing 8 VRAC subunit D	5100.97	0.104496	0.0300803	3.4739	0.000512957	0.0038043
755	ENSG00000228175	NA	NA	29.9915	0.374877	0.23108	1.62228	0.104743	0.267431
756	ENSG00000162664	ZNF326	zinc finger protein 326	3475.49	0.125032	0.0515797	2.42405	0.0153485	0.0652467
757	ENSG00000232882	NA	NA	68.0979	-0.281677	0.179993	-1.56493	0.117598	0.289039
758	ENSG00000122482	ZNF644	zinc finger protein 644	5035.6	0.0516516	0.0544786	0.948108	0.343074	0.573131
759	ENSG00000232393	NA	NA	38.6203	-0.371388	0.220135	-1.68709	0.0915857	0.243198
760	ENSG00000215873	NA	NA	81.9543	0.317012	0.130445	2.43024	0.0150888	0.0643854
761	ENSG00000097046	CDC7	cell division cycle 7	549.212	0.153892	0.0700132	2.19804	0.0279465	0.103156
762	ENSG00000241318	NA	NA	274.904	0.08026	0.11605	0.691597	0.489191	0.700051
763	ENSG00000203914	NA	NA	5037.51	-0.017206	0.0957156	-0.179762	0.85734	0.929835
764	ENSG00000069702	TGFBR3	transforming growth factor beta receptor 3	548.856	-1.43192	0.109738	-13.0486	6.47652e-39	1.117e-36
765	ENSG00000230667	SETSIP	SET like protein	437.303	0.0663853	0.0604194	1.09874	0.271881	0.501072
766	ENSG00000233401	NA	NA	504.987	0.077143	0.117921	0.65419	0.512989	0.718051
767	ENSG00000174842	GLMN	glomulin, FKBP associated protein	742.736	-0.00852485	0.0965372	-0.0883065	0.929633	0.967153
768	ENSG00000122484	RPAP2	RNA polymerase II associated protein 2	1869.58	0.0504042	0.0494164	1.01999	0.307734	0.5393
769	ENSG00000067208	EVI5	ecotropic viral integration site 5	3889.61	0.0610818	0.0611179	0.99941	0.317596	0.54972
770	ENSG00000122406	RPL5	ribosomal protein L5	25107.8	-0.13103	0.0510016	-2.56914	0.0101951	0.0472753
771	ENSG00000154511	DIPK1A	divergent protein kinase domain 1A	416.474	-1.18303	0.121097	-9.76924	1.52587e-22	1.10688e-20
772	ENSG00000207523	SNORA66	small nucleolar RNA, H/ACA box 66	12.1088	-0.0941255	0.378111	-0.248936	0.80341	NA
773	ENSG00000143033	MTF2	metal response element binding transcription factor 2	3442.06	0.112077	0.0617093	1.8162	0.069339	0.199348
774	ENSG00000117500	TMED5	transmembrane p24 trafficking protein 5	20220.7	-0.025231	0.0553819	-0.455583	0.64869	0.814052
775	ENSG00000122483	CCDC18	coiled-coil domain containing 18	1642.25	0.0809156	0.076748	1.0543	0.291744	0.523477
776	ENSG00000223745	NA	NA	1672.64	0.0294999	0.10368	0.284528	0.776005	0.888862
777	ENSG00000229567	NA	NA	10.2031	-0.0860426	0.372599	-0.230925	0.817373	NA
778	ENSG00000117505	DR1	down-regulator of transcription 1	7689.33	0.0355328	0.0384645	0.92378	0.355601	0.584325
779	ENSG00000229635	NA	NA	30.702	-0.0832613	0.212526	-0.39177	0.695228	0.844559
780	ENSG00000137942	FNBP1L	formin binding protein 1 like	4883.81	0.0996133	0.0582306	1.71067	0.0871422	0.235185
781	ENSG00000137936	BCAR3	BCAR3 adaptor protein, NSP family member	2780.62	0.168855	0.139252	1.21259	0.225288	0.446028
782	ENSG00000230439	NA	NA	68.0852	0.680583	0.172301	3.94996	7.81651e-05	0.000727905
783	ENSG00000211575	MIR760	microRNA 760	6.6055	1.07961	0.482608	2.23704	0.025284	NA
784	ENSG00000260464	NA	NA	143.956	0.253439	0.133244	1.90206	0.0571633	0.174683
785	ENSG00000067334	DNTTIP2	deoxynucleotidyltransferase terminal interacting protein 2	8214.01	0.0204326	0.0440459	0.463894	0.642724	0.810393
786	ENSG00000023909	GCLM	glutamate-cysteine ligase modifier subunit	4933.04	0.186469	0.0657305	2.83687	0.00455588	0.0244068
787	ENSG00000137962	ARHGAP29	Rho GTPase activating protein 29	1412.64	1.3265	0.590453	2.24658	0.0246669	0.0938588
788	ENSG00000178596	NA	NA	87.0157	-0.134153	0.166954	-0.803535	0.421666	0.644685
789	ENSG00000117528	ABCD3	ATP binding cassette subfamily D member 3	3650.38	0.16813	0.0707219	2.37734	0.017438	0.07201
790	ENSG00000117525	F3	coagulation factor III, tissue factor	511.457	-1.14218	0.403185	-2.83289	0.00461285	0.024634
791	ENSG00000117519	CNN3	calponin 3	5400.76	0.275917	0.521148	0.52944	0.5965	0.777322
792	ENSG00000172339	ALG14	ALG14 UDP-N-acetylglucosaminyltransferase subunit	578.713	-0.053466	0.0895433	-0.597097	0.550443	0.744206
793	ENSG00000122481	RWDD3	RWD domain containing 3	294.509	-0.0485968	0.075729	-0.64172	0.521055	0.72364
794	ENSG00000225923	NA	NA	57.0585	-0.151382	0.187911	-0.805605	0.42047	0.643673
795	ENSG00000234422	NA	NA	175.537	-0.0177367	0.154498	-0.114802	0.908602	0.956953
796	ENSG00000228502	NA	NA	4379.48	-0.181334	0.0979187	-1.85189	0.0640422	0.188802
797	ENSG00000137970	NA	NA	23677.5	-0.0553289	0.0596352	-0.927789	0.353517	0.582543
798	ENSG00000117569	PTBP2	polypyrimidine tract binding protein 2	806.484	0.243467	0.10274	2.36973	0.0178013	0.0731349
799	ENSG00000188641	DPYD	dihydropyrimidine dehydrogenase	5924.53	-0.00586641	0.102075	-0.0574715	0.95417	0.977891
800	ENSG00000228057	NA	NA	2496.71	-0.140164	0.0337168	-4.15708	3.22335e-05	0.000332202
801	ENSG00000162627	SNX7	sorting nexin 7	512.39	-0.316337	0.437019	-0.723852	0.469157	0.686596
802	ENSG00000227034	NA	NA	931.792	-0.127681	0.108981	-1.17159	0.241362	0.465054
803	ENSG00000156869	FRRS1	ferric chelate reductase 1	706.558	-0.0406997	0.124815	-0.326079	0.744364	0.871739
804	ENSG00000162688	AGL	amylo-alpha-1, 6-glucosidase, 4-alpha-glucanotransferase	3711.02	0.00323357	0.100631	0.032133	0.974366	0.987061
805	ENSG00000117620	SLC35A3	solute carrier family 35 member A3	1662.32	-0.0943987	0.0657761	-1.43515	0.151244	0.342671
806	ENSG00000156875	MFSD14A	major facilitator superfamily domain containing 14A	282.913	0.0766668	0.135584	0.565457	0.571763	0.759443
807	ENSG00000156876	SASS6	SAS-6 centriolar assembly protein	741.482	0.16796	0.0798321	2.10391	0.0353861	0.123015
808	ENSG00000122435	TRMT13	tRNA methyltransferase 13 homolog	1096.39	0.0272271	0.0702504	0.387572	0.698333	0.845908
809	ENSG00000122477	LRRC39	leucine rich repeat containing 39	869.278	-1.66413	0.0831248	-20.0197	3.71135e-89	3.68996e-86
810	ENSG00000137992	DBT	dihydrolipoamide branched chain transacylase E2	2808.44	-0.176193	0.0579008	-3.04302	0.00234218	0.0139001
811	ENSG00000225169	NA	NA	707.108	-0.217176	0.0996079	-2.18031	0.0292347	0.106607
812	ENSG00000224616	NA	NA	31.1973	-0.21698	0.321022	-0.675904	0.499101	0.707762
813	ENSG00000137996	RTCA	RNA 3'-terminal phosphate cyclase	7522.57	-0.0939164	0.0289301	-3.24632	0.00116907	0.00770056
814	ENSG00000207750	MIR553	microRNA 553	3.471	0.454463	0.651435	0.697634	0.485406	NA
815	ENSG00000215871	NA	NA	135.663	-0.245168	0.19029	-1.28839	0.19761	0.408863
816	ENSG00000079335	CDC14A	cell division cycle 14A	860.177	0.0585655	0.0868414	0.674396	0.50006	0.708348
817	ENSG00000234332	NA	NA	436.737	-0.120952	0.06883	-1.75726	0.0788737	0.218545
818	ENSG00000162692	VCAM1	vascular cell adhesion molecule 1	811.069	-0.92507	0.559921	-1.65214	0.0985054	0.256281
819	ENSG00000162694	EXTL2	exostosin like glycosyltransferase 2	2033.78	-0.263863	0.126042	-2.09345	0.0363089	0.125141
820	ENSG00000162695	SLC30A7	solute carrier family 30 member 7	4900.57	-0.143654	0.054455	-2.63804	0.00833876	0.0398703
821	ENSG00000117543	DPH5	diphthamide biosynthesis 5	1475.71	-0.0943314	0.0799447	-1.17996	0.238017	0.461044
822	ENSG00000235795	NA	NA	31.8187	-0.298126	0.249886	-1.19305	0.232851	0.455078
823	ENSG00000233184	LOC102606465	uncharacterized LOC102606465	219.416	-0.215891	0.129227	-1.67063	0.0947941	0.249139
824	ENSG00000225938	NA	NA	19.2776	-0.852409	0.331473	-2.57158	0.0101236	0.0470207
825	ENSG00000170989	S1PR1	sphingosine-1-phosphate receptor 1	6530.99	-0.596476	0.0866295	-6.88537	5.76375e-12	1.71211e-10
826	ENSG00000228399	NA	NA	195.075	0.0132203	0.0970853	0.136172	0.891685	0.948938
827	ENSG00000183298	NA	NA	1226.41	0.0454189	0.162728	0.27911	0.78016	0.891205
828	ENSG00000060718	COL11A1	collagen type XI alpha 1 chain	4301.77	-0.717694	0.594799	-1.20662	0.22758	0.449206
829	ENSG00000185946	RNPC3	RNA binding region (RNP1, RRM) containing 3	1400.46	-0.0248839	0.0985084	-0.252606	0.800572	0.902223
830	ENSG00000240038	AMY2B	amylase alpha 2B	715.643	-0.235818	0.132883	-1.77462	0.07596	0.212668
831	ENSG00000227850	NA	NA	1173.81	0.0860352	0.0752268	1.14368	0.252757	0.478775
832	ENSG00000237897	NA	NA	230.126	0.0282485	0.0790503	0.357348	0.720831	0.859668
833	ENSG00000232952	NA	NA	2183.48	0.0830708	0.0536248	1.54911	0.121355	0.295809
834	ENSG00000198890	PRMT6	protein arginine methyltransferase 6	1408.22	-0.027752	0.0464996	-0.596822	0.550626	0.744206
835	ENSG00000224550	NA	NA	4074.99	0.0188291	0.0556527	0.338333	0.735113	0.867095
836	ENSG00000134215	VAV3	vav guanine nucleotide exchange factor 3	12110.8	0.0465526	0.0718779	0.647663	0.517203	0.721327
837	ENSG00000230489	VAV3-AS1	VAV3 antisense RNA 1	24.8956	-0.62671	0.298236	-2.10139	0.0356066	0.12348
838	ENSG00000085491	SLC25A24	solute carrier family 25 member 24	13283.8	0.0727366	0.0824054	0.882667	0.377416	0.604538
839	ENSG00000162636	FAM102B	family with sequence similarity 102 member B	6886.51	0.00356305	0.0791544	0.045014	0.964096	0.982109
840	ENSG00000162639	HENMT1	HEN methyltransferase 1	168.232	-0.0371071	0.173642	-0.213698	0.830782	0.916997
841	ENSG00000134186	PRPF38B	pre-mRNA processing factor 38B	10230.2	0.0627594	0.0379308	1.65458	0.0980104	0.255407
842	ENSG00000116266	STXBP3	syntaxin binding protein 3	7505.79	-0.0123029	0.0315539	-0.389901	0.69661	0.844941
843	ENSG00000121957	GPSM2	G protein signaling modulator 2	1178.09	0.0348644	0.0723705	0.481749	0.629984	0.801505
844	ENSG00000121940	CLCC1	chloride channel CLIC like 1	1819.43	-0.0102339	0.0613178	-0.166899	0.86745	0.936056
845	ENSG00000085433	WDR47	WD repeat domain 47	3040.91	-0.0826004	0.0667345	-1.23775	0.21581	0.43424
846	ENSG00000244716	NA	NA	10242.5	-0.0835331	0.0890216	-0.938347	0.348066	0.577673
847	ENSG00000197780	TAF13	TATA-box binding protein associated factor 13	3554.39	-0.0488134	0.0573129	-0.851701	0.39438	0.620538
848	ENSG00000273382	NA	NA	102.937	0.481156	0.140458	3.42562	0.000613393	0.00443248
849	ENSG00000215717	TMEM167B	transmembrane protein 167B	7206.05	-0.079039	0.0317606	-2.48858	0.0128253	0.0566282
850	ENSG00000031698	SARS1	seryl-tRNA synthetase 1	9978.54	-0.0103944	0.0625078	-0.166289	0.867929	0.936078
851	ENSG00000143126	CELSR2	cadherin EGF LAG seven-pass G-type receptor 2	1074.42	0.0820072	0.074422	1.10192	0.270496	0.499625
852	ENSG00000134222	PSRC1	proline and serine rich coiled-coil 1	1312.37	0.0384818	0.073323	0.524826	0.599704	0.779288
853	ENSG00000134243	SORT1	sortilin 1	14025.5	-0.202305	0.0450705	-4.48865	7.16771e-06	8.64114e-05
854	ENSG00000143106	PSMA5	proteasome 20S subunit alpha 5	7746.71	-0.0375282	0.0465187	-0.806734	0.419819	0.643115
855	ENSG00000162650	ATXN7L2	ataxin 7 like 2	356.639	-0.00835465	0.0892894	-0.0935682	0.925452	0.965924
856	ENSG00000174151	CYB561D1	cytochrome b561 family member D1	2242.11	0.0293106	0.0589501	0.497211	0.61904	0.793071
857	ENSG00000181754	AMIGO1	adhesion molecule with Ig like domain 1	212.264	-0.0124733	0.10575	-0.117951	0.906106	0.955337
858	ENSG00000065135	GNAI3	G protein subunit alpha i3	15310.6	0.104886	0.0320531	3.27225	0.00106693	0.00711374
859	ENSG00000116337	AMPD2	adenosine monophosphate deaminase 2	6799.32	-0.0963003	0.0542899	-1.77382	0.0760936	0.212842
860	ENSG00000168765	GSTM4	glutathione S-transferase mu 4	1690.73	-0.325	0.0820155	-3.96266	7.41178e-05	0.000695579
861	ENSG00000213366	GSTM2	glutathione S-transferase mu 2	764.981	0.314647	0.134817	2.33387	0.0196024	0.0787355
862	ENSG00000134202	GSTM3	glutathione S-transferase mu 3	1022.47	-0.0497149	0.108621	-0.45769	0.647175	0.813154
863	ENSG00000184371	CSF1	colony stimulating factor 1	4588.16	-1.19545	0.12511	-9.55518	1.23364e-21	8.54552e-20
864	ENSG00000168710	AHCYL1	adenosylhomocysteinase like 1	12889.1	-0.0952651	0.0408958	-2.32946	0.0198346	0.0793116
865	ENSG00000143093	STRIP1	striatin interacting protein 1	3925.2	-0.0425865	0.041549	-1.02497	0.305377	0.537151
866	ENSG00000258634	NA	NA	496.008	0.156179	0.0601381	2.597	0.00940411	0.044091
867	ENSG00000282852	NA	NA	22.2027	-0.285961	0.26319	-1.08652	0.277249	0.507536
868	ENSG00000162775	RBM15	RNA binding motif protein 15	1140.6	0.0791504	0.0810568	0.976481	0.328826	0.560038
869	ENSG00000273373	NA	NA	241.883	0.0199261	0.19598	0.101674	0.919015	0.96312
870	ENSG00000134248	LAMTOR5	late endosomal/lysosomal adaptor, MAPK and MTOR activator 5	3821.12	-0.10481	0.0459623	-2.28036	0.0225864	0.0876389
871	ENSG00000237415	NA	NA	181.588	-0.102516	0.100686	-1.01817	0.308595	0.539779
872	ENSG00000143119	CD53	CD53 molecule	42586.2	-0.401518	0.0621972	-6.45556	1.07816e-10	2.74857e-09
873	ENSG00000121931	LRIF1	ligand dependent nuclear receptor interacting factor 1	1939.46	0.259299	0.0508001	5.1043	3.32015e-07	5.13893e-06
874	ENSG00000156171	DRAM2	DNA damage regulated autophagy modulator 2	10916.9	-0.0537224	0.0633344	-0.848234	0.396308	0.622058
875	ENSG00000134255	CEPT1	choline/ethanolamine phosphotransferase 1	4760.04	0.0955182	0.084033	1.13667	0.255675	0.481817
876	ENSG00000162777	DENND2D	DENN domain containing 2D	2136.35	-0.939687	0.0726212	-12.9396	2.69161e-38	4.41685e-36
877	ENSG00000085465	OVGP1	oviductal glycoprotein 1	117.063	0.233535	0.148683	1.57069	0.116254	0.286934
878	ENSG00000260948	NA	NA	83.7734	0.0414307	0.170204	0.243418	0.807682	0.906111
879	ENSG00000233337	NA	NA	36.467	0.285355	0.239473	1.1916	0.233419	0.455782
880	ENSG00000116455	WDR77	WD repeat domain 77	3512.16	0.12094	0.0872754	1.38573	0.165828	0.363454
881	ENSG00000116459	ATP5PB	ATP synthase peripheral stalk-membrane subunit b	15160.6	0.117907	0.0650873	1.81153	0.0700594	0.200555
882	ENSG00000143110	C1orf162	chromosome 1 open reading frame 162	8079.97	0.43968	0.125642	3.49948	0.000466174	0.00352488
883	ENSG00000121933	TMIGD3	transmembrane and immunoglobulin domain containing 3	21681	-0.553447	0.0384905	-14.3788	7.03079e-47	1.77365e-44
884	ENSG00000282608	ADORA3	adenosine A3 receptor	17895.2	-0.0341667	0.0799283	-0.427466	0.66904	0.826616
885	ENSG00000116473	RAP1A	RAP1A, member of RAS oncogene family	24914.6	0.160055	0.073584	2.17513	0.0296204	0.107665
886	ENSG00000231346	NA	NA	192.561	0.161308	0.136685	1.18014	0.237944	0.460997
887	ENSG00000197852	INKA2	inka box actin regulator 2	2951.15	0.0765195	0.078139	0.979274	0.327445	0.558519
888	ENSG00000064703	DDX20	DEAD-box helicase 20	2916.02	0.172349	0.0566864	3.0404	0.00236265	0.0140019
889	ENSG00000143079	CTTNBP2NL	CTTNBP2 N-terminal like	4404.52	-0.0544834	0.0731901	-0.744409	0.456629	0.676123
890	ENSG00000283296	MIR4256	microRNA 4256	2.4093	0.217725	0.66002	0.329876	0.741493	NA
891	ENSG00000007341	ST7L	suppression of tumorigenicity 7 like	938.938	-0.071029	0.0546385	-1.29998	0.193608	0.403911
892	ENSG00000116489	CAPZA1	capping actin protein of muscle Z-line subunit alpha 1	33166.6	0.0442218	0.0309805	1.42741	0.153463	0.345751
893	ENSG00000155363	MOV10	Mov10 RISC complex RNA helicase	4851.22	0.0042258	0.0415543	0.101693	0.919	0.96312
894	ENSG00000155366	RHOC	ras homolog family member C	11069.1	-0.0748125	0.109213	-0.685015	0.493334	0.70336
895	ENSG00000234790	NA	NA	33.5042	0.118711	0.305757	0.388253	0.697829	0.845559
896	ENSG00000155380	SLC16A1	solute carrier family 16 member 1	5903.3	0.234176	0.0471878	4.96264	6.95431e-07	1.02746e-05
897	ENSG00000229020	NA	NA	149.835	0.144628	0.11661	1.24028	0.214872	0.433274
898	ENSG00000226419	SLC16A1-AS1	SLC16A1 antisense RNA 1	603.177	-0.0558971	0.0808794	-0.691117	0.489492	0.700127
899	ENSG00000198799	LRIG2	leucine rich repeats and immunoglobulin like domains 2	1665.07	0.0450002	0.0738877	0.609034	0.542502	0.739471
900	ENSG00000233839	NA	NA	62.2306	0.00701815	0.143706	0.0488367	0.961049	0.980919
901	ENSG00000081026	MAGI3	membrane associated guanylate kinase, WW and PDZ domain containing 3	443.624	0.0589655	0.190272	0.309902	0.756636	0.878786
902	ENSG00000232499	NA	NA	1189.6	0.176802	0.0786941	2.2467	0.024659	0.0938588
903	ENSG00000116793	PHTF1	putative homeodomain transcription factor 1	2508.32	-0.0985894	0.0393522	-2.50531	0.0122344	0.0546097
904	ENSG00000232450	NA	NA	28.145	-0.200339	0.238962	-0.838375	0.40182	0.626394
905	ENSG00000081019	RSBN1	round spermatid basic protein 1	2244.61	0.0824902	0.0557963	1.47842	0.139296	0.324251
906	ENSG00000134242	PTPN22	protein tyrosine phosphatase non-receptor type 22	4190.25	-0.494255	0.0728386	-6.78561	1.15594e-11	3.31148e-10
907	ENSG00000134262	AP4B1	adaptor related protein complex 4 subunit beta 1	1060.54	0.122168	0.0525478	2.3249	0.0200775	0.0800164
908	ENSG00000118655	DCLRE1B	DNA cross-link repair 1B	2187.57	0.120288	0.065227	1.84415	0.0651609	0.190853
909	ENSG00000163349	HIPK1	homeodomain interacting protein kinase 1	10788.9	0.0817849	0.10196	0.802128	0.422479	0.645403
910	ENSG00000116774	OLFML3	olfactomedin like 3	10009.1	-0.285106	0.106898	-2.66708	0.00765141	0.0371621
911	ENSG00000134207	SYT6	synaptotagmin 6	7190.01	0.302505	0.112165	2.69697	0.00699734	0.0346728
912	ENSG00000197323	TRIM33	tripartite motif containing 33	5317.54	0.0418871	0.0603151	0.694471	0.487387	0.698876
913	ENSG00000236480	NA	NA	8752.87	-0.0281883	0.0842957	-0.334398	0.738079	0.868431
914	ENSG00000116752	BCAS2	BCAS2 pre-mRNA processing factor	2239.68	-0.0626296	0.0386982	-1.61841	0.105574	0.268657
915	ENSG00000213281	NRAS	NRAS proto-oncogene, GTPase	10975.9	0.0603184	0.0499431	1.20774	0.227146	0.448612
916	ENSG00000009307	CSDE1	cold shock domain containing E1	58579.6	-0.0400077	0.0348357	-1.14847	0.250775	0.476459
917	ENSG00000201900	NA	NA	4.75777	0.0114764	0.608251	0.0188679	0.984947	NA
918	ENSG00000052723	SIKE1	suppressor of IKBKE 1	3271.92	0.0325711	0.0711391	0.457851	0.64706	0.813131
919	ENSG00000173218	VANGL1	VANGL planar cell polarity protein 1	1808.58	-0.174723	0.0649073	-2.69189	0.0071048	0.0350819
920	ENSG00000163393	SLC22A15	solute carrier family 22 member 15	1809.86	-0.328317	0.0969212	-3.38746	0.000705419	0.00498036
921	ENSG00000163399	ATP1A1	ATPase Na+/K+ transporting subunit alpha 1	38803.1	-0.144545	0.0356592	-4.05351	5.04552e-05	0.000493148
922	ENSG00000212385	NA	NA	6.81901	0.116539	0.672631	0.173259	0.862448	NA
923	ENSG00000224950	NA	NA	161.437	-0.280996	0.127819	-2.1984	0.0279209	0.103107
924	ENSG00000116815	CD58	CD58 molecule	3046.06	-0.222554	0.0416615	-5.34197	9.19415e-08	1.56969e-06
925	ENSG00000177173	NA	NA	1107.5	0.163363	0.0487988	3.34769	0.000814873	0.00565394
926	ENSG00000143061	IGSF3	immunoglobulin superfamily member 3	462.773	-0.728334	0.183922	-3.96001	7.49467e-05	0.00070209
927	ENSG00000134247	PTGFRN	prostaglandin F2 receptor inhibitor	9125.57	0.120652	0.0497552	2.42491	0.015312	0.0651571
928	ENSG00000134256	CD101	CD101 molecule	1156.01	-0.169915	0.166643	-1.01963	0.307904	0.5393
929	ENSG00000116830	TTF2	transcription termination factor 2	2795.15	-0.107603	0.0895412	-1.20171	0.229476	0.451211
930	ENSG00000198162	MAN1A2	mannosidase alpha class 1A member 2	6260.84	-0.0320498	0.0643554	-0.498012	0.618476	0.792891
931	ENSG00000226755	NA	NA	54.0837	0.134412	0.151604	0.886595	0.375297	0.602695
932	ENSG00000228217	NA	NA	393.806	0.258745	0.115366	2.24282	0.0249085	0.0943531
933	ENSG00000196505	GDAP2	ganglioside induced differentiation associated protein 2	2515.81	0.0257302	0.0511205	0.503324	0.614736	0.789955
934	ENSG00000065183	WDR3	WD repeat domain 3	3237.76	0.0724614	0.0759983	0.953461	0.340357	0.571299
935	ENSG00000229911	NA	NA	25.1309	-0.223884	0.282265	-0.79317	0.427679	0.649829
936	ENSG00000092607	TBX15	T-box transcription factor 15	1120.4	2.71798	0.147769	18.3935	1.48232e-75	9.2793e-73
937	ENSG00000116874	WARS2	tryptophanyl tRNA synthetase 2, mitochondrial	789.313	-0.0547138	0.045237	-1.20949	0.226473	0.447805
938	ENSG00000223575	NA	NA	87.6946	0.139866	0.13002	1.07573	0.282049	0.51194
939	ENSG00000231365	WARS2-AS1	WARS2 antisense RNA 1	309.007	0.101514	0.0742146	1.36785	0.17136	0.372182
940	ENSG00000143067	ZNF697	zinc finger protein 697	1370.98	0.0784122	0.123792	0.633419	0.52646	0.727768
941	ENSG00000092621	PHGDH	phosphoglycerate dehydrogenase	1273.64	0.138262	0.458257	0.301714	0.76287	0.882273
942	ENSG00000227205	NA	NA	66.645	0.260097	0.454181	0.572673	0.566866	0.756627
943	ENSG00000134250	NOTCH2	notch receptor 2	8696.06	-0.177354	0.126545	-1.40151	0.161061	0.3569
944	ENSG00000265808	SEC22B	SEC22 homolog B, vesicle trafficking protein (gene/pseudogene)	11748.3	-0.0850839	0.102977	-0.826241	0.408667	0.632652
945	ENSG00000274642	NA	NA	154.437	-0.230197	0.177838	-1.29442	0.19552	0.40658
946	ENSG00000223804	NA	NA	90.1422	-0.02587	0.20716	-0.12488	0.900619	0.953316
947	ENSG00000270392	PFN1P2	profilin 1 pseudogene 2	138.71	-0.0444167	0.162949	-0.27258	0.785176	0.894456
948	ENSG00000270231	NBPF8	NBPF member 8	1827.84	-0.096093	0.0603467	-1.59235	0.111306	0.278793
949	ENSG00000275131	NA	NA	1726.32	-0.321975	0.175871	-1.83075	0.0671384	0.195179
950	ENSG00000273694	NA	NA	7.32524	-0.584419	0.499824	-1.16925	0.242304	NA
951	ENSG00000273136	NBPF26	NBPF member 26	1477.51	-0.0586527	0.097085	-0.604137	0.545752	0.741504
952	ENSG00000281741	NA	NA	76.7862	0.212056	0.148533	1.42767	0.153386	0.345694
953	ENSG00000226067	NA	NA	891.793	0.360495	0.125203	2.87928	0.00398585	0.0217951
954	ENSG00000275585	LOC101929798	phosphodiesterase 4D interacting protein pseudogene	149.468	0.0167482	0.181037	0.0925125	0.926291	0.966132
955	ENSG00000275296	NA	NA	24.1682	-0.217759	0.240236	-0.906438	0.364704	0.592758
956	ENSG00000198019	FCGR1B	Fc fragment of IgG receptor Ib	9806	-0.342923	0.0749015	-4.57832	4.68733e-06	5.92839e-05
957	ENSG00000233029	LOC100996318	uncharacterized LOC100996318	836.944	-0.346361	0.0773119	-4.48005	7.4624e-06	8.95806e-05
958	ENSG00000188610	FAM72B	family with sequence similarity 72 member B	585.233	0.0823023	0.0935245	0.880008	0.378855	0.605695
959	ENSG00000171943	SRGAP2C	SLIT-ROBO Rho GTPase activating protein 2C	5361.14	0.137316	0.0542098	2.53305	0.0113075	0.0514036
960	ENSG00000275129	NA	NA	20.5116	0.0279195	0.265526	0.105148	0.916259	0.961602
961	ENSG00000233432	NA	NA	164.41	0.041916	0.0951518	0.440517	0.659563	0.821588
962	ENSG00000231752	EMBP1	embigin pseudogene 1	187.457	-0.270156	0.223814	-1.20706	0.22741	0.448976
963	ENSG00000276118	NA	NA	11.1114	-0.500506	0.341296	-1.46649	0.142516	NA
964	ENSG00000277702	NA	NA	87.8899	0.430019	0.15486	2.77682	0.00548932	0.0283213
965	ENSG00000206737	RNVU1-18	RNA, variant U1 small nuclear 18	30.6579	0.149011	1.30341	0.114324	0.908981	0.957174
966	ENSG00000242352	NA	NA	1090.38	0.114076	0.143162	0.796833	0.425548	0.648041
967	ENSG00000265531	FCGR1CP	Fc fragment of IgG receptor Ic, pseudogene	8328.62	-0.331195	0.0907166	-3.65088	0.000261345	0.00211656
968	ENSG00000240929	NA	NA	32.2486	-0.0551467	0.238443	-0.231279	0.817098	0.910409
969	ENSG00000234571	NA	NA	927.158	-0.153176	0.0913866	-1.67613	0.0937128	0.247039
970	ENSG00000263513	FAM72C	family with sequence similarity 72 member C	334.095	0.141643	0.111884	1.26598	0.20552	0.420647
971	ENSG00000270872	NA	NA	1017.25	0.12854	0.0955257	1.34561	0.17843	0.382088
972	ENSG00000275075	NA	NA	11.4827	0.00900617	0.319456	0.0281922	0.977509	NA
973	ENSG00000232527	LINC02802	long intergenic non-protein coding RNA 2802	135.134	0.348112	0.120396	2.89139	0.00383539	0.0211365
974	ENSG00000266338	NBPF15	NBPF member 15	2039.64	-0.194456	0.10954	-1.77521	0.0758638	0.212504
975	ENSG00000227212	NA	NA	17.9642	0.0576503	0.365455	0.15775	0.874654	0.939225
976	ENSG00000196369	SRGAP2B	SLIT-ROBO Rho GTPase activating protein 2B	4714.6	0.171628	0.0695779	2.4667	0.0136365	0.0596183
977	ENSG00000271644	NA	NA	29.7417	-0.140734	0.206271	-0.682279	0.495063	0.704754
978	ENSG00000215784	FAM72D	family with sequence similarity 72 member D	395.177	0.0547027	0.104379	0.524076	0.600226	0.779625
979	ENSG00000272419	NA	NA	283.532	0.27301	0.0851927	3.20462	0.00135242	0.0086981
980	ENSG00000281571	NA	NA	87.9961	0.0770429	0.165993	0.464133	0.642553	0.810237
981	ENSG00000223612	NA	NA	1148.54	-0.181723	0.067647	-2.68634	0.00722392	0.0355248
982	ENSG00000162825	NBPF20	NBPF member 20	3643.62	0.0337441	0.0916159	0.368322	0.712633	0.854857
983	ENSG00000234367	NA	NA	24.8604	0.149951	0.268563	0.558344	0.57661	0.762836
984	ENSG00000278182	NA	NA	18.7401	-0.284804	0.356913	-0.797966	0.42489	0.647529
985	ENSG00000272150	NBPF25P	NBPF member 25, pseudogene	627.172	-0.106549	0.0739451	-1.44092	0.149607	0.340057
986	ENSG00000117262	GPR89A	G protein-coupled receptor 89A	805.16	-0.162758	0.0598154	-2.721	0.00650854	0.0326528
987	ENSG00000265491	RNF115	ring finger protein 115	3497.41	-0.0177998	0.0338124	-0.526427	0.598591	0.7788
988	ENSG00000186141	POLR3C	RNA polymerase III subunit C	3093.9	0.0117844	0.0410901	0.286794	0.77427	0.888486
989	ENSG00000186364	NUDT17	nudix hydrolase 17	194.258	0.0913963	0.122326	0.747156	0.454969	0.674671
990	ENSG00000131788	PIAS3	protein inhibitor of activated STAT 3	2000.03	0.0296646	0.118892	0.249508	0.802967	0.903278
991	ENSG00000198483	ANKRD35	ankyrin repeat domain 35	618.069	0.165402	0.184291	0.897506	0.369449	0.597304
992	ENSG00000143127	ITGA10	integrin subunit alpha 10	474.681	1.44169	0.544167	2.64936	0.00806453	0.0388338
993	ENSG00000131779	PEX11B	peroxisomal biogenesis factor 11 beta	2474.16	-0.11094	0.0348219	-3.18592	0.00144295	0.00919633
994	ENSG00000265241	RBM8A	RNA binding motif protein 8A	3964.82	-0.0583853	0.0360653	-1.61888	0.105474	0.268563
995	ENSG00000271601	LIX1L	limb and CNS expressed 1 like	2652.3	-0.0139547	0.0716413	-0.194786	0.84556	0.923862
996	ENSG00000121851	POLR3GL	RNA polymerase III subunit G like	2202.64	-0.134246	0.0578043	-2.32242	0.0202102	0.0804124
997	ENSG00000265972	TXNIP	thioredoxin interacting protein	71315.7	-0.0744472	0.0644994	-1.15423	0.248406	0.473489
998	ENSG00000271425	NBPF10	NBPF member 10	2866.94	0.0353381	0.0997543	0.354251	0.723151	0.860632
999	ENSG00000271121	NA	NA	339.18	0.247867	0.208608	1.1882	0.234756	0.457441
1000	ENSG00000277406	NA	NA	328.39	0.0117375	0.146648	0.0800388	0.936206	0.970159
1001	ENSG00000273768	RNVU1-29	RNA, variant U1 small nuclear 29	31.3095	0.38844	0.803153	0.483644	0.628638	0.800335
1002	ENSG00000268043	NBPF12	NBPF member 12	2331.35	0.0787878	0.0548118	1.43742	0.150598	0.341835
1003	ENSG00000244371	NA	NA	31.5078	-0.275186	0.255363	-1.07763	0.281201	0.511306
1004	ENSG00000227242	NA	NA	86.6522	-0.297553	0.200768	-1.48208	0.138319	0.32331
1005	ENSG00000225603	NA	NA	1214.06	0.222265	0.061435	3.61788	0.000297023	0.00236583
1006	ENSG00000230832	NA	NA	1183.34	-0.10561	0.0636051	-1.6604	0.0968338	0.253161
1007	ENSG00000131791	PRKAB2	protein kinase AMP-activated non-catalytic subunit beta 2	1700.06	-0.0462685	0.0933878	-0.495445	0.620286	0.794008
1008	ENSG00000237188	NA	NA	130.798	-0.124773	0.116798	-1.06828	0.285394	0.515354
1009	ENSG00000131781	FMO5	flavin containing dimethylaniline monoxygenase 5	512.247	-0.0622623	0.0940302	-0.662152	0.507874	0.714091
1010	ENSG00000180867	NA	NA	20460.6	-0.109984	0.0904623	-1.21579	0.224063	0.44408
1011	ENSG00000226015	NA	NA	6880.71	0.00314352	0.0494739	0.0635389	0.949337	0.976135
1012	ENSG00000131778	CHD1L	chromodomain helicase DNA binding protein 1 like	4848.12	-0.0122741	0.0344553	-0.356234	0.721665	0.859954
1013	ENSG00000213226	NA	NA	362.651	-0.267289	0.105351	-2.53713	0.0111766	0.050959
1014	ENSG00000116128	BCL9	BCL9 transcription coactivator	1283.32	-0.0523155	0.136067	-0.384483	0.700621	0.847415
1015	ENSG00000162836	ACP6	acid phosphatase 6, lysophosphatidic	609.048	-0.519854	0.134223	-3.87307	0.000107472	0.000970345
1016	ENSG00000188092	GPR89B	G protein-coupled receptor 89B	737.124	-0.129629	0.0586728	-2.20935	0.0271504	0.100879
1017	ENSG00000206585	RNVU1-7	RNA, variant U1 small nuclear 7	33.6069	0.360364	0.908678	0.39658	0.691677	0.842211
1018	ENSG00000263956	NBPF11	NBPF member 11	1812.12	0.0294715	0.0718707	0.410062	0.68176	0.836118
1019	ENSG00000225080	NA	NA	21.9945	-0.0792295	0.296517	-0.267201	0.789315	0.89703
1020	ENSG00000198658	NA	NA	1554.99	0.095102	0.0956475	0.994296	0.320079	0.551643
1021	ENSG00000225871	NA	NA	392.297	0.266775	0.190399	1.40114	0.161173	0.357078
1022	ENSG00000280649	NA	NA	78.0227	-0.162005	0.183735	-0.881728	0.377924	0.605035
1023	ENSG00000270629	NBPF14	NBPF member 14	2878.2	0.0203305	0.0824371	0.246619	0.805203	0.904248
1024	ENSG00000177144	NUDT4B	nudix hydrolase 4B	521.934	0.20576	0.180446	1.14028	0.254168	0.480259
1025	ENSG00000275140	NA	NA	427.914	-0.0928784	0.128793	-0.721146	0.47082	0.687923
1026	ENSG00000178104	PDE4DIP	phosphodiesterase 4D interacting protein	8075.02	-0.317411	0.140337	-2.26178	0.0237111	0.0911035
1027	ENSG00000222788	NA	NA	5.96038	-0.0342689	0.481382	-0.0711885	0.943248	NA
1028	ENSG00000269713	NBPF9	NBPF member 9	2499.16	0.000775318	0.0826156	0.00938464	0.992512	0.996126
1029	ENSG00000274265	NA	NA	189.691	-0.129416	0.135103	-0.957911	0.338108	0.569739
1030	ENSG00000215861	NA	NA	716.708	-0.312663	0.143531	-2.17837	0.0293783	0.106969
1031	ENSG00000274423	NA	NA	434.961	-0.0398093	0.138754	-0.286906	0.774184	0.888486
1032	ENSG00000271383	NBPF19	NBPF member 19	5151.06	0.0537511	0.0793821	0.677118	0.498331	0.707381
1033	ENSG00000277147	LINC00869	long intergenic non-protein coding RNA 869	1653.75	0.246907	0.0910104	2.71296	0.00666859	0.0332976
1034	ENSG00000275557	NA	NA	37.734	-0.128389	0.230429	-0.557173	0.577409	0.763166
1035	ENSG00000150337	FCGR1A	Fc fragment of IgG receptor Ia	26325.8	-0.401893	0.0932775	-4.30857	1.64311e-05	0.000181871
1036	ENSG00000233030	NA	NA	706.95	-0.248998	0.102269	-2.43473	0.0149028	0.0637367
1037	ENSG00000270882	H4C14	H4 clustered histone 14	264.784	0.0218725	0.0878176	0.249068	0.803309	0.903482
1038	ENSG00000203812	H2AC18	H2A clustered histone 18	315.179	0.00255677	0.180706	0.0141488	0.988711	0.99414
1039	ENSG00000220323	NA	NA	42.1151	0.0124544	0.233903	0.053246	0.957536	0.979796
1040	ENSG00000261716	H2BC20P	H2B clustered histone 20, pseudogene	402.224	-0.0694671	0.099884	-0.695477	0.486756	0.698638
1041	ENSG00000203819	NA	NA	42.1601	-0.0936821	0.268938	-0.348341	0.727584	0.863224
1042	ENSG00000272196	H2AC19	H2A clustered histone 19	314.639	-0.119767	0.168744	-0.709757	0.477855	0.692292
1043	ENSG00000270276	H4C15	H4 clustered histone 15	256.661	0.062871	0.079563	0.790204	0.429409	0.65154
1044	ENSG00000184678	H2BC21	H2B clustered histone 21	391.157	-0.183273	0.0735516	-2.49176	0.0127111	0.0562395
1045	ENSG00000184260	H2AC20	H2A clustered histone 20	21.8631	0.971853	0.301012	3.22862	0.0012439	0.00811125
1046	ENSG00000178096	BOLA1	bolA family member 1	552.631	0.220264	0.0974608	2.26002	0.0238199	0.0914593
1047	ENSG00000159164	SV2A	synaptic vesicle glycoprotein 2A	282.966	0.0611804	0.48686	0.125663	0.899999	0.953016
1048	ENSG00000143368	SF3B4	splicing factor 3b subunit 4	6520.59	-0.00064128	0.0453938	-0.014127	0.988729	0.99414
1049	ENSG00000264522	OTUD7B	OTU deubiquitinase 7B	1407.52	0.41984	0.0838016	5.00993	5.44497e-07	8.18818e-06
1050	ENSG00000136631	VPS45	vacuolar protein sorting 45 homolog	4503.92	-0.0777871	0.0312567	-2.48865	0.0128229	0.0566282
1051	ENSG00000023902	PLEKHO1	pleckstrin homology domain containing O1	13468.4	-0.221986	0.109922	-2.01949	0.0434362	0.142972
1052	ENSG00000143401	ANP32E	acidic nuclear phosphoprotein 32 family member E	7300.28	0.137048	0.0694367	1.97371	0.0484148	0.155424
1053	ENSG00000117362	APH1A	aph-1 homolog A, gamma-secretase subunit	20374	0.000688867	0.0659523	0.0104449	0.991666	0.995737
1054	ENSG00000118292	C1orf54	chromosome 1 open reading frame 54	3275.69	-0.37479	0.117392	-3.19265	0.00140975	0.00900854
1055	ENSG00000159208	CIART	circadian associated repressor of transcription	220.795	-0.532118	0.165748	-3.21041	0.00132547	0.0085639
1056	ENSG00000266472	MRPS21	mitochondrial ribosomal protein S21	4349.37	0.0569612	0.0657345	0.866534	0.386197	0.612451
1057	ENSG00000117360	PRPF3	pre-mRNA processing factor 3	2855.33	0.0488831	0.0556324	0.87868	0.379575	0.606387
1058	ENSG00000163125	RPRD2	regulation of nuclear pre-mRNA domain containing 2	4736.07	-0.093623	0.0482796	-1.93919	0.0524788	0.164686
1059	ENSG00000143374	TARS2	threonyl-tRNA synthetase 2, mitochondrial	2939.66	-0.133173	0.0648566	-2.05335	0.0400387	0.134433
1060	ENSG00000143369	ECM1	extracellular matrix protein 1	17022.3	-0.480735	0.10043	-4.78678	1.69478e-06	2.34604e-05
1061	ENSG00000237781	NA	NA	75.1664	0.104874	0.150095	0.698719	0.484728	0.697076
1062	ENSG00000143382	ADAMTSL4	ADAMTS like 4	5827.15	-0.285106	0.0818705	-3.4824	0.000496943	0.00371323
1063	ENSG00000264553	MIR4257	microRNA 4257	14.9522	0.0495906	0.423577	0.117076	0.9068	0.955781
1064	ENSG00000274963	NA	NA	12.4847	-0.568274	0.475319	-1.19556	0.231867	NA
1065	ENSG00000143384	MCL1	MCL1 apoptosis regulator, BCL2 family member	42235.1	-0.110111	0.0537613	-2.04814	0.0405464	0.135572
1066	ENSG00000143420	ENSA	endosulfine alpha	11820.6	-0.0674604	0.0471938	-1.42943	0.15288	0.345129
1067	ENSG00000143457	GOLPH3L	golgi phosphoprotein 3 like	2487.81	-0.130562	0.0510192	-2.55908	0.0104949	0.0483999
1068	ENSG00000163131	CTSS	cathepsin S	69587	-0.212218	0.0746373	-2.84332	0.00446458	0.0239861
1069	ENSG00000236713	NA	NA	48.0125	0.195362	0.205419	0.951041	0.341583	0.571707
1070	ENSG00000143387	CTSK	cathepsin K	861.518	-0.246976	0.107958	-2.28771	0.0221545	0.0863199
1071	ENSG00000143437	ARNT	aryl hydrocarbon receptor nuclear translocator	8366.53	0.0363434	0.0578706	0.628012	0.529996	0.730192
1072	ENSG00000143379	SETDB1	SET domain bifurcated histone lysine methyltransferase 1	3831.66	0.0329575	0.0610137	0.540167	0.589082	0.772014
1073	ENSG00000143418	CERS2	ceramide synthase 2	12761.9	-0.0266056	0.0583317	-0.456109	0.648312	0.813942
1074	ENSG00000143412	ANXA9	annexin A9	257.027	-0.117828	0.103721	-1.13601	0.255951	0.482069
1075	ENSG00000143409	MINDY1	MINDY lysine 48 deubiquitinase 1	1330.81	-0.0531477	0.0584394	-0.90945	0.363113	0.591274
1076	ENSG00000143363	PRUNE1	prune exopolyphosphatase 1	1607.2	-0.123488	0.074489	-1.65781	0.0973561	0.254173
1077	ENSG00000143443	C1orf56	chromosome 1 open reading frame 56	208.699	-0.138719	0.0924173	-1.50101	0.133353	0.315015
1078	ENSG00000197622	CDC42SE1	CDC42 small effector 1	22158.3	-0.0353212	0.045594	-0.774689	0.438523	0.660069
1079	ENSG00000213190	MLLT11	MLLT11 transcription factor 7 cofactor	2216.35	0.0820277	0.397307	0.206459	0.836432	0.920734
1080	ENSG00000143458	GABPB2	GA binding protein transcription factor subunit beta 2	1409.79	0.0535633	0.0740958	0.722892	0.469746	0.687237
1081	ENSG00000143434	SEMA6C	semaphorin 6C	226.268	0.0254113	0.173737	0.146263	0.883714	0.944453
1082	ENSG00000163154	TNFAIP8L2	TNF alpha induced protein 8 like 2	7741.11	0.0681525	0.0841455	0.809937	0.417977	0.641674
1083	ENSG00000163156	SCNM1	sodium channel modifier 1	6116.7	0.0315096	0.0828265	0.380429	0.703627	0.849223
1084	ENSG00000163155	LYSMD1	LysM domain containing 1	537.817	0.0751603	0.0921033	0.816043	0.414476	0.638486
1085	ENSG00000163159	VPS72	vacuolar protein sorting 72 homolog	3415.43	0.0930632	0.0477236	1.95004	0.0511709	0.162011
1086	ENSG00000143398	PIP5K1A	phosphatidylinositol-4-phosphate 5-kinase type 1 alpha	4232.88	0.0849704	0.0643245	1.32096	0.186513	0.393564
1087	ENSG00000159352	PSMD4	proteasome 26S subunit, non-ATPase 4	6990.23	0.0574636	0.0499047	1.15147	0.249541	0.474703
1088	ENSG00000232671	ZNF687-AS1	ZNF687 antisense RNA 1	26.1771	0.292211	0.306053	0.954773	0.339692	0.570739
1089	ENSG00000143373	ZNF687	zinc finger protein 687	4264.68	0.0541809	0.0633474	0.855298	0.392386	0.618651
1090	ENSG00000143393	PI4KB	phosphatidylinositol 4-kinase beta	8433.51	-0.0606201	0.0280424	-2.16173	0.030639	0.110583
1091	ENSG00000143390	RFX5	regulatory factor X5	4223.2	-0.144261	0.061999	-2.32683	0.0199745	0.0797454
1092	ENSG00000237976	NA	NA	26.5063	-0.272269	0.254882	-1.06822	0.285423	0.515354
1093	ENSG00000159377	PSMB4	proteasome 20S subunit beta 4	12680.5	0.00360256	0.0578197	0.0623068	0.950318	0.976559
1094	ENSG00000143442	POGZ	pogo transposable element derived with ZNF domain	5427.67	0.0414471	0.0457536	0.905877	0.365001	0.593119
1095	ENSG00000143367	TUFT1	tuftelin 1	670.345	-0.447127	0.182728	-2.44695	0.0144072	0.0620566
1096	ENSG00000143376	SNX27	sorting nexin 27	9211.97	0.0359188	0.0705834	0.508884	0.610834	0.787514
1097	ENSG00000143436	MRPL9	mitochondrial ribosomal protein L9	1971.4	0.0674245	0.0674246	0.999998	0.317311	0.549339
1098	ENSG00000249602	NA	NA	67.1096	0.230616	0.140197	1.64495	0.0999808	0.258905
1099	ENSG00000182134	TDRKH	tudor and KH domain containing	2805.89	0.000339777	0.0900083	0.00377495	0.996988	0.998051
1100	ENSG00000159445	THEM4	thioesterase superfamily member 4	1025.72	-0.498335	0.0550512	-9.0522	1.40112e-19	8.3094e-18
1101	ENSG00000197747	S100A10	S100 calcium binding protein A10	12175	0.250614	0.125064	2.00389	0.0450819	0.147192
1102	ENSG00000163191	S100A11	S100 calcium binding protein A11	36927.9	-0.0403096	0.0844555	-0.477288	0.633157	0.803848
1103	ENSG00000232678	NA	NA	19.3574	0.119062	0.286756	0.415205	0.677992	0.833534
1104	ENSG00000159450	TCHH	trichohyalin	237.703	2.54971	0.120564	21.1482	2.86562e-99	4.40315e-96
1105	ENSG00000183586	NA	NA	531.22	-0.236427	0.0970049	-2.43727	0.0147987	0.0633395
1106	ENSG00000163220	S100A9	S100 calcium binding protein A9	39832.1	-0.20731	0.0949197	-2.18406	0.0289579	0.105871
1107	ENSG00000163221	S100A12	S100 calcium binding protein A12	104.873	1.14344	0.277946	4.11388	3.89056e-05	0.000390256
1108	ENSG00000237008	NA	NA	338.108	0.0842082	0.123826	0.680055	0.49647	0.705727
1109	ENSG00000143546	S100A8	S100 calcium binding protein A8	2410.07	-0.24259	0.0962584	-2.5202	0.0117289	0.0527802
1110	ENSG00000197956	S100A6	S100 calcium binding protein A6	2254.25	-1.22246	0.365413	-3.34542	0.000821594	0.00569589
1111	ENSG00000196154	S100A4	S100 calcium binding protein A4	25748.4	-0.022099	0.125395	-0.176235	0.860109	0.93175
1112	ENSG00000188015	S100A3	S100 calcium binding protein A3	50.206	0.11646	0.294006	0.396115	0.69202	0.842501
1113	ENSG00000196754	S100A2	S100 calcium binding protein A2	86.4826	0.583839	0.342322	1.70553	0.0880961	0.236838
1114	ENSG00000188643	S100A16	S100 calcium binding protein A16	2017.93	0.0541228	0.530426	0.102036	0.918728	0.963024
1115	ENSG00000189171	S100A13	S100 calcium binding protein A13	698.308	-0.00955211	0.180532	-0.0529109	0.957803	0.979891
1116	ENSG00000160679	CHTOP	chromatin target of PRMT1	6438.58	0.119028	0.0376998	3.15725	0.00159263	0.010007
1117	ENSG00000143553	SNAPIN	SNAP associated protein	3251.37	-0.040393	0.0593839	-0.680202	0.496376	0.705727
1118	ENSG00000143621	ILF2	interleukin enhancer binding factor 2	12915	0.146306	0.0611851	2.3912	0.0167935	0.0699293
1119	ENSG00000235015	NA	NA	28.4656	0.181968	0.229228	0.793832	0.427293	0.649646
1120	ENSG00000143624	INTS3	integrator complex subunit 3	3808.23	-0.00836426	0.0442084	-0.189201	0.849935	0.926395
1121	ENSG00000143554	SLC27A3	solute carrier family 27 member 3	1721.61	0.288723	0.110266	2.61844	0.00883334	0.0418327
1122	ENSG00000143614	GATAD2B	GATA zinc finger domain containing 2B	3247.62	-0.0631233	0.0501208	-1.25942	0.207878	0.423724
1123	ENSG00000223599	NA	NA	492.763	-0.134605	0.132295	-1.01746	0.308936	0.540206
1124	ENSG00000198837	DENND4B	DENN domain containing 4B	12900.3	0.115495	0.0824006	1.40163	0.161025	0.3569
1125	ENSG00000160741	CRTC2	CREB regulated transcription coactivator 2	4945.9	0.108375	0.0583133	1.85849	0.0630991	0.18668
1126	ENSG00000143570	SLC39A1	solute carrier family 39 member 1	23090.7	-0.270973	0.0448278	-6.04475	1.49643e-09	3.28476e-08
1127	ENSG00000282386	NA	NA	93.4585	0.299341	0.125879	2.378	0.0174069	0.0718992
1128	ENSG00000273026	NA	NA	54.2704	-0.0895816	0.255029	-0.351261	0.725393	0.862285
1129	ENSG00000143578	CREB3L4	cAMP responsive element binding protein 3 like 4	383.354	0.109209	0.122089	0.894507	0.371051	0.598753
1130	ENSG00000143543	JTB	jumping translocation breakpoint	11441.5	0.032073	0.0536119	0.598243	0.549678	0.743947
1131	ENSG00000272654	NA	NA	108.814	-0.00790999	0.157687	-0.0501626	0.959993	0.980617
1132	ENSG00000143545	RAB13	RAB13, member RAS oncogene family	9458.61	-0.18688	0.0915424	-2.04145	0.0412056	0.137314
1133	ENSG00000177954	RPS27	ribosomal protein S27	7081.48	-0.169166	0.0621434	-2.72219	0.00648501	0.0325444
1134	ENSG00000231416	NA	NA	900.702	-0.00273422	0.0918602	-0.029765	0.976254	0.988242
1135	ENSG00000143549	TPM3	tropomyosin 3	56431.4	0.0398937	0.0496085	0.804169	0.421299	0.644506
1136	ENSG00000264384	NA	NA	11.8574	0.0433048	0.526615	0.0822324	0.934462	NA
1137	ENSG00000143612	C1orf43	chromosome 1 open reading frame 43	18474.5	-0.085311	0.04583	-1.86147	0.0626784	0.185871
1138	ENSG00000143569	UBAP2L	ubiquitin associated protein 2 like	15993.4	-0.0366821	0.0283947	-1.29186	0.196404	0.407516
1139	ENSG00000143575	HAX1	HCLS1 associated protein X-1	3996.68	0.0496499	0.0499993	0.993012	0.320704	0.552215
1140	ENSG00000143515	ATP8B2	ATPase phospholipid transporting 8B2	1996.68	0.3568	0.210522	1.69483	0.0901069	0.240603
1141	ENSG00000228013	IL6R-AS1	IL6R antisense RNA 1	162.097	0.0123233	0.160833	0.0766217	0.938925	0.971132
1142	ENSG00000160712	IL6R	interleukin 6 receptor	13797	0.361488	0.150524	2.40153	0.0163265	0.0685173
1143	ENSG00000228264	NA	NA	762.852	-0.0176938	0.0633124	-0.279469	0.779885	0.891011
1144	ENSG00000169291	SHE	Src homology 2 domain containing E	1351.54	-0.789611	0.16924	-4.66564	3.0766e-06	4.02793e-05
1145	ENSG00000163239	TDRD10	tudor domain containing 10	197.465	-0.83099	0.165178	-5.03087	4.88264e-07	7.40812e-06
1146	ENSG00000160714	UBE2Q1	ubiquitin conjugating enzyme E2 Q1	10343.7	0.0161921	0.0405421	0.39939	0.689606	0.841082
1147	ENSG00000160710	ADAR	adenosine deaminase RNA specific	28679.1	-0.0296247	0.0464541	-0.637721	0.523655	0.725775
1148	ENSG00000163344	PMVK	phosphomevalonate kinase	3466.96	0.0430952	0.0657412	0.655528	0.512128	0.717268
1149	ENSG00000163346	PBXIP1	PBX homeobox interacting protein 1	8536.53	-0.233265	0.0474582	-4.91517	8.8705e-07	1.28805e-05
1150	ENSG00000163348	PYGO2	pygopus family PHD finger 2	3714.62	0.0544786	0.049661	1.09701	0.272637	0.502136
1151	ENSG00000160691	SHC1	SHC adaptor protein 1	8362.58	0.104045	0.195631	0.53184	0.594837	0.775943
1152	ENSG00000173207	CKS1B	CDC28 protein kinase regulatory subunit 1B	1092.09	0.340659	0.0538079	6.33102	2.4355e-10	5.99197e-09
1153	ENSG00000264349	MIR4258	microRNA 4258	5.36513	0.856751	0.543545	1.57623	0.114973	NA
1154	ENSG00000160688	FLAD1	flavin adenine dinucleotide synthetase 1	2357.38	0.0229066	0.0447383	0.512014	0.608641	0.785633
1155	ENSG00000160685	ZBTB7B	zinc finger and BTB domain containing 7B	11139.5	0.111948	0.052782	2.12096	0.0339255	0.119367
1156	ENSG00000232093	NA	NA	40.258	0.267679	0.29245	0.915298	0.360035	0.588636
1157	ENSG00000143537	ADAM15	ADAM metallopeptidase domain 15	6598.53	0.186427	0.0824501	2.26108	0.0237542	0.0912483
1158	ENSG00000243364	EFNA4	ephrin A4	554.758	0.238086	0.100767	2.36273	0.0181408	0.074295
1159	ENSG00000169241	SLC50A1	solute carrier family 50 member 1	2983.02	0.00886831	0.0487916	0.181759	0.855772	0.929042
1160	ENSG00000179085	DPM3	dolichyl-phosphate mannosyltransferase subunit 3, regulatory	1069.79	0.147085	0.0956434	1.53785	0.124085	0.300048
1161	ENSG00000163463	KRTCAP2	keratinocyte associated protein 2	367.864	0.141658	0.0959733	1.47602	0.139939	0.325164
1162	ENSG00000163462	TRIM46	tripartite motif containing 46	162.41	0.307399	0.442713	0.694352	0.487461	0.698876
1163	ENSG00000169231	THBS3	thrombospondin 3	934.182	-0.14134	0.168624	-0.838199	0.401919	0.626451
1164	ENSG00000173171	MTX1	metaxin 1	2159.91	-0.0714988	0.0566733	-1.26159	0.207095	0.422845
1165	ENSG00000160766	GBAP1	glucosylceramidase beta pseudogene 1	1651.92	-0.226053	0.0645257	-3.50331	0.000459522	0.00347977
1166	ENSG00000236675	NA	NA	852.195	-0.128141	0.0839622	-1.52618	0.126966	0.304955
1167	ENSG00000177628	GBA	glucosylceramidase beta	9670.08	-0.21821	0.0756921	-2.88287	0.00394071	0.0216183
1168	ENSG00000160767	FAM189B	family with sequence similarity 189 member B	2686.2	-0.155427	0.0808721	-1.92189	0.0546202	0.169237
1169	ENSG00000116521	SCAMP3	secretory carrier membrane protein 3	5382.96	-0.127661	0.0485055	-2.63188	0.00849129	0.040508
1170	ENSG00000176444	CLK2	CDC like kinase 2	2698.52	0.0486744	0.0556257	0.875035	0.381555	0.608239
1171	ENSG00000143630	HCN3	hyperpolarization activated cyclic nucleotide gated potassium channel 3	318.627	0.0635193	0.111259	0.570912	0.568059	0.757203
1172	ENSG00000160752	FDPS	farnesyl diphosphate synthase	3032.6	0.218019	0.0599969	3.63384	0.00027923	0.00224232
1173	ENSG00000225855	RUSC1-AS1	RUSC1 antisense RNA 1	300.664	0.104608	0.102341	1.02215	0.306709	0.538753
1174	ENSG00000160753	RUSC1	RUN and SH3 domain containing 1	2269.32	0.0953238	0.0499977	1.90656	0.056577	0.173379
1175	ENSG00000116539	ASH1L	ASH1 like histone lysine methyltransferase	5805.48	0.0678038	0.0768309	0.882507	0.377503	0.604607
1176	ENSG00000235919	ASH1L-AS1	ASH1L antisense RNA 1	75.5232	-0.014139	0.155236	-0.0910806	0.927429	0.966346
1177	ENSG00000271267	NA	NA	11.4033	0.0801315	0.375209	0.213565	0.830886	NA
1178	ENSG00000225082	NA	NA	21.8854	-0.0400823	0.269594	-0.148677	0.881809	0.943265
1179	ENSG00000125459	MSTO1	misato mitochondrial distribution and morphology regulator 1	1155.02	0.0267836	0.0905537	0.295775	0.767402	0.885004
1180	ENSG00000246203	NA	NA	130.152	0.0502813	0.114183	0.440357	0.659679	0.821597
1181	ENSG00000163374	YY1AP1	YY1 associated protein 1	3904.73	0.0498301	0.0468956	1.06257	0.287976	0.518577
1182	ENSG00000132676	DAP3	death associated protein 3	7612.2	-0.0478439	0.0396193	-1.20759	0.227205	0.448666
1183	ENSG00000203761	NA	NA	462.344	0.0850568	0.128864	0.660051	0.509221	0.715616
1184	ENSG00000116580	GON4L	gon-4 like	5276.06	0.0370406	0.0422109	0.877515	0.380207	0.607009
1185	ENSG00000132718	SYT11	synaptotagmin 11	4458.33	0.042755	0.0723618	0.59085	0.554621	0.747067
1186	ENSG00000143622	RIT1	Ras like without CAAX 1	6621.53	-0.0824241	0.0514984	-1.60052	0.109483	0.275805
1187	ENSG00000132680	KHDC4	KH domain containing 4, pre-mRNA splicing factor	4434.88	0.127132	0.0355268	3.57847	0.000345612	0.00270441
1188	ENSG00000116584	ARHGEF2	Rho/Rac guanine nucleotide exchange factor 2	22135.4	0.00759423	0.0460534	0.1649	0.869022	0.93633
1189	ENSG00000273002	NA	NA	106.352	0.124664	0.130192	0.95754	0.338295	0.569905
1190	ENSG00000163479	SSR2	signal sequence receptor subunit 2	12646.3	0.00834757	0.084796	0.098443	0.921581	0.964403
1191	ENSG00000160803	UBQLN4	ubiquilin 4	3105.48	-0.0305905	0.0357735	-0.855116	0.392487	0.618651
1192	ENSG00000116586	LAMTOR2	late endosomal/lysosomal adaptor, MAPK and MTOR activator 2	7233.57	-0.063868	0.0872836	-0.73173	0.464333	0.682918
1193	ENSG00000254726	MEX3A	mex-3 RNA binding family member A	808.353	0.387551	0.466196	0.831303	0.405802	0.630022
1194	ENSG00000160789	LMNA	lamin A/C	31798.2	0.139231	0.0551187	2.52603	0.0115361	0.0521623
1195	ENSG00000196189	SEMA4A	semaphorin 4A	2867.48	1.05012	0.16909	6.21047	5.28278e-10	1.22326e-08
1196	ENSG00000160785	SLC25A44	solute carrier family 25 member 44	4695.26	0.162489	0.0444173	3.65824	0.000253951	0.00206957
1197	ENSG00000160783	PMF1	polyamine modulated factor 1	1198.33	0.0819877	0.0738684	1.10992	0.267035	0.495111
1198	ENSG00000160781	PAQR6	progestin and adipoQ receptor family member 6	393.771	0.0609301	0.244113	0.249598	0.802899	0.90327
1199	ENSG00000198952	SMG5	SMG5 nonsense mediated mRNA decay factor	12570.9	0.110548	0.0309997	3.56609	0.000362346	0.00281063
1200	ENSG00000163472	TMEM79	transmembrane protein 79	670.474	0.0616586	0.063235	0.975071	0.329525	0.560365
1201	ENSG00000198715	GLMP	glycosylated lysosomal membrane protein	9150.38	-0.220359	0.0879581	-2.50527	0.0122356	0.0546097
1202	ENSG00000163468	CCT3	chaperonin containing TCP1 subunit 3	24204.6	0.0435922	0.0488481	0.892404	0.372176	0.599611
1203	ENSG00000116604	MEF2D	myocyte enhancer factor 2D	13691.8	0.0288009	0.0668093	0.431092	0.666402	0.825185
1204	ENSG00000206651	NA	NA	6.48975	-0.514091	0.541391	-0.949575	0.342328	NA
1205	ENSG00000183856	IQGAP3	IQ motif containing GTPase activating protein 3	9692.67	-0.0446084	0.0742702	-0.600624	0.54809	0.74277
1206	ENSG00000163382	NAXE	NAD(P)HX epimerase	4044.02	0.0803863	0.0633304	1.26932	0.204328	0.419222
1207	ENSG00000160818	GPATCH4	G-patch domain containing 4	2826.36	0.071198	0.07659	0.9296	0.352578	0.581563
1208	ENSG00000132692	BCAN	brevican	267.113	0.585759	0.17259	3.39393	0.00068898	0.00489292
1209	ENSG00000272405	NA	NA	435.675	-0.190887	0.125408	-1.52213	0.127977	0.306471
1210	ENSG00000229953	NA	NA	60.8728	-0.269478	0.268914	-1.0021	0.316296	0.54803
1211	ENSG00000132688	NES	nestin	6597.01	0.19976	0.162759	1.22734	0.219696	0.438561
1212	ENSG00000143320	CRABP2	cellular retinoic acid binding protein 2	536.941	1.58898	0.6003	2.64698	0.00812145	0.0390745
1213	ENSG00000143319	ISG20L2	interferon stimulated exonuclease gene 20 like 2	4131.27	0.106528	0.0291909	3.64936	0.000262893	0.00212807
1214	ENSG00000143303	RRNAD1	ribosomal RNA adenine dimethylase domain containing 1	1344.04	0.0737495	0.0712822	1.03461	0.300849	0.532902
1215	ENSG00000143314	MRPL24	mitochondrial ribosomal protein L24	2975.45	0.0447371	0.0720326	0.621068	0.534555	0.733245
1216	ENSG00000143321	HDGF	heparin binding growth factor	18976.9	0.0293451	0.04189	0.700527	0.483598	0.696589
1217	ENSG00000143294	PRCC	proline rich mitotic checkpoint control factor	5029.67	0.0027825	0.0493744	0.0563551	0.955059	0.978565
1218	ENSG00000027869	SH2D2A	SH2 domain containing 2A	298.55	1.35566	0.223652	6.06146	1.3489e-09	2.97639e-08
1219	ENSG00000187800	PEAR1	platelet endothelial aggregation receptor 1	536.123	0.48452	0.606721	0.798587	0.42453	0.647132
1220	ENSG00000132694	ARHGEF11	Rho guanine nucleotide exchange factor 11	10289.5	-0.124389	0.0389368	-3.19463	0.00140009	0.00895356
1221	ENSG00000237842	NA	NA	2137.79	0.131032	0.0386589	3.38944	0.000700344	0.00495281
1222	ENSG00000224520	NA	NA	600.281	-0.141666	0.42851	-0.3306	0.740946	0.869565
1223	ENSG00000253831	ETV3L	ETS variant transcription factor 3 like	71.1253	0.14166	0.137348	1.0314	0.302354	0.534335
1224	ENSG00000117036	ETV3	ETS variant transcription factor 3	6193.69	0.173762	0.0491658	3.53421	0.000408999	0.00313084
1225	ENSG00000231700	NA	NA	808.833	0.0766612	0.071419	1.0734	0.283092	0.513031
1226	ENSG00000183853	KIRREL1	kirre like nephrin family adhesion molecule 1	3793.76	-0.190705	0.30526	-0.62473	0.532148	0.731725
1227	ENSG00000227295	NA	NA	1639.78	-0.466709	0.108382	-4.30615	1.66118e-05	0.000183447
1228	ENSG00000158473	CD1D	CD1d molecule	802.26	0.495814	0.127761	3.8808	0.000104115	0.000943563
1229	ENSG00000229914	NA	NA	23.5007	-0.237576	0.608968	-0.39013	0.696441	0.844877
1230	ENSG00000158477	CD1A	CD1a molecule	218.345	0.564955	0.279258	2.02306	0.0430672	0.142061
1231	ENSG00000158481	CD1C	CD1c molecule	863.785	0.28103	0.342733	0.819969	0.412234	0.636018
1232	ENSG00000158485	CD1B	CD1b molecule	73.6024	-0.686822	0.421144	-1.63085	0.102922	0.264415
1233	ENSG00000236257	NA	NA	787.304	0.0576607	0.0573025	1.00625	0.314295	0.545966
1234	ENSG00000231434	NA	NA	1144.38	0.135247	0.0601358	2.24902	0.024511	0.0934549
1235	ENSG00000163563	MNDA	myeloid cell nuclear differentiation antigen	3317.51	-1.17919	0.0900618	-13.0932	3.60325e-39	6.27857e-37
1236	ENSG00000163564	PYHIN1	pyrin and HIN domain family member 1	283.536	-2.90511	0.154385	-18.8173	5.44706e-79	3.83609e-76
1237	ENSG00000163565	IFI16	interferon gamma inducible protein 16	34941.7	-0.17921	0.0457825	-3.91438	9.06352e-05	0.000831208
1238	ENSG00000179639	FCER1A	Fc fragment of IgE receptor Ia	658.804	-0.427599	0.233248	-1.83324	0.0667674	0.194402
1239	ENSG00000235226	NA	NA	21.4756	0.154149	0.239084	0.644746	0.519092	0.722411
1240	ENSG00000158716	DUSP23	dual specificity phosphatase 23	2806.04	-0.177686	0.0732907	-2.42441	0.0153335	0.06521
1241	ENSG00000181036	FCRL6	Fc receptor like 6	129.775	-0.538491	0.193683	-2.78028	0.00543124	0.0280644
1242	ENSG00000158714	SLAMF8	SLAM family member 8	16518.7	-0.722506	0.0467576	-15.4521	7.29773e-54	2.56971e-51
1243	ENSG00000188004	NA	NA	151.208	-0.656037	0.143951	-4.55738	5.17954e-06	6.44693e-05
1244	ENSG00000158710	TAGLN2	transgelin 2	24958.9	0.0747451	0.115795	0.645496	0.518606	0.722162
1245	ENSG00000162723	SLAMF9	SLAM family member 9	47.607	-0.0416278	0.251888	-0.165263	0.868737	0.936237
1246	ENSG00000260766	NA	NA	308.686	-0.109261	0.0823694	-1.32647	0.184684	0.391169
1247	ENSG00000143315	PIGM	phosphatidylinositol glycan anchor biosynthesis class M	1288.02	0.0264122	0.0502029	0.526108	0.598813	0.77894
1248	ENSG00000162729	IGSF8	immunoglobulin superfamily member 8	1424.49	-0.520899	0.0739157	-7.04721	1.82542e-12	5.84343e-11
1249	ENSG00000162734	PEA15	proliferation and apoptosis adaptor protein 15	25213.6	-0.421818	0.0602457	-7.00164	2.52991e-12	7.90397e-11
1250	ENSG00000132716	DCAF8	DDB1 and CUL4 associated factor 8	4991.3	0.00456708	0.0611504	0.0746861	0.940464	0.97174
1251	ENSG00000228606	LOC100287049	uncharacterized LOC100287049	51.8514	0.115282	0.240728	0.47889	0.632017	0.803003
1252	ENSG00000224261	NA	NA	80.315	0.15164	0.243856	0.621841	0.534047	0.732782
1253	ENSG00000162735	PEX19	peroxisomal biogenesis factor 19	4484.92	-0.0784256	0.0353825	-2.21651	0.0266566	0.0994373
1254	ENSG00000122218	COPA	coatomer protein complex subunit alpha	24728.8	-0.026374	0.0439895	-0.599553	0.548804	0.743371
1255	ENSG00000235082	NA	NA	2748.21	0.065906	0.0473532	1.3918	0.163984	0.360987
1256	ENSG00000202078	NA	NA	6.92985	0.344208	0.434023	0.793066	0.42774	NA
1257	ENSG00000162736	NCSTN	nicastrin	16719	-0.200184	0.0461727	-4.33555	1.45398e-05	0.000163073
1258	ENSG00000162738	VANGL2	VANGL planar cell polarity protein 2	252.562	0.50991	0.382487	1.33314	0.182485	0.388215
1259	ENSG00000162739	SLAMF6	SLAM family member 6	177.354	-0.543056	0.119166	-4.55713	5.18576e-06	6.44958e-05
1260	ENSG00000066294	CD84	CD84 molecule	31911.4	-1.14855	0.0969224	-11.8503	2.14541e-32	2.64685e-30
1261	ENSG00000117091	CD48	CD48 molecule	774.591	-0.270231	0.170072	-1.58892	0.112079	0.279982
1262	ENSG00000026751	SLAMF7	SLAM family member 7	892.223	-0.798919	0.17685	-4.5175	6.25747e-06	7.6585e-05
1263	ENSG00000213080	NA	NA	6045.1	-0.14602	0.0549719	-2.65628	0.00790086	0.038209
1264	ENSG00000233691	NA	NA	45.038	0.137317	0.191626	0.71659	0.473627	0.689361
1265	ENSG00000158769	F11R	F11 receptor	8953.75	-0.17675	0.0909962	-1.94238	0.0520907	0.163985
1266	ENSG00000158773	USF1	upstream transcription factor 1	7555.15	0.127451	0.0522287	2.44025	0.0146771	0.0629021
1267	ENSG00000186517	ARHGAP30	Rho GTPase activating protein 30	35250.5	-0.0779307	0.0833116	-0.935411	0.349576	0.578815
1268	ENSG00000143217	NECTIN4	nectin cell adhesion molecule 4	1961.73	-0.683418	0.0949449	-7.19805	6.10808e-13	2.08143e-11
1269	ENSG00000143256	PFDN2	prefoldin subunit 2	3730.36	0.063421	0.0825273	0.768485	0.442199	0.663947
1270	ENSG00000158793	NIT1	nitrilase 1	2712.99	0.0357181	0.061298	0.582696	0.560098	0.751929
1271	ENSG00000158796	DEDD	death effector domain containing	2506.22	-0.0149365	0.0604596	-0.24705	0.80487	0.904155
1272	ENSG00000143222	UFC1	ubiquitin-fold modifier conjugating enzyme 1	5423.09	-0.0970429	0.0573462	-1.69223	0.0906023	0.241349
1273	ENSG00000143258	USP21	ubiquitin specific peptidase 21	1823.44	0.0359659	0.0485193	0.74127	0.45853	0.67764
1274	ENSG00000143224	PPOX	protoporphyrinogen oxidase	894.51	-0.049903	0.056405	-0.884727	0.376304	0.603615
1275	ENSG00000158850	B4GALT3	beta-1,4-galactosyltransferase 3	2708.05	-0.146269	0.047021	-3.11071	0.00186638	0.011413
1276	ENSG00000158864	NDUFS2	NADH:ubiquinone oxidoreductase core subunit S2	13039.9	0.0235186	0.0695532	0.338138	0.735259	0.867165
1277	ENSG00000158869	FCER1G	Fc fragment of IgE receptor Ig	54534.3	-0.159667	0.0871644	-1.83179	0.0669828	0.194895
1278	ENSG00000158882	TOMM40L	translocase of outer mitochondrial membrane 40 like	1936.46	-0.0709528	0.0694187	-1.0221	0.306734	0.538753
1279	ENSG00000158887	MPZ	myelin protein zero	350.113	-0.392328	0.0997891	-3.93157	8.4394e-05	0.000779468
1280	ENSG00000143252	SDHC	succinate dehydrogenase complex subunit C	8222.92	0.0574975	0.0534897	1.07493	0.282407	0.512371
1281	ENSG00000236484	NA	NA	92.6988	0.428278	0.166441	2.57315	0.0100779	0.0468599
1282	ENSG00000283696	NA	NA	88.5767	0.0619667	0.163686	0.378571	0.705006	0.849974
1283	ENSG00000277882	NA	NA	9.11298	-0.307315	0.375019	-0.819466	0.41252	NA
1284	ENSG00000143226	FCGR2A	Fc fragment of IgG receptor IIa	162890	-0.531454	0.0417874	-12.7181	4.69364e-37	7.21198e-35
1285	ENSG00000273112	NA	NA	51.2688	-0.157667	0.184637	-0.85393	0.393144	0.619111
1286	ENSG00000173110	HSPA6	heat shock protein family A (Hsp70) member 6	13388.6	-0.408743	0.0714805	-5.71824	1.07631e-08	2.11287e-07
1287	ENSG00000203747	FCGR3A	Fc fragment of IgG receptor IIIa	66879.6	-1.12845	0.159526	-7.07381	1.50741e-12	4.91857e-11
1288	ENSG00000244682	NA	NA	17982	-0.678707	0.0874776	-7.75864	8.58437e-15	3.63642e-13
1289	ENSG00000225217	NA	NA	11667.8	-0.849739	0.122208	-6.95322	3.57052e-12	1.08737e-10
1290	ENSG00000162747	FCGR3B	Fc fragment of IgG receptor IIIb	2489.17	-1.05868	0.153256	-6.90791	4.91849e-12	1.46877e-10
1291	ENSG00000072694	FCGR2B	Fc fragment of IgG receptor IIb	6179.45	-0.650757	0.109594	-5.93787	2.88748e-09	6.08532e-08
1292	ENSG00000213075	RPL31P11	ribosomal protein L31 pseudogene 11	560.335	-0.0726324	0.0949091	-0.765284	0.444102	0.665504
1293	ENSG00000162746	FCRLB	Fc receptor like B	435.054	-0.203944	0.114386	-1.78294	0.0745965	0.20981
1294	ENSG00000081721	DUSP12	dual specificity phosphatase 12	1992.84	-0.0121567	0.0430508	-0.28238	0.777652	0.889663
1295	ENSG00000118217	ATF6	activating transcription factor 6	13616.6	-0.244931	0.0500639	-4.89237	9.96267e-07	1.42703e-05
1296	ENSG00000162745	OLFML2B	olfactomedin like 2B	21901.4	-0.367124	0.112327	-3.26836	0.00108174	0.00719671
1297	ENSG00000152332	UHMK1	U2AF homology motif kinase 1	15949.6	0.10509	0.101738	1.03295	0.301628	0.533513
1298	ENSG00000117143	UAP1	UDP-N-acetylglucosamine pyrophosphorylase 1	3192.85	0.113611	0.390258	0.291118	0.770961	0.886794
1299	ENSG00000162733	DDR2	discoidin domain receptor tyrosine kinase 2	1763.52	0.143237	0.594906	0.240773	0.809731	0.907384
1300	ENSG00000132196	HSD17B7	hydroxysteroid 17-beta dehydrogenase 7	708.248	-0.0822341	0.0925819	-0.888231	0.374417	0.601901
1301	ENSG00000117152	RGS4	regulator of G protein signaling 4	10324.4	0.943498	0.568336	1.6601	0.0968934	0.253278
1302	ENSG00000143248	RGS5	regulator of G protein signaling 5	1564.19	2.14307	0.522575	4.10098	4.11413e-05	0.000409041
1303	ENSG00000143228	NUF2	NUF2 component of NDC80 kinetochore complex	1205	0.313643	0.0772879	4.05812	4.94697e-05	0.000484717
1304	ENSG00000213070	NA	NA	1041	0.789585	0.111753	7.06542	1.60131e-12	5.20486e-11
1305	ENSG00000225487	NA	NA	141.851	-0.119796	0.141934	-0.844026	0.398655	0.623895
1306	ENSG00000143198	MGST3	microsomal glutathione S-transferase 3	6854.71	-0.218917	0.0459245	-4.76689	1.87089e-06	2.5584e-05
1307	ENSG00000143149	ALDH9A1	aldehyde dehydrogenase 9 family member A1	7711.97	-0.222915	0.0319717	-6.97228	3.11856e-12	9.58362e-11
1308	ENSG00000143183	TMCO1	transmembrane and coiled-coil domains 1	8550.48	-0.0408172	0.0306664	-1.33101	0.183186	0.389096
1309	ENSG00000143179	UCK2	uridine-cytidine kinase 2	1849.22	-0.0493572	0.121981	-0.404629	0.68575	0.838529
1310	ENSG00000215835	NA	NA	6467.75	0.103119	0.0321932	3.20314	0.00135939	0.0087354
1311	ENSG00000143157	POGK	pogo transposable element derived with KRAB domain	8132.02	-0.0946238	0.0636408	-1.48684	0.137057	0.321339
1312	ENSG00000152382	TADA1	transcriptional adaptor 1	888.72	-0.0547461	0.047078	-1.16288	0.244878	0.469267
1313	ENSG00000198842	DUSP27	dual specificity phosphatase 27, atypical	2839.79	-1.09617	0.110243	-9.94318	2.7006e-23	2.02869e-21
1314	ENSG00000143190	POU2F1	POU class 2 homeobox 1	2721.27	0.02287	0.0568649	0.402181	0.687551	0.840091
1315	ENSG00000143162	CREG1	cellular repressor of E1A stimulated genes 1	63145.6	-0.13671	0.112213	-1.2183	0.223108	0.442927
1316	ENSG00000198771	RCSD1	RCSD domain containing 1	11929.9	0.117081	0.115632	1.01253	0.311285	0.54291
1317	ENSG00000197965	MPZL1	myelin protein zero like 1	8354.26	-0.369434	0.086183	-4.28662	1.81412e-05	0.000198847
1318	ENSG00000250762	NA	NA	22.6887	-0.35858	0.318734	-1.12501	0.260584	0.487643
1319	ENSG00000143158	MPC2	mitochondrial pyruvate carrier 2	3422.95	-0.500281	0.0352126	-14.2074	8.23757e-46	1.90728e-43
1320	ENSG00000143164	DCAF6	DDB1 and CUL4 associated factor 6	5825.38	-0.167753	0.0535854	-3.13058	0.00174463	0.0107856
1321	ENSG00000224837	NA	NA	429.629	0.0216551	0.177393	0.122074	0.90284	0.954275
1322	ENSG00000143147	GPR161	G protein-coupled receptor 161	680.861	0.402435	0.388923	1.03474	0.30079	0.532902
1323	ENSG00000143155	TIPRL	TOR signaling pathway regulator	4120.78	0.0491533	0.0429212	1.1452	0.252128	0.478182
1324	ENSG00000237049	NA	NA	15.2518	0.0316517	0.316852	0.0998943	0.920428	0.963645
1325	ENSG00000213064	SFT2D2	SFT2 domain containing 2	8656.98	0.00584973	0.0635709	0.092019	0.926683	0.966346
1326	ENSG00000143178	TBX19	T-box transcription factor 19	222.73	0.324461	0.129416	2.5071	0.0121725	0.0543996
1327	ENSG00000227722	NA	NA	134.06	0.0849178	0.106075	0.800546	0.423395	0.646049
1328	ENSG00000215833	NA	NA	169.894	0.16444	0.104666	1.57109	0.116162	0.286791
1329	ENSG00000143153	ATP1B1	ATPase Na+/K+ transporting subunit beta 1	38406	-0.0836937	0.0964102	-0.8681	0.385339	0.611674
1330	ENSG00000143156	NME7	NME/NM23 family member 7	611.044	0.0153148	0.146376	0.104626	0.916672	0.961857
1331	ENSG00000117475	BLZF1	basic leucine zipper nuclear factor 1	3454.2	-0.0543698	0.0562845	-0.965982	0.334053	0.565578
1332	ENSG00000117479	SLC19A2	solute carrier family 19 member 2	487.887	-0.113849	0.0868855	-1.31033	0.190084	0.399303
1333	ENSG00000000460	C1orf112	chromosome 1 open reading frame 112	1203.05	0.0515061	0.0846908	0.608167	0.543077	0.739891
1334	ENSG00000171806	METTL18	methyltransferase like 18	569.035	-0.0564792	0.0629115	-0.897756	0.369316	0.597237
1335	ENSG00000000457	SCYL3	SCY1 like pseudokinase 3	1285.62	0.0299971	0.0654281	0.458475	0.646611	0.81293
1336	ENSG00000239494	NA	NA	11.2216	0.0646136	0.416481	0.155142	0.87671	NA
1337	ENSG00000075945	KIFAP3	kinesin associated protein 3	2299.31	-0.156499	0.0652099	-2.39994	0.0163979	0.0687226
1338	ENSG00000235378	NA	NA	23.3928	0.0129819	0.238272	0.0544837	0.95655	0.979439
1339	ENSG00000226967	NA	NA	194.961	0.0465572	0.11752	0.396164	0.691984	0.842501
1340	ENSG00000120370	GORAB	golgin, RAB6 interacting	1276.92	-0.0353071	0.0625021	-0.564894	0.572146	0.759834
1341	ENSG00000116132	PRRX1	paired related homeobox 1	2267.59	0.532215	0.631106	0.843305	0.399058	0.624236
1342	ENSG00000076258	FMO4	flavin containing dimethylaniline monoxygenase 4	733.796	-0.212483	0.0909888	-2.33527	0.0195294	0.0784984
1343	ENSG00000117523	PRRC2C	proline rich coiled-coil 2C	33074.4	-0.0681162	0.0436106	-1.56192	0.118307	0.290169
1344	ENSG00000233328	NA	NA	7104.28	0.102156	0.11659	0.876205	0.380919	0.607817
1345	ENSG00000230364	NA	NA	192.926	-0.0718293	0.190186	-0.377679	0.705669	0.850422
1346	ENSG00000117533	VAMP4	vesicle associated membrane protein 4	3306.98	-0.16707	0.0356548	-4.68576	2.78923e-06	3.66876e-05
1347	ENSG00000236741	NA	NA	91.107	0.320224	0.146227	2.1899	0.0285312	0.104833
1348	ENSG00000010165	EEF1AKNMT	eEF1A lysine and N-terminal methyltransferase	4133.92	0.0582643	0.0456385	1.27665	0.201727	0.41555
1349	ENSG00000230630	NA	NA	181.467	0.534421	0.655719	0.815015	0.415064	0.639042
1350	ENSG00000208024	MIR199A2	microRNA 199a-2	7.11675	0.960659	0.724922	1.32519	0.185109	NA
1351	ENSG00000135845	PIGC	phosphatidylinositol glycan anchor biosynthesis class C	2036.57	-0.00353	0.0470784	-0.0749812	0.94023	0.971676
1352	ENSG00000094975	SUCO	SUN domain containing ossification factor	3008.88	-0.0178524	0.109616	-0.162863	0.870626	0.937236
1353	ENSG00000229785	NA	NA	271.91	-0.145558	0.10171	-1.43111	0.152398	0.344501
1354	ENSG00000230849	NA	NA	206.909	0.0323807	0.106363	0.304435	0.760796	0.881095
1355	ENSG00000117586	TNFSF4	TNF superfamily member 4	263.935	-0.651738	0.164569	-3.96026	7.48669e-05	0.00070209
1356	ENSG00000231615	NA	NA	110.599	0.100781	0.115493	0.87262	0.38287	0.609291
1357	ENSG00000203739	LOC101928673	uncharacterized LOC101928673	106.57	0.0480646	0.133674	0.359567	0.719171	0.858677
1358	ENSG00000117592	PRDX6	peroxiredoxin 6	11106.2	-0.269118	0.0807258	-3.33372	0.000856915	0.00590683
1359	ENSG00000076321	KLHL20	kelch like family member 20	2075.29	-0.0415618	0.0688415	-0.603732	0.546022	0.741751
1360	ENSG00000120334	CENPL	centromere protein L	769.457	0.110941	0.0962733	1.15235	0.249177	0.474278
1361	ENSG00000117593	DARS2	aspartyl-tRNA synthetase 2, mitochondrial	2996.35	0.12584	0.0575325	2.18729	0.0287214	0.105303
1362	ENSG00000270084	NA	NA	46.2626	-0.208672	0.196016	-1.06456	0.287073	0.517614
1363	ENSG00000234741	GAS5	growth arrest specific 5	2760.5	0.0967113	0.133018	0.727054	0.467193	0.685222
1364	ENSG00000185278	ZBTB37	zinc finger and BTB domain containing 37	2077.51	0.125282	0.116241	1.07778	0.281132	0.511306
1365	ENSG00000135870	RC3H1	ring finger and CCCH-type domains 1	4535.27	0.000716226	0.0573176	0.0124957	0.99003	0.995034
1366	ENSG00000152061	RABGAP1L	RAB GTPase activating protein 1 like	2922.38	-0.145236	0.0391605	-3.70873	0.0002083	0.00173284
1367	ENSG00000231378	NA	NA	39.1917	0.1722	0.173669	0.991544	0.32142	0.552828
1368	ENSG00000116161	CACYBP	calcyclin binding protein	4975.99	0.0498349	0.0383174	1.30058	0.193402	0.403664
1369	ENSG00000120333	MRPS14	mitochondrial ribosomal protein S14	1592.99	0.027008	0.0487696	0.553787	0.579724	0.764851
1370	ENSG00000181101	NA	NA	409.517	-0.00832508	0.0867365	-0.0959814	0.923535	0.964985
1371	ENSG00000230777	NA	NA	1910.46	-0.0326282	0.100419	-0.324921	0.745241	0.8722
1372	ENSG00000143207	COP1	COP1 E3 ubiquitin ligase	4491.65	-0.0485344	0.0455261	-1.06608	0.286388	0.51669
1373	ENSG00000237514	NA	NA	175.436	0.0819414	0.148981	0.550013	0.582311	0.766153
1374	ENSG00000224968	LINC01645	long intergenic non-protein coding RNA 1645	504.536	-0.0431153	0.112777	-0.382307	0.702234	0.848585
1375	ENSG00000242193	CRYZL2P	crystallin zeta like 2, pseudogene	315.312	-0.594829	0.256437	-2.31959	0.0203631	0.0808687
1376	ENSG00000224687	RASAL2-AS1	RASAL2 antisense RNA 1	114.384	-0.259618	0.124502	-2.08524	0.0370474	0.126969
1377	ENSG00000075391	RASAL2	RAS protein activator like 2	5436.82	-0.331528	0.0852282	-3.88988	0.000100292	0.000911927
1378	ENSG00000213058	NA	NA	845.123	-0.0560039	0.139802	-0.400596	0.688718	0.840545
1379	ENSG00000116191	RALGPS2	Ral GEF with PH domain and SH3 binding motif 2	885.089	-0.468043	0.23272	-2.01118	0.0443063	0.145242
1380	ENSG00000228196	NA	NA	705.439	-0.0395466	0.070507	-0.560889	0.574873	0.761725
1381	ENSG00000116199	FAM20B	FAM20B glycosaminoglycan xylosylkinase	4250.57	-0.107173	0.0462366	-2.31793	0.0204532	0.081051
1382	ENSG00000186283	TOR3A	torsin family 3 member A	3540.68	-0.175496	0.0458626	-3.82657	0.000129943	0.0011445
1383	ENSG00000143322	ABL2	ABL proto-oncogene 2, non-receptor tyrosine kinase	5438.27	-0.240699	0.117312	-2.05179	0.0401904	0.134777
1384	ENSG00000057252	SOAT1	sterol O-acyltransferase 1	8522.16	-0.20935	0.0507056	-4.12873	3.64777e-05	0.000368968
1385	ENSG00000169905	TOR1AIP2	torsin 1A interacting protein 2	8168.72	-0.0135991	0.0405267	-0.335559	0.737204	0.868126
1386	ENSG00000143337	TOR1AIP1	torsin 1A interacting protein 1	11091.4	0.115371	0.0767073	1.50405	0.132569	0.313739
1387	ENSG00000135837	CEP350	centrosomal protein 350	8963.3	0.0808665	0.0892729	0.905835	0.365023	0.593119
1388	ENSG00000116260	QSOX1	quiescin sulfhydryl oxidase 1	21747.6	0.195655	0.0554958	3.52558	0.000422554	0.00322875
1389	ENSG00000230124	ACBD6	acyl-CoA binding domain containing 6	2729.17	-0.0164108	0.047119	-0.348283	0.727627	0.863224
1390	ENSG00000143324	XPR1	xenotropic and polytropic retrovirus receptor 1	5229.6	-0.135264	0.064719	-2.09002	0.036616	0.125966
1391	ENSG00000135835	KIAA1614	KIAA1614	584.475	-0.469573	0.0702062	-6.68849	2.25489e-11	6.25814e-10
1392	ENSG00000135823	STX6	syntaxin 6	5953.01	-0.220527	0.0356076	-6.19325	5.8937e-10	1.35347e-08
1393	ENSG00000153029	MR1	major histocompatibility complex, class I-related	3404.79	-0.806692	0.151374	-5.32915	9.86725e-08	1.67952e-06
1394	ENSG00000162783	IER5	immediate early response 5	6834.53	0.20984	0.0708502	2.96175	0.003059	0.017485
1395	ENSG00000231684	NA	NA	3325.67	-0.0197505	0.0885758	-0.222979	0.823552	0.913664
1396	ENSG00000135821	GLUL	glutamate-ammonia ligase	79567.6	-0.34413	0.0445641	-7.72213	1.14402e-14	4.77439e-13
1397	ENSG00000135828	RNASEL	ribonuclease L	1872.22	-0.12834	0.0686803	-1.86866	0.06167	0.183965
1398	ENSG00000143333	RGS16	regulator of G protein signaling 16	512.099	-0.72516	0.176906	-4.09914	4.14696e-05	0.000412063
1399	ENSG00000135838	NPL	N-acetylneuraminate pyruvate lyase	48067.1	-0.142581	0.0643927	-2.21425	0.0268119	0.0998665
1400	ENSG00000135829	DHX9	DExH-box helicase 9	14012.9	0.163664	0.0402405	4.06715	4.75916e-05	0.00046767
1401	ENSG00000224040	NA	NA	356.59	0.0768023	0.0698279	1.09988	0.271385	0.500594
1402	ENSG00000176855	NA	NA	77.6556	-0.207911	0.513261	-0.405077	0.685421	0.838458
1403	ENSG00000135862	LAMC1	laminin subunit gamma 1	23166.5	0.238229	0.286445	0.831673	0.405594	0.629913
1404	ENSG00000224468	LAMC1-AS1	LAMC1 antisense RNA 1	19.3442	0.669357	0.350826	1.90795	0.0563981	0.173065
1405	ENSG00000058085	LAMC2	laminin subunit gamma 2	2127.8	-0.419092	0.390947	-1.07199	0.283724	0.513597
1406	ENSG00000116698	SMG7	SMG7 nonsense mediated mRNA decay factor	6703.92	0.0750627	0.0460074	1.63153	0.102778	0.264285
1407	ENSG00000116701	NCF2	neutrophil cytosolic factor 2	29007.6	-0.20156	0.109157	-1.84652	0.0648173	0.190298
1408	ENSG00000162704	ARPC5	actin related protein 2/3 complex subunit 5	38692	-0.049844	0.0436609	-1.14162	0.253613	0.479911
1409	ENSG00000143344	RGL1	ral guanine nucleotide dissociation stimulator like 1	20049.5	0.256196	0.107788	2.37685	0.0174611	0.0720878
1410	ENSG00000198756	COLGALT2	collagen beta(1-O)galactosyltransferase 2	1220.86	0.739404	0.114618	6.45104	1.11086e-10	2.81918e-09
1411	ENSG00000198860	TSEN15	tRNA splicing endonuclease subunit 15	3172.18	0.0680547	0.0469873	1.44836	0.147515	0.336932
1412	ENSG00000116667	C1orf21	chromosome 1 open reading frame 21	740.274	-0.673966	0.225288	-2.99158	0.00277538	0.0161256
1413	ENSG00000116406	EDEM3	ER degradation enhancing alpha-mannosidase like protein 3	18811.4	0.214753	0.0618177	3.47398	0.000512805	0.0038043
1414	ENSG00000135842	NIBAN1	niban apoptosis regulator 1	9423.28	-0.421331	0.0597209	-7.055	1.72604e-12	5.56747e-11
1415	ENSG00000121481	RNF2	ring finger protein 2	2165.15	0.121942	0.0497144	2.45285	0.0141731	0.0614241
1416	ENSG00000121486	TRMT1L	tRNA methyltransferase 1 like	4252.34	-0.0704161	0.0360954	-1.95083	0.051077	0.161797
1417	ENSG00000116668	SWT1	SWT1 RNA endoribonuclease homolog	810.501	-0.0892094	0.0674369	-1.32286	0.185883	0.392599
1418	ENSG00000231084	NA	NA	41.4122	0.217282	0.195383	1.11208	0.266103	0.493815
1419	ENSG00000213051	NA	NA	391.192	-0.175909	0.113592	-1.5486	0.121479	0.295941
1420	ENSG00000279838	NA	NA	215.679	-0.0138623	0.186204	-0.0744466	0.940655	0.971759
1421	ENSG00000116679	IVNS1ABP	influenza virus NS1A binding protein	52300	0.160804	0.0562147	2.86053	0.00422934	0.0229043
1422	ENSG00000047410	TPR	translocated promoter region, nuclear basket protein	17681.8	0.0149605	0.0361002	0.414416	0.67857	0.833941
1423	ENSG00000157181	ODR4	odr-4 GPCR localization factor homolog	3475.01	-0.109873	0.0407569	-2.6958	0.00702193	0.0347336
1424	ENSG00000073756	PTGS2	prostaglandin-endoperoxide synthase 2	3805.87	0.525984	0.119257	4.41051	1.03125e-05	0.000120422
1425	ENSG00000116711	PLA2G4A	phospholipase A2 group IVA	3067.4	-0.0652187	0.076912	-0.847965	0.396458	0.622059
1426	ENSG00000225462	NA	NA	613.04	0.166698	0.0848014	1.96574	0.0493286	0.157341
1427	ENSG00000230987	NA	NA	152.712	0.015584	0.125346	0.124328	0.901055	0.953533
1428	ENSG00000150681	RGS18	regulator of G protein signaling 18	1776.36	0.557495	0.127883	4.3594	1.30421e-05	0.000148059
1429	ENSG00000226723	NA	NA	1146.75	0.0418572	0.11337	0.369209	0.711972	0.854427
1430	ENSG00000236792	NA	NA	452.809	0.0574915	0.132151	0.435043	0.663532	0.823483
1431	ENSG00000090104	RGS1	regulator of G protein signaling 1	1468.7	-0.830281	0.0653993	-12.6956	6.25688e-37	9.44231e-35
1432	ENSG00000231767	NA	NA	1509.22	-0.0100598	0.0673395	-0.14939	0.881246	0.943189
1433	ENSG00000226814	NA	NA	79.3638	0.261242	0.126119	2.07139	0.0383228	0.13025
1434	ENSG00000116741	RGS2	regulator of G protein signaling 2	2059.67	0.806701	0.16145	4.99659	5.83524e-07	8.72808e-06
1435	ENSG00000116750	UCHL5	ubiquitin C-terminal hydrolase L5	4342.52	0.117287	0.0315201	3.72101	0.000198428	0.00165867
1436	ENSG00000116747	RO60	Ro60, Y RNA binding protein	4613.08	0.0924452	0.0703523	1.31403	0.188835	0.397372
1437	ENSG00000272579	NA	NA	442.974	-0.120262	0.155999	-0.770911	0.44076	0.662256
1438	ENSG00000023572	GLRX2	glutaredoxin 2	994.932	0.12317	0.0621722	1.98112	0.0475779	0.153513
1439	ENSG00000134371	CDC73	cell division cycle 73	6102.51	0.0340025	0.0626386	0.542837	0.587242	0.77014
1440	ENSG00000228167	NA	NA	92.3672	0.151147	0.120307	1.25634	0.208991	0.42533
1441	ENSG00000000971	CFH	complement factor H	1914.59	0.2495	0.21503	1.16031	0.245924	0.470417
1442	ENSG00000066279	ASPM	abnormal spindle microtubule assembly	2538.67	0.258124	0.106123	2.43232	0.0150022	0.0640925
1443	ENSG00000177888	ZBTB41	zinc finger and BTB domain containing 41	1650.51	-0.0476854	0.110431	-0.43181	0.665879	0.82504
1444	ENSG00000237861	NA	NA	2888.67	-0.171243	0.0747865	-2.28975	0.0220357	0.0859758
1445	ENSG00000213047	DENND1B	DENN domain containing 1B	1954.87	-0.0405552	0.0707779	-0.572992	0.56665	0.756578
1446	ENSG00000233040	NA	NA	291.525	0.135926	0.110061	1.23501	0.216828	0.435359
1447	ENSG00000203724	C1orf53	chromosome 1 open reading frame 53	139.052	-0.228849	0.148993	-1.53598	0.124544	0.300622
1448	ENSG00000151414	NEK7	NIMA related kinase 7	10344	-0.0288266	0.134544	-0.214254	0.830349	0.916997
1449	ENSG00000081237	PTPRC	protein tyrosine phosphatase receptor type C	40959.4	-0.171924	0.07078	-2.42899	0.0151411	0.0645625
1450	ENSG00000231984	NA	NA	16.7176	-0.185477	0.292827	-0.633402	0.526471	0.727768
1451	ENSG00000229747	NA	NA	29.7941	0.315126	0.220881	1.42668	0.153672	0.34613
1452	ENSG00000162702	ZNF281	zinc finger protein 281	4404	0.0478943	0.0514716	0.9305	0.352112	0.581192
1453	ENSG00000118193	KIF14	kinesin family member 14	1303.87	0.228453	0.0932488	2.44993	0.0142884	0.0617371
1454	ENSG00000118197	DDX59	DEAD-box helicase 59	2174.1	0.0401331	0.0393408	1.02014	0.307663	0.5393
1455	ENSG00000118200	CAMSAP2	calmodulin regulated spectrin associated protein family member 2	5463.76	-0.086313	0.0964854	-0.894571	0.371017	0.598753
1456	ENSG00000116852	KIF21B	kinesin family member 21B	5814.76	-0.226427	0.0771695	-2.93415	0.00334458	0.0188685
1457	ENSG00000116857	TMEM9	transmembrane protein 9	2589.21	-0.297113	0.0898006	-3.30859	0.000937663	0.00636737
1458	ENSG00000174307	PHLDA3	pleckstrin homology like domain family A member 3	2485.85	-0.194728	0.269543	-0.722437	0.470026	0.687388
1459	ENSG00000159176	CSRP1	cysteine and glycine rich protein 1	7511.23	-1.15448	0.182939	-6.31077	2.77652e-10	6.75233e-09
1460	ENSG00000224536	LOC107985246	uncharacterized LOC107985246	54.3612	-0.914126	0.228971	-3.99233	6.54277e-05	0.000620223
1461	ENSG00000134369	NAV1	neuron navigator 1	9394.53	0.144139	0.176441	0.816927	0.41397	0.63794
1462	ENSG00000198700	IPO9	importin 9	7378.72	0.0393176	0.0380508	1.03329	0.301467	0.533325
1463	ENSG00000277681	MIR6739	microRNA 6739	4.56439	-0.0416585	0.508616	-0.0819056	0.934722	NA
1464	ENSG00000198892	SHISA4	shisa family member 4	413.785	-0.484511	0.25074	-1.93233	0.0533188	0.166645
1465	ENSG00000134375	TIMM17A	translocase of inner mitochondrial membrane 17A	6285.97	0.118425	0.0656455	1.80401	0.0712305	0.202922
1466	ENSG00000176393	RNPEP	arginyl aminopeptidase	16423.2	0.0591932	0.0700864	0.844575	0.398348	0.623808
1467	ENSG00000273478	NA	NA	90.8123	0.249074	0.201625	1.23533	0.216706	0.435303
1468	ENSG00000234678	NA	NA	44.8894	-0.00223392	0.203442	-0.0109806	0.991239	0.995618
1469	ENSG00000143862	ARL8A	ADP ribosylation factor like GTPase 8A	8738.37	-0.147682	0.0617991	-2.38971	0.0168618	0.0701793
1470	ENSG00000143851	PTPN7	protein tyrosine phosphatase non-receptor type 7	4227.44	0.21666	0.144326	1.50118	0.133309	0.314955
1471	ENSG00000077152	UBE2T	ubiquitin conjugating enzyme E2 T	913.555	0.162243	0.0937178	1.73118	0.0834189	0.228036
1472	ENSG00000077157	PPP1R12B	protein phosphatase 1 regulatory subunit 12B	1357.57	0.0675205	0.0961997	0.701878	0.482755	0.695881
1473	ENSG00000232626	NA	NA	764.11	-0.0885634	0.102166	-0.866861	0.386018	0.612282
1474	ENSG00000236439	NA	NA	1614.76	-0.176157	0.120934	-1.45664	0.145216	0.333501
1475	ENSG00000117139	KDM5B	lysine demethylase 5B	4875.81	0.136475	0.0744235	1.83376	0.0666897	0.194276
1476	ENSG00000235449	NA	NA	1200.59	0.0379073	0.111961	0.338577	0.734929	0.867018
1477	ENSG00000228288	PCAT6	prostate cancer associated transcript 6	35.3975	-0.308365	0.319682	-0.964599	0.334746	0.566223
1478	ENSG00000183155	RABIF	RAB interacting factor	1735.36	0.101208	0.0546866	1.85069	0.0642147	0.189153
1479	ENSG00000117153	KLHL12	kelch like family member 12	5729.57	-0.0700217	0.0565169	-1.23895	0.215364	0.433859
1480	ENSG00000230280	NA	NA	74.9529	-0.0134509	0.247806	-0.0542801	0.956712	0.979546
1481	ENSG00000199471	NA	NA	5.36653	-0.465377	0.557154	-0.835275	0.403563	NA
1482	ENSG00000159346	ADIPOR1	adiponectin receptor 1	20523.6	-0.0811225	0.0537015	-1.51062	0.130885	0.311014
1483	ENSG00000159348	CYB5R1	cytochrome b5 reductase 1	6366.8	-0.349007	0.0582696	-5.98952	2.10456e-09	4.5256e-08
1484	ENSG00000163444	TMEM183A	transmembrane protein 183A	3053.3	0.0512342	0.0410084	1.24936	0.211534	0.428955
1485	ENSG00000133048	CHI3L1	chitinase 3 like 1	1163.85	-0.674703	0.359115	-1.8788	0.0602724	0.18101
1486	ENSG00000133063	CHIT1	chitinase 1	1775.07	-0.310727	0.461812	-0.672843	0.501047	0.708986
1487	ENSG00000231507	NA	NA	42.9673	0.0112083	0.252106	0.0444588	0.964539	0.982205
1488	ENSG00000159388	BTG2	BTG anti-proliferation factor 2	10176.1	-0.139085	0.0605483	-2.29709	0.0216134	0.0846407
1489	ENSG00000058668	ATP2B4	ATPase plasma membrane Ca2+ transporting 4	14833.9	-0.138231	0.123313	-1.12098	0.262297	0.489556
1490	ENSG00000236035	NA	NA	292.714	-0.119519	0.105637	-1.13141	0.257883	0.48425
1491	ENSG00000221643	SNORA77	small nucleolar RNA, H/ACA box 77	8.04208	0.236465	0.452489	0.522586	0.601263	NA
1492	ENSG00000223505	NA	NA	133.312	-0.0382846	0.140734	-0.272036	0.785594	0.894691
1493	ENSG00000182004	SNRPE	small nuclear ribonucleoprotein polypeptide E	1266.55	0.18347	0.111196	1.64997	0.0989498	0.257142
1494	ENSG00000232917	NA	NA	382.991	0.156771	0.134926	1.1619	0.245276	0.469579
1495	ENSG00000219133	NA	NA	184.417	0.0107686	0.118707	0.0907156	0.927719	0.966346
1496	ENSG00000158615	PPP1R15B	protein phosphatase 1 regulatory subunit 15B	6401.82	0.110321	0.0626518	1.76086	0.0782619	0.217384
1497	ENSG00000133056	PIK3C2B	phosphatidylinositol-4-phosphate 3-kinase catalytic subunit type 2 beta	5762.12	0.341427	0.146787	2.32601	0.0200182	0.0798743
1498	ENSG00000198625	MDM4	MDM4 regulator of p53	4420.83	0.324608	0.104793	3.09761	0.00195086	0.0118866
1499	ENSG00000236779	NA	NA	105.827	0.159454	0.163098	0.977656	0.328245	0.559442
1500	ENSG00000174529	TMEM81	transmembrane protein 81	105.483	0.0484798	0.140599	0.344809	0.730238	0.864209
1501	ENSG00000117222	RBBP5	RB binding protein 5, histone lysine methyltransferase complex subunit	2975.35	0.0651088	0.0657191	0.990714	0.321825	0.553144
1502	ENSG00000133059	DSTYK	dual serine/threonine and tyrosine protein kinase	3067.53	0.0526508	0.0683031	0.77084	0.440802	0.662261
1503	ENSG00000133069	TMCC2	transmembrane and coiled-coil domain family 2	287.817	0.279583	0.139544	2.00355	0.0451186	0.147257
1504	ENSG00000163545	NUAK2	NUAK family kinase 2	390.023	0.0607482	0.261651	0.232173	0.816404	0.910328
1505	ENSG00000235363	NA	NA	700.297	0.223946	0.113807	1.96776	0.0490955	0.156874
1506	ENSG00000117266	CDK18	cyclin dependent kinase 18	2927.96	-0.978181	0.0457131	-21.3983	1.38616e-101	2.3429e-98
1507	ENSG00000158711	ELK4	ETS transcription factor ELK4	3440.49	0.0692789	0.0832615	0.832064	0.405373	0.629628
1508	ENSG00000236942	NA	NA	1654.28	-0.00643612	0.0967355	-0.0665332	0.946953	0.97481
1509	ENSG00000158715	SLC45A3	solute carrier family 45 member 3	1131.55	0.104405	0.0832234	1.25452	0.209654	0.426217
1510	ENSG00000069275	NUCKS1	nuclear casein kinase and cyclin dependent kinase substrate 1	25603.3	0.0796844	0.034355	2.31944	0.0203709	0.0808808
1511	ENSG00000117280	RAB29	RAB29, member RAS oncogene family	10433.6	-0.336506	0.0477059	-7.05376	1.74141e-12	5.5957e-11
1512	ENSG00000133065	SLC41A1	solute carrier family 41 member 1	2599.99	-0.500617	0.0720613	-6.9471	3.72869e-12	1.13146e-10
1513	ENSG00000276600	RAB7B	RAB7B, member RAS oncogene family	6092.72	0.0634702	0.162093	0.391566	0.695379	0.844559
1514	ENSG00000196550	FAM72A	family with sequence similarity 72 member A	622.058	0.0614493	0.0792442	0.775443	0.438078	0.659516
1515	ENSG00000266028	SRGAP2	SLIT-ROBO Rho GTPase activating protein 2	13036.3	0.0179032	0.0558847	0.320359	0.748696	0.873815
1516	ENSG00000229509	NA	NA	48.2266	-0.0439433	0.215248	-0.204152	0.838235	0.921486
1517	ENSG00000263528	IKBKE	inhibitor of nuclear factor kappa B kinase subunit epsilon	5068.22	-0.2197	0.0504431	-4.3554	1.32825e-05	0.000150268
1518	ENSG00000266094	RASSF5	Ras association domain family member 5	8913.3	0.0888392	0.0772238	1.15041	0.249974	0.475421
1519	ENSG00000234981	NA	NA	178.512	0.032299	0.12958	0.249259	0.803161	0.903436
1520	ENSG00000143486	EIF2D	eukaryotic translation initiation factor 2D	3343.69	-0.0270705	0.0402438	-0.672663	0.501162	0.708986
1521	ENSG00000143479	DYRK3	dual specificity tyrosine phosphorylation regulated kinase 3	217.717	-0.202081	0.351734	-0.574528	0.565611	0.755847
1522	ENSG00000162889	MAPKAPK2	MAPK activated protein kinase 2	17606.6	0.156745	0.0360769	4.34475	1.39434e-05	0.0001568
1523	ENSG00000224114	NA	NA	3121.21	-0.0857764	0.141132	-0.607773	0.543338	0.740127
1524	ENSG00000136634	IL10	interleukin 10	174.809	-0.0613915	0.121382	-0.505771	0.613017	0.788815
1525	ENSG00000162892	IL24	interleukin 24	155.972	-0.758033	0.245168	-3.09189	0.00198887	0.0120833
1526	ENSG00000162894	FCMR	Fc fragment of IgM receptor	1346.56	-0.802794	0.241015	-3.33088	0.000865708	0.00595289
1527	ENSG00000162896	PIGR	polymeric immunoglobulin receptor	216.142	-0.698916	0.35941	-1.94462	0.0518207	0.16347
1528	ENSG00000123836	PFKFB2	6-phosphofructo-2-kinase/fructose-2,6-biphosphatase 2	4632.65	-0.323079	0.10792	-2.99369	0.0027563	0.0160258
1529	ENSG00000180667	YOD1	YOD1 deubiquitinase	1308.1	0.170212	0.0924334	1.84146	0.0655548	0.191763
1530	ENSG00000196352	CD55	CD55 molecule (Cromer blood group)	6056.16	-0.354237	0.0944841	-3.74917	0.000177423	0.00150392
1531	ENSG00000203710	CR1	complement C3b/C4b receptor 1 (Knops blood group)	4035.69	-0.836206	0.189678	-4.40855	1.04067e-05	0.00012139
1532	ENSG00000117335	CD46	CD46 molecule	21814.2	-0.187322	0.0576422	-3.24974	0.00115509	0.00762332
1533	ENSG00000076356	PLXNA2	plexin A2	5725.5	0.00493492	0.0896549	0.0550435	0.956104	0.979279
1534	ENSG00000228081	NA	NA	30.4538	-0.323846	0.247726	-1.30728	0.191119	0.400582
1535	ENSG00000224540	NA	NA	99.5947	0.562924	0.133252	4.22451	2.39464e-05	0.000254555
1536	ENSG00000225712	NA	NA	186.6	-0.108313	0.105639	-1.02531	0.305215	0.53709
1537	ENSG00000196878	LAMB3	laminin subunit beta 3	3718.96	-0.462048	0.110991	-4.16294	3.14172e-05	0.000325176
1538	ENSG00000123689	G0S2	G0/G1 switch 2	1631.78	-0.910551	0.20266	-4.49301	7.02234e-06	8.47796e-05
1539	ENSG00000009790	TRAF3IP3	TRAF3 interacting protein 3	2579.13	-0.12429	0.0967789	-1.28427	0.199048	0.411234
1540	ENSG00000162757	C1orf74	chromosome 1 open reading frame 74	416.382	0.0888207	0.0831316	1.06843	0.285324	0.515295
1541	ENSG00000117597	UTP25	UTP25 small subunit processor component	1999	-0.0506808	0.0791716	-0.640139	0.522082	0.724327
1542	ENSG00000203706	NA	NA	41.7958	0.514974	0.594964	0.865555	0.386734	0.6129
1543	ENSG00000228110	NA	NA	689.528	-0.0615023	0.0927395	-0.663173	0.50722	0.713468
1544	ENSG00000224668	NA	NA	664.531	-0.0397149	0.170674	-0.232694	0.815999	0.910003
1545	ENSG00000234004	NA	NA	107.832	-0.217811	0.169218	-1.28716	0.198038	0.409598
1546	ENSG00000226986	NA	NA	787.434	0.323905	0.0743904	4.35413	1.33596e-05	0.000150938
1547	ENSG00000117625	RCOR3	REST corepressor 3	3180.91	-0.0403769	0.0528303	-0.764274	0.444704	0.666012
1548	ENSG00000082512	TRAF5	TNF receptor associated factor 5	1767.27	-0.523872	0.114005	-4.59515	4.3243e-06	5.51201e-05
1549	ENSG00000153363	LINC00467	long intergenic non-protein coding RNA 467	533.289	-0.0321725	0.0792313	-0.406057	0.6847	0.838123
1550	ENSG00000236809	NA	NA	163.588	-0.0210199	0.117335	-0.179144	0.857825	0.930071
1551	ENSG00000238137	NA	NA	38.6682	0.101996	0.212545	0.479882	0.631311	0.802606
1552	ENSG00000170385	SLC30A1	solute carrier family 30 member 1	9744.26	0.136865	0.0774704	1.76667	0.0772836	0.215197
1553	ENSG00000117650	NEK2	NIMA related kinase 2	568.404	0.236067	0.0859633	2.74614	0.00603007	0.0305819
1554	ENSG00000224763	NA	NA	106.156	0.371845	0.159522	2.33099	0.0197538	0.0791508
1555	ENSG00000123684	LPGAT1	lysophosphatidylglycerol acyltransferase 1	9647.51	0.0720967	0.0455395	1.58317	0.113383	0.282533
1556	ENSG00000212205	NA	NA	3.63497	-0.168035	0.793633	-0.211729	0.832319	NA
1557	ENSG00000143493	INTS7	integrator complex subunit 7	1692.95	0.111321	0.0609274	1.82711	0.0676834	0.196123
1558	ENSG00000143476	DTL	denticleless E3 ubiquitin protein ligase homolog	1334.68	0.20622	0.100324	2.05554	0.0398264	0.133933
1559	ENSG00000220749	RPL21P28	ribosomal protein L21 pseudogene 28	1733.15	-0.0994092	0.0692562	-1.43538	0.151178	0.342659
1560	ENSG00000066027	PPP2R5A	protein phosphatase 2 regulatory subunit B'alpha	4717.85	0.0767233	0.0621219	1.23505	0.216814	0.435359
1561	ENSG00000201544	SNORA16B	small nucleolar RNA, H/ACA box 16B	6.88764	-0.0368283	0.512868	-0.0718086	0.942754	NA
1562	ENSG00000065600	PACC1	proton activated chloride channel 1	4210.19	-0.13731	0.0473171	-2.90191	0.00370891	0.0205265
1563	ENSG00000117691	NENF	neudesin neurotrophic factor	2953.86	-0.021197	0.0672367	-0.31526	0.752564	0.875841
1564	ENSG00000162772	ATF3	activating transcription factor 3	1510.94	-0.584851	0.114482	-5.10867	3.24439e-07	5.03089e-06
1565	ENSG00000123685	BATF3	basic leucine zipper ATF-like transcription factor 3	282.694	0.333502	0.0989669	3.36983	0.000752148	0.00526846
1566	ENSG00000117697	NSL1	NSL1 component of MIS12 kinetochore complex	5538.3	0.196775	0.0653628	3.01051	0.00260813	0.01528
1567	ENSG00000203705	TATDN3	TatD DNase domain containing 3	3048.77	0.104598	0.0744687	1.40459	0.160142	0.35582
1568	ENSG00000162769	FLVCR1	feline leukemia virus subgroup C cellular receptor 1	706.331	-0.104475	0.109159	-0.957093	0.33852	0.570014
1569	ENSG00000174606	ANGEL2	angel homolog 2	2932.59	0.0780322	0.0695127	1.12256	0.261624	0.488628
1570	ENSG00000136643	RPS6KC1	ribosomal protein S6 kinase C1	2321.59	-0.0457423	0.0303594	-1.5067	0.131889	0.312583
1571	ENSG00000143499	SMYD2	SET and MYND domain containing 2	2598.59	0.00764432	0.0407813	0.187447	0.85131	0.926968
1572	ENSG00000152104	PTPN14	protein tyrosine phosphatase non-receptor type 14	2538.76	0.930354	0.251415	3.70048	0.000215195	0.00178558
1573	ENSG00000213036	NA	NA	1473.97	0.113208	0.0473941	2.38866	0.0169098	0.0703271
1574	ENSG00000117724	CENPF	centromere protein F	5044.44	0.257266	0.078411	3.28099	0.00103443	0.0069208
1575	ENSG00000250536	NA	NA	255.157	0.136623	0.114584	1.19234	0.233128	0.455424
1576	ENSG00000082482	KCNK2	potassium two pore domain channel subfamily K member 2	215.54	0.349668	0.53578	0.652633	0.513993	0.718569
1577	ENSG00000136636	KCTD3	potassium channel tetramerization domain containing 3	2160.56	-0.0104455	0.0984963	-0.106049	0.915543	0.961329
1578	ENSG00000092978	GPATCH2	G-patch domain containing 2	1274.84	0.0749832	0.0633701	1.18326	0.236707	0.459492
1579	ENSG00000067533	RRP15	ribosomal RNA processing 15 homolog	2084.77	0.0485125	0.0859666	0.564318	0.572537	0.759967
1580	ENSG00000232480	TGFB2-AS1	TGFB2 antisense RNA 1 (head to head)	39.8203	0.18461	0.657757	0.280666	0.778966	0.890503
1581	ENSG00000092969	TGFB2	transforming growth factor beta 2	1267.23	-0.0374192	0.630374	-0.0593603	0.952665	0.977424
1582	ENSG00000143353	LYPLAL1	lysophospholipase like 1	1912.74	-0.391396	0.0396035	-9.88288	4.93934e-23	3.64562e-21
1583	ENSG00000225920	NA	NA	24.4271	-0.329876	0.300533	-1.09763	0.272364	0.501689
1584	ENSG00000215817	ZC3H11B	zinc finger CCCH-type containing 11B	1918.82	0.1059	0.0645697	1.64009	0.100986	0.260949
1585	ENSG00000136628	EPRS1	glutamyl-prolyl-tRNA synthetase 1	14740	-0.0457445	0.0609251	-0.750832	0.452754	0.672979
1586	ENSG00000162813	BPNT1	3'(2'), 5'-bisphosphate nucleotidase 1	2279.75	-0.0107868	0.0629788	-0.171276	0.864007	0.934261
1587	ENSG00000067704	IARS2	isoleucyl-tRNA synthetase 2, mitochondrial	13853.3	-0.0204826	0.0501789	-0.408192	0.683133	0.83675
1588	ENSG00000232134	NA	NA	465.21	0.0351023	0.059832	0.58668	0.557418	0.749565
1589	ENSG00000118873	RAB3GAP2	RAB3 GTPase activating non-catalytic protein subunit 2	7078.54	-0.0798818	0.0634393	-1.25918	0.207964	0.423754
1590	ENSG00000218283	NA	NA	15701.6	0.0461227	0.0372192	1.23922	0.215265	0.433859
1591	ENSG00000226226	NA	NA	30.9444	0.371266	0.199075	1.86496	0.0621872	0.184888
1592	ENSG00000233012	NA	NA	201.995	0.271809	0.0872606	3.11491	0.00183998	0.0112761
1593	ENSG00000136630	HLX	H2.0 like homeobox	4280.73	-0.162796	0.0875489	-1.85949	0.0629576	0.186326
1594	ENSG00000143507	DUSP10	dual specificity phosphatase 10	1736.88	-0.320792	0.0606536	-5.28893	1.23037e-07	2.06102e-06
1595	ENSG00000276997	NA	NA	86.474	-0.0217434	0.129529	-0.167864	0.86669	0.935607
1596	ENSG00000143498	TAF1A	TATA-box binding protein associated factor, RNA polymerase I subunit A	384.243	-0.0662993	0.0932765	-0.710783	0.477219	0.691865
1597	ENSG00000154305	MIA3	MIA SH3 domain ER export factor 3	5085.91	-0.12925	0.0284825	-4.53788	5.68227e-06	7.02059e-05
1598	ENSG00000229399	NA	NA	833.882	-0.0437618	0.0947568	-0.461832	0.644202	0.811456
1599	ENSG00000186063	AIDA	axin interactor, dorsalization associated	4193.01	-0.0715288	0.0677348	-1.05601	0.290963	0.52262
1600	ENSG00000162819	BROX	BRO1 domain and CAAX motif containing	8577.97	-0.0271302	0.0632291	-0.429077	0.667867	0.825751
1601	ENSG00000197520	FAM177B	family with sequence similarity 177 member B	194.84	-0.356041	0.213842	-1.66497	0.0959179	0.25135
1602	ENSG00000228106	NA	NA	608.979	-0.0866477	0.0627192	-1.38152	0.16712	0.365627
1603	ENSG00000154309	DISP1	dispatched RND transporter family member 1	2184.15	-0.347574	0.0526897	-6.59663	4.20622e-11	1.1249e-09
1604	ENSG00000187554	TLR5	toll like receptor 5	1334.58	0.00792499	0.11151	0.0710696	0.943342	0.972878
1605	ENSG00000162909	CAPN2	calpain 2	15820.4	0.401076	0.143256	2.79971	0.0051149	0.0267239
1606	ENSG00000143514	TP53BP2	tumor protein p53 binding protein 2	4824.4	0.146716	0.0527516	2.78126	0.00541484	0.0279968
1607	ENSG00000227621	NA	NA	157.11	0.348581	0.153375	2.27274	0.0230416	0.0889559
1608	ENSG00000188460	NA	NA	6047.2	-0.152965	0.0486447	-3.14454	0.00166347	0.0103826
1609	ENSG00000272645	NA	NA	442.316	-0.123498	0.118572	-1.04154	0.297624	0.529617
1610	ENSG00000185495	NA	NA	271.244	0.0925286	0.131002	0.706313	0.479993	0.694296
1611	ENSG00000229930	NA	NA	31.9653	-0.128655	0.223978	-0.57441	0.56569	0.755894
1612	ENSG00000143756	FBXO28	F-box protein 28	5259.83	0.058731	0.0532977	1.10194	0.270487	0.499625
1613	ENSG00000236773	NA	NA	1393.12	-0.0910214	0.0867383	-1.04938	0.294004	0.526084
1614	ENSG00000143753	DEGS1	delta 4-desaturase, sphingolipid 1	15905.8	0.000113397	0.0408427	0.00277642	0.997785	0.998612
1615	ENSG00000143748	NVL	nuclear VCP like	1947.6	0.0608208	0.0339613	1.79089	0.0733115	0.207199
1616	ENSG00000143771	CNIH4	cornichon family AMPA receptor auxiliary protein 4	2981.95	0.0180084	0.0670389	0.268625	0.788218	0.896411
1617	ENSG00000162923	WDR26	WD repeat domain 26	28634.9	-0.0220036	0.0543329	-0.404978	0.685493	0.838458
1618	ENSG00000143786	CNIH3	cornichon family AMPA receptor auxiliary protein 3	1065.04	0.218448	0.0928307	2.35319	0.0186131	0.0757481
1619	ENSG00000229991	NA	NA	195.374	-0.171627	0.081375	-2.10909	0.0349371	0.121943
1620	ENSG00000233384	CNIH3-AS2	CNIH3 antisense RNA 2	63.7131	0.300865	0.237043	1.26924	0.204356	0.419228
1621	ENSG00000143815	LBR	lamin B receptor	17311.6	0.340241	0.0930428	3.65683	0.000255358	0.00207703
1622	ENSG00000154380	ENAH	ENAH actin regulator	3617.42	-0.227622	0.505306	-0.450463	0.652376	0.816348
1623	ENSG00000143742	SRP9	signal recognition particle 9	14304.5	-0.0253246	0.0364499	-0.694778	0.487194	0.698876
1624	ENSG00000143819	EPHX1	epoxide hydrolase 1	5930.9	-0.57861	0.0499139	-11.5922	4.51616e-31	5.22822e-29
1625	ENSG00000242861	NA	NA	146.09	-0.266727	0.125185	-2.13066	0.033117	0.117077
1626	ENSG00000196187	TMEM63A	transmembrane protein 63A	5178.85	-0.0296343	0.0698118	-0.424488	0.67121	0.828684
1627	ENSG00000143811	PYCR2	pyrroline-5-carboxylate reductase 2	3195.01	0.0121271	0.0519315	0.233521	0.815357	0.909697
1628	ENSG00000143751	SDE2	SDE2 telomere maintenance homolog	2446.25	0.102457	0.0734714	1.39452	0.163162	0.359939
1629	ENSG00000163041	H3-3A	H3.3 histone A	13025.8	-0.0236566	0.0571582	-0.41388	0.678962	0.834119
1630	ENSG00000270598	NA	NA	219.402	0.219164	0.12808	1.71115	0.087053	0.235006
1631	ENSG00000182827	ACBD3	acyl-CoA binding domain containing 3	5556.74	0.0288453	0.0623878	0.462356	0.643826	0.811299
1632	ENSG00000183814	LIN9	lin-9 DREAM MuvB core complex component	577.565	0.177786	0.0797236	2.23003	0.0257453	0.0968058
1633	ENSG00000143799	PARP1	poly(ADP-ribose) polymerase 1	18118.6	-0.0275608	0.086877	-0.31724	0.751062	0.875238
1634	ENSG00000177770	NA	NA	75.2583	0.107036	0.133064	0.804393	0.42117	0.644393
1635	ENSG00000143772	ITPKB	inositol-trisphosphate 3-kinase B	2337.05	0.0876064	0.0613201	1.42867	0.153098	0.345436
1636	ENSG00000143801	PSEN2	presenilin 2	2754.43	-0.283294	0.0643215	-4.40435	1.06101e-05	0.000123507
1637	ENSG00000163050	COQ8A	coenzyme Q8A	3841.57	-0.378134	0.0607232	-6.22718	4.74898e-10	1.11482e-08
1638	ENSG00000143776	CDC42BPA	CDC42 binding protein kinase alpha	4159.01	0.230176	0.0794302	2.89783	0.00375751	0.0207683
1639	ENSG00000236636	NA	NA	31.7037	-0.338926	0.207774	-1.63123	0.102842	0.26436
1640	ENSG00000232864	NA	NA	749.834	0.0820445	0.0675035	1.21541	0.22421	0.444318
1641	ENSG00000224834	NA	NA	903.129	0.0653517	0.114228	0.572118	0.567242	0.756784
1642	ENSG00000181450	ZNF678	zinc finger protein 678	584.602	0.139307	0.101538	1.37197	0.170072	0.37018
1643	ENSG00000143740	SNAP47	synaptosome associated protein 47	1551.21	-0.00265896	0.0628543	-0.0423035	0.966257	0.983324
1644	ENSG00000081692	JMJD4	jumonji domain containing 4	554.507	-0.0806363	0.0575243	-1.40178	0.160981	0.356894
1645	ENSG00000143761	ARF1	ADP ribosylation factor 1	43316.7	0.018811	0.0461482	0.407622	0.683551	0.837202
1646	ENSG00000143793	C1orf35	chromosome 1 open reading frame 35	1498.57	0.0941764	0.0685089	1.37466	0.169237	0.368851
1647	ENSG00000162910	MRPL55	mitochondrial ribosomal protein L55	1428.97	-0.0242882	0.0797656	-0.304494	0.760751	0.881095
1648	ENSG00000224566	NA	NA	568.828	-0.109975	0.0833179	-1.31994	0.186854	0.394087
1649	ENSG00000143774	GUK1	guanylate kinase 1	10356.9	-0.0564462	0.0681042	-0.828821	0.407205	0.631083
1650	ENSG00000181873	IBA57	iron-sulfur cluster assembly factor IBA57	831.559	0.0468062	0.0690167	0.678186	0.497654	0.706818
1651	ENSG00000154370	TRIM11	tripartite motif containing 11	2609.21	0.144654	0.0417919	3.4613	0.000537576	0.00395392
1652	ENSG00000181218	H2AW	H2A.W histone	234.661	-0.492962	0.090643	-5.4385	5.37301e-08	9.54937e-07
1653	ENSG00000168159	RNF187	ring finger protein 187	12932.6	-0.0217036	0.0654146	-0.331785	0.740051	0.86923
1654	ENSG00000199352	RNA5S1	RNA, 5S ribosomal 1	10.3706	-0.368875	0.987292	-0.373623	0.708685	NA
1655	ENSG00000201588	RNA5S2	RNA, 5S ribosomal 2	9.12772	0.112928	0.890534	0.126809	0.899092	NA
1656	ENSG00000199337	RNA5S3	RNA, 5S ribosomal 3	8.60986	-0.303962	0.885224	-0.343373	0.731318	NA
1657	ENSG00000200381	RNA5S4	RNA, 5S ribosomal 4	10.4752	0.672142	0.945145	0.711152	0.47699	NA
1658	ENSG00000199396	RNA5S5	RNA, 5S ribosomal 5	8.63929	-0.306121	0.95487	-0.32059	0.748521	NA
1659	ENSG00000200624	RNA5S6	RNA, 5S ribosomal 6	8.34214	-0.039639	0.966396	-0.0410174	0.967282	NA
1660	ENSG00000202521	RNA5S7	RNA, 5S ribosomal 7	7.92981	0.732633	1.12969	0.648523	0.516647	NA
1661	ENSG00000200343	RNA5S8	RNA, 5S ribosomal 8	10.1544	0.148091	1.00321	0.147617	0.882645	NA
1662	ENSG00000199910	RNA5S10	RNA, 5S ribosomal 10	9.53102	0.175937	0.859916	0.204598	0.837886	NA
1663	ENSG00000199334	RNA5S11	RNA, 5S ribosomal 11	10.1985	-0.178223	0.979945	-0.18187	0.855685	NA
1664	ENSG00000199270	RNA5S12	RNA, 5S ribosomal 12	7.64426	0.937643	1.00923	0.929063	0.352856	NA
1665	ENSG00000202526	RNA5S13	RNA, 5S ribosomal 13	11.9242	0.919457	0.934084	0.984341	0.324948	NA
1666	ENSG00000201355	RNA5S14	RNA, 5S ribosomal 14	10.4403	0.527891	1.08441	0.486799	0.626401	NA
1667	ENSG00000201925	RNA5S15	RNA, 5S ribosomal 15	10.1327	-0.322096	1.19025	-0.270612	0.78669	NA
1668	ENSG00000202257	RNA5S16	RNA, 5S ribosomal 16	9.73752	0.184554	0.999991	0.184556	0.853577	NA
1669	ENSG00000200370	RNA5S17	RNA, 5S ribosomal 17	9.02921	0.487715	0.969421	0.503099	0.614894	NA
1670	ENSG00000212237	NA	NA	15.1654	0.453705	0.303813	1.49337	0.13534	0.318331
1671	ENSG00000183929	NA	NA	57.4638	0.334458	0.17732	1.88618	0.0592708	0.178892
1672	ENSG00000234975	NA	NA	25157.4	-0.266473	0.139186	-1.91451	0.0555548	0.171129
1673	ENSG00000116574	RHOU	ras homolog family member U	16793.3	-0.0890257	0.0633601	-1.40507	0.159999	0.355596
1674	ENSG00000168118	RAB4A	RAB4A, member RAS oncogene family	6495.13	-0.0307027	0.0544471	-0.563899	0.572823	0.760255
1675	ENSG00000154429	CCSAP	centriole, cilia and spindle associated protein	3885.39	-0.11957	0.0644096	-1.85639	0.0633973	0.187267
1676	ENSG00000069248	NUP133	nucleoporin 133	4874.3	0.0112917	0.0405778	0.278272	0.780804	0.891699
1677	ENSG00000135776	ABCB10	ATP binding cassette subfamily B member 10	2692.11	0.0228037	0.069111	0.329957	0.741432	0.869894
1678	ENSG00000201492	NA	NA	5.17265	-0.012166	0.527066	-0.0230826	0.981584	NA
1679	ENSG00000135801	TAF5L	TATA-box binding protein associated factor 5 like	3093.12	0.0880006	0.0422005	2.0853	0.0370422	0.126969
1680	ENSG00000135763	URB2	URB2 ribosome biogenesis homolog	1146.23	0.165012	0.0923489	1.78683	0.0739653	0.208569
1681	ENSG00000143641	GALNT2	polypeptide N-acetylgalactosaminyltransferase 2	11313	-0.191771	0.119816	-1.60054	0.109478	0.275805
1682	ENSG00000177614	PGBD5	piggyBac transposable element derived 5	10034.9	-0.471161	0.059599	-7.90552	2.66811e-15	1.17438e-13
1683	ENSG00000135775	COG2	component of oligomeric golgi complex 2	5896.57	-0.111752	0.056617	-1.97382	0.0484025	0.155414
1684	ENSG00000135744	AGT	angiotensinogen	218.934	-1.01785	0.216567	-4.6999	2.60288e-06	3.43702e-05
1685	ENSG00000119280	C1orf198	chromosome 1 open reading frame 198	2667.89	-0.208588	0.268392	-0.777175	0.437056	0.658447
1686	ENSG00000143643	TTC13	tetratricopeptide repeat domain 13	2159.78	-0.00591658	0.0530757	-0.111474	0.91124	0.958084
1687	ENSG00000173409	ARV1	ARV1 homolog, fatty acid homeostasis modulator	1731.91	-0.0340422	0.052436	-0.649214	0.5162	0.720543
1688	ENSG00000182118	FAM89A	family with sequence similarity 89 member A	1747.04	0.249134	0.0423576	5.88169	4.06109e-09	8.3606e-08
1689	ENSG00000227934	NA	NA	527.372	0.205506	0.099527	2.06483	0.0389394	0.131736
1690	ENSG00000143633	C1orf131	chromosome 1 open reading frame 131	1341.87	0.0135206	0.0503838	0.268351	0.788429	0.89647
1691	ENSG00000116906	GNPAT	glyceronephosphate O-acyltransferase	5329.2	0.00262477	0.0284694	0.0921963	0.926542	0.966275
1692	ENSG00000116903	EXOC8	exocyst complex component 8	2803.52	0.00171878	0.069322	0.0247942	0.980219	0.990356
1693	ENSG00000010072	SPRTN	SprT-like N-terminal domain	1673.72	0.104262	0.0531285	1.96245	0.0497096	0.158437
1694	ENSG00000135766	EGLN1	egl-9 family hypoxia inducible factor 1	7276.18	0.0316708	0.0628334	0.504045	0.61423	0.789364
1695	ENSG00000233461	NA	NA	154.583	0.0794139	0.160676	0.494248	0.621131	0.794634
1696	ENSG00000116918	TSNAX	translin associated factor X	5995.22	0.00918528	0.0341316	0.269113	0.787842	0.896165
1697	ENSG00000162946	DISC1	DISC1 scaffold protein	2396.8	-0.129883	0.0675509	-1.92274	0.0545121	0.169069
1698	ENSG00000116991	SIPA1L2	signal induced proliferation associated 1 like 2	7937.29	0.0868871	0.0589652	1.47353	0.140608	0.32627
1699	ENSG00000212916	MAP10	microtubule associated protein 10	180.495	-0.676297	0.116543	-5.80298	6.51463e-09	1.30928e-07
1700	ENSG00000135778	NTPCR	nucleoside-triphosphatase, cancer-related	4189.31	-0.0160769	0.0649953	-0.247355	0.804633	0.904129
1701	ENSG00000135749	PCNX2	pecanex 2	566.315	-0.126424	0.13712	-0.921994	0.356532	0.585363
1702	ENSG00000225486	NA	NA	667.799	0.0764736	0.0551839	1.3858	0.16581	0.363454
1703	ENSG00000235605	NA	NA	422.454	0.0230536	0.140558	0.164014	0.86972	0.936724
1704	ENSG00000231663	COA6-AS1	COA6 antisense RNA 1	32.1512	-0.204105	0.274921	-0.742413	0.457837	0.677259
1705	ENSG00000168275	COA6	cytochrome c oxidase assembly factor 6	1629.54	0.0429678	0.0789092	0.544522	0.586082	0.769335
1706	ENSG00000059588	TARBP1	TAR (HIV-1) RNA binding protein 1	4572.36	0.116103	0.0865073	1.34212	0.179558	0.383923
1707	ENSG00000168264	IRF2BP2	interferon regulatory factor 2 binding protein 2	19419.9	0.14132	0.0750137	1.88392	0.0595754	0.179587
1708	ENSG00000237520	NA	NA	17.1598	0.0594567	0.336189	0.176855	0.859622	0.931427
1709	ENSG00000238005	LOC101927851	uncharacterized LOC101927851	251.254	0.313145	0.0869618	3.60095	0.000317051	0.00249978
1710	ENSG00000258082	NA	NA	201.313	0.164119	0.133936	1.22536	0.22044	0.439632
1711	ENSG00000173726	TOMM20	translocase of outer mitochondrial membrane 20	12243.5	-0.0756539	0.0317082	-2.38594	0.0170355	0.0706412
1712	ENSG00000054267	ARID4B	AT-rich interaction domain 4B	7966.69	-0.0208883	0.037113	-0.562831	0.57355	0.760802
1713	ENSG00000152904	GGPS1	geranylgeranyl diphosphate synthase 1	2629.03	0.0675248	0.0445053	1.51723	0.129209	0.30845
1714	ENSG00000116957	NA	NA	2320.49	0.0343777	0.0450343	0.763367	0.445245	0.666625
1715	ENSG00000229795	NA	NA	14.4646	0.310479	0.304213	1.0206	0.307446	0.5393
1716	ENSG00000162885	B3GALNT2	beta-1,3-N-acetylgalactosaminyltransferase 2	1320.29	0.0991217	0.100823	0.98313	0.325543	0.557036
1717	ENSG00000143669	LYST	lysosomal trafficking regulator	5149.12	-0.027314	0.125683	-0.217324	0.827956	0.916173
1718	ENSG00000235674	NA	NA	656.052	0.0810201	0.236506	0.342571	0.731921	0.86512
1719	ENSG00000116962	NID1	nidogen 1	1903.98	0.382977	0.302266	1.26702	0.205149	0.420091
1720	ENSG00000235371	NA	NA	1174.09	0.0373732	0.0949794	0.393487	0.69396	0.843714
1721	ENSG00000077585	GPR137B	G protein-coupled receptor 137B	12147.7	-0.560105	0.0619254	-9.04483	1.49904e-19	8.85901e-18
1722	ENSG00000086619	ERO1B	endoplasmic reticulum oxidoreductase 1 beta	1869.06	-0.175272	0.0570226	-3.07373	0.002114	0.0127656
1723	ENSG00000237922	NA	NA	95.1434	0.20849	0.152845	1.36406	0.172549	0.374093
1724	ENSG00000116977	LGALS8	galectin 8	6208.75	0.0260547	0.0991408	0.262805	0.792701	0.898426
1725	ENSG00000119285	HEATR1	HEAT repeat containing 1	3982.45	0.0662245	0.0965362	0.686007	0.492709	0.703121
1726	ENSG00000116984	MTR	5-methyltetrahydrofolate-homocysteine methyltransferase	8258.77	-0.0455495	0.0731661	-0.62255	0.533581	0.732687
1727	ENSG00000237991	NA	NA	765.877	-0.00439674	0.086494	-0.0508329	0.959459	0.980564
1728	ENSG00000228818	NA	NA	4229.71	0.0170429	0.0810965	0.210155	0.833546	0.918662
1729	ENSG00000223694	NA	NA	82.2185	0.14183	0.157034	0.90318	0.36643	0.594395
1730	ENSG00000091483	FH	fumarate hydratase	4803.24	0.0548201	0.0344591	1.59088	0.111637	0.279291
1731	ENSG00000117009	KMO	kynurenine 3-monooxygenase	938.637	-0.594432	0.102435	-5.80304	6.51236e-09	1.30928e-07
1732	ENSG00000054277	OPN3	opsin 3	658.008	-0.321305	0.0830412	-3.86922	0.000109184	0.000984225
1733	ENSG00000203668	CHML	CHM like Rab escort protein	1030.46	0.472537	0.187817	2.51594	0.0118715	0.0533364
1734	ENSG00000174371	EXO1	exonuclease 1	808.062	0.273963	0.0576108	4.75541	1.98044e-06	2.69078e-05
1735	ENSG00000213026	NA	NA	152.764	0.28855	0.159145	1.81313	0.0698121	0.20013
1736	ENSG00000197769	MAP1LC3C	microtubule associated protein 1 light chain 3 gamma	91.3741	-0.900183	0.254676	-3.53461	0.000408373	0.00312888
1737	ENSG00000226750	NA	NA	20.7191	0.359874	0.255655	1.40765	0.159234	0.354547
1738	ENSG00000230199	NA	NA	5.5645	-0.0293974	0.483653	-0.060782	0.951533	NA
1739	ENSG00000214837	LINC01347	long intergenic non-protein coding RNA 1347	157.564	-0.157738	0.141533	-1.1145	0.265064	0.492595
1740	ENSG00000143702	CEP170	centrosomal protein 170	18434.7	-0.168474	0.0660007	-2.55261	0.010692	0.0491075
1741	ENSG00000227230	NA	NA	55.0413	-0.211471	0.183275	-1.15384	0.248565	0.473646
1742	ENSG00000054282	SDCCAG8	serologically defined colon cancer antigen 8	8032.87	-0.432933	0.0599558	-7.22087	5.16555e-13	1.7891e-11
1743	ENSG00000224727	NA	NA	197.118	0.0828053	0.0857615	0.965531	0.334279	0.565791
1744	ENSG00000265201	MIR4677	microRNA 4677	3.01655	-0.603816	0.68837	-0.877168	0.380396	NA
1745	ENSG00000117020	AKT3	AKT serine/threonine kinase 3	1137.64	0.36931	0.327191	1.12873	0.259011	0.485721
1746	ENSG00000179456	ZBTB18	zinc finger and BTB domain containing 18	1581.41	0.356034	0.0475191	7.49245	6.76006e-14	2.6027e-12
1747	ENSG00000035687	ADSS2	adenylosuccinate synthase 2	3606.14	0.10594	0.0399596	2.65119	0.00802097	0.0387012
1748	ENSG00000121644	DESI2	desumoylating isopeptidase 2	3909.33	0.0402827	0.0775235	0.51962	0.603329	0.781355
1749	ENSG00000153187	HNRNPU	heterogeneous nuclear ribonucleoprotein U	45816.2	0.0751346	0.026468	2.8387	0.00452981	0.0242749
1750	ENSG00000203666	EFCAB2	EF-hand calcium binding domain 2	529.944	-0.0973767	0.0698498	-1.39409	0.163292	0.360119
1751	ENSG00000185420	SMYD3	SET and MYND domain containing 3	775.333	-0.144722	0.120804	-1.19799	0.23092	0.452995
1752	ENSG00000162851	TFB2M	transcription factor B2, mitochondrial	901.224	0.0175349	0.0783829	0.223708	0.822984	0.913274
1753	ENSG00000162852	CNST	consortin, connexin sorting protein	2876.53	-0.0946906	0.0705896	-1.34142	0.179783	0.384213
1754	ENSG00000143653	SCCPDH	saccharopine dehydrogenase (putative)	11544.2	0.0383907	0.0611934	0.627366	0.53042	0.730453
1755	ENSG00000235386	NA	NA	47.6252	0.525499	0.645799	0.813719	0.415806	0.639719
1756	ENSG00000153207	AHCTF1	AT-hook containing transcription factor 1	3447.21	0.0773767	0.0431034	1.79514	0.0726313	0.205803
1757	ENSG00000277462	ZNF670	zinc finger protein 670	349.906	0.370779	0.0988847	3.74961	0.000177112	0.00150203
1758	ENSG00000215796	NA	NA	110.048	0.143781	0.1915	0.750818	0.452762	0.672979
1759	ENSG00000188295	ZNF669	zinc finger protein 669	462.141	0.139063	0.0745526	1.8653	0.0621396	0.184779
1760	ENSG00000196418	ZNF124	zinc finger protein 124	1595.02	0.154851	0.0848919	1.8241	0.0681372	0.1971
1761	ENSG00000259865	NA	NA	1146.2	-0.0897271	0.0903244	-0.993388	0.320521	0.551956
1762	ENSG00000227671	NA	NA	3908.98	0.163053	0.0706716	2.3072	0.0210439	0.0829488
1763	ENSG00000252516	NA	NA	13.4437	-0.401972	0.352464	-1.14046	0.254094	0.480259
1764	ENSG00000214144	NA	NA	291.68	0.124499	0.106585	1.16808	0.242776	0.466508
1765	ENSG00000162714	ZNF496	zinc finger protein 496	2863.34	0.128777	0.0431135	2.98693	0.00281794	0.016328
1766	ENSG00000162711	NLRP3	NLR family pyrin domain containing 3	8942.73	0.248295	0.0984407	2.52228	0.0116598	0.052581
1767	ENSG00000232908	NA	NA	39.8981	-0.0255583	0.196944	-0.129775	0.896745	0.951299
1768	ENSG00000175137	SH3BP5L	SH3 binding domain protein 5 like	4467.46	-0.0209687	0.0457137	-0.458696	0.646452	0.81279
1769	ENSG00000171161	ZNF672	zinc finger protein 672	2787.05	0.0581544	0.0640904	0.907381	0.364205	0.592302
1770	ENSG00000171163	ZNF692	zinc finger protein 692	1368.74	0.00599102	0.0972677	0.0615931	0.950887	0.976658
1771	ENSG00000185220	PGBD2	piggyBac transposable element derived 2	439.709	0.101777	0.0816492	1.24652	0.212575	0.430138
1772	ENSG00000233084	NA	NA	114.64	-0.0654696	0.108643	-0.602612	0.546767	0.741851
1773	ENSG00000035115	SH3YL1	SH3 and SYLF domain containing 1	1651.73	-0.114162	0.0492657	-2.31727	0.020489	0.0811314
1774	ENSG00000143727	ACP1	acid phosphatase 1	6014.57	-0.00661541	0.0330745	-0.200016	0.841468	0.922341
1775	ENSG00000151353	TMEM18	transmembrane protein 18	1466.11	0.0131224	0.0440115	0.298158	0.765582	0.883811
1776	ENSG00000130508	PXDN	peroxidasin	9472.51	0.849458	0.285129	2.97921	0.0028899	0.016665
1777	ENSG00000032389	EIPR1	EARP complex and GARP complex interacting protein 1	3462.28	0.0477554	0.0719449	0.663777	0.506833	0.713346
1778	ENSG00000171853	TRAPPC12	trafficking protein particle complex 12	6521.38	-0.00982858	0.0480702	-0.204463	0.837992	0.921398
1779	ENSG00000225234	NA	NA	86.4703	0.0325108	0.185867	0.174914	0.861147	0.932458
1780	ENSG00000271868	NA	NA	21.6907	0.0533024	0.289563	0.184079	0.853952	0.92808
1781	ENSG00000182551	ADI1	acireductone dioxygenase 1	13493.5	-0.000866211	0.0801465	-0.0108078	0.991377	0.995618
1782	ENSG00000235078	NA	NA	47.2129	-0.0652189	0.200922	-0.324599	0.745485	0.872226
1783	ENSG00000242282	NA	NA	95.6432	-0.0120101	0.133239	-0.0901399	0.928176	0.966502
1784	ENSG00000171865	RNASEH1	ribonuclease H1	1069.1	0.0622634	0.0814162	0.764755	0.444418	0.665751
1785	ENSG00000234171	RNASEH1-AS1	RNASEH1 antisense RNA 1	398.64	0.147982	0.0832523	1.77751	0.0754843	0.211757
1786	ENSG00000171863	RPS7	ribosomal protein S7	7987.52	0.0353191	0.070008	0.5045	0.61391	0.789133
1787	ENSG00000188765	NA	NA	8.24144	-0.0833348	0.427096	-0.19512	0.845299	NA
1788	ENSG00000176887	SOX11	SRY-box transcription factor 11	1244.98	0.364295	0.514946	0.707444	0.47929	0.693754
1789	ENSG00000231610	NA	NA	67.1901	0.537117	0.191246	2.80851	0.00497707	0.0261412
1790	ENSG00000134326	CMPK2	cytidine/uridine monophosphate kinase 2	1136.93	-0.318399	0.118783	-2.68052	0.00735086	0.0360249
1791	ENSG00000134321	RSAD2	radical S-adenosyl methionine domain containing 2	297.011	-0.752124	0.121106	-6.21045	5.28328e-10	1.22326e-08
1792	ENSG00000151692	RNF144A	ring finger protein 144A	251.36	1.02163	0.221858	4.6049	4.12669e-06	5.28004e-05
1793	ENSG00000213774	NA	NA	105.689	0.177421	0.246425	0.71998	0.471537	0.688189
1794	ENSG00000235092	NA	NA	73.5591	0.637591	0.190193	3.35234	0.000801319	0.00557362
1795	ENSG00000115738	ID2	inhibitor of DNA binding 2	11462.7	-0.266457	0.0665226	-4.00551	6.18834e-05	0.000588938
1796	ENSG00000134313	KIDINS220	kinase D interacting substrate 220	12841.8	-0.00795694	0.0637807	-0.124755	0.900718	0.953316
1797	ENSG00000143797	MBOAT2	membrane bound O-acyltransferase domain containing 2	1027.74	0.227563	0.537654	0.423252	0.672112	0.829087
1798	ENSG00000151693	ASAP2	ArfGAP with SH3 domain, ankyrin repeat and PH domain 2	870.554	0.66049	0.144337	4.57604	4.73867e-06	5.98155e-05
1799	ENSG00000213772	NA	NA	301.589	0.0204055	0.166197	0.122779	0.902282	0.953983
1800	ENSG00000119185	ITGB1BP1	integrin subunit beta 1 binding protein 1	4248.09	0.117937	0.0482358	2.445	0.0144851	0.0622654
1801	ENSG00000119203	CPSF3	cleavage and polyadenylation specific factor 3	5992.01	0.0623973	0.0479433	1.30148	0.193094	0.403531
1802	ENSG00000134330	IAH1	isoamyl acetate hydrolyzing esterase 1 (putative)	1783.93	0.23348	0.0923065	2.5294	0.0114259	0.0517608
1803	ENSG00000151694	ADAM17	ADAM metallopeptidase domain 17	4583.08	-0.0941782	0.0798206	-1.17987	0.238051	0.461044
1804	ENSG00000134308	YWHAQ	tyrosine 3-monooxygenase/tryptophan 5-monooxygenase activation protein theta	17483.8	0.132737	0.106519	1.24613	0.212717	0.43022
1805	ENSG00000115750	TAF1B	TATA-box binding protein associated factor, RNA polymerase I subunit B	1484.18	0.265861	0.075512	3.52077	0.000430288	0.00328138
1806	ENSG00000269973	NA	NA	270.915	0.166203	0.109273	1.52099	0.128263	0.306938
1807	ENSG00000260077	NA	NA	517.04	0.0500465	0.076781	0.651808	0.514525	0.719194
1808	ENSG00000172059	KLF11	Kruppel like factor 11	2266.24	-0.0119081	0.0897338	-0.132705	0.894427	0.950241
1809	ENSG00000171848	RRM2	ribonucleotide reductase regulatory subunit M2	3774.78	0.227425	0.106236	2.14076	0.0322934	0.114941
1810	ENSG00000115756	HPCAL1	hippocalcin like 1	11292.3	0.143457	0.0844377	1.69897	0.0893251	0.239115
1811	ENSG00000115758	ODC1	ornithine decarboxylase 1	6231.2	0.374353	0.189818	1.97217	0.0485902	0.155691
1812	ENSG00000115761	NOL10	nucleolar protein 10	2321.52	0.0717853	0.068266	1.05155	0.293005	0.524838
1813	ENSG00000143870	PDIA6	protein disulfide isomerase family A member 6	18812.8	0.0545386	0.0522362	1.04408	0.29645	0.528377
1814	ENSG00000162976	SLC66A3	solute carrier family 66 member 3	4185.76	0.330626	0.0680385	4.8594	1.17744e-06	1.67236e-05
1815	ENSG00000134318	ROCK2	Rho associated coiled-coil containing protein kinase 2	7234.32	0.251001	0.0722332	3.47488	0.000511089	0.00379785
1816	ENSG00000230154	NA	NA	139.272	-0.0964603	0.162462	-0.593741	0.552685	0.745619
1817	ENSG00000169016	E2F6	E2F transcription factor 6	1266.8	-0.0366516	0.0402625	-0.910317	0.362655	0.590919
1818	ENSG00000196208	GREB1	growth regulating estrogen receptor binding 1	588.481	-1.95536	0.124774	-15.6713	2.37853e-55	8.93375e-53
1819	ENSG00000134324	LPIN1	lipin 1	5389.08	-0.268282	0.0617905	-4.3418	1.41318e-05	0.000158708
1820	ENSG00000071575	TRIB2	tribbles pseudokinase 2	3265.71	-0.461791	0.126828	-3.64108	0.000271497	0.00219247
1821	ENSG00000151779	NBAS	NBAS subunit of NRZ tethering complex	3988.12	-0.0790219	0.044799	-1.76392	0.0777454	0.216198
1822	ENSG00000079785	DDX1	DEAD-box helicase 1	9579.06	0.0562145	0.0825312	0.681131	0.495789	0.705264
1823	ENSG00000197872	FAM49A	family with sequence similarity 49 member A	7521.51	0.128826	0.0742936	1.73401	0.0829162	0.227139
1824	ENSG00000163029	SMC6	structural maintenance of chromosomes 6	4294.09	0.131186	0.0575484	2.27958	0.0226328	0.0876983
1825	ENSG00000178295	GEN1	GEN1 Holliday junction 5' flap endonuclease	2444.26	0.0901504	0.097953	0.920344	0.357393	0.58596
1826	ENSG00000240857	RDH14	retinol dehydrogenase 14	1166.75	-0.0572865	0.0464522	-1.23323	0.217489	0.435761
1827	ENSG00000183891	TTC32	tetratricopeptide repeat domain 32	278.493	0.0706804	0.118392	0.597006	0.550504	0.744206
1828	ENSG00000118965	WDR35	WD repeat domain 35	833.01	-0.167479	0.154258	-1.08571	0.277608	0.507811
1829	ENSG00000068697	LAPTM4A	lysosomal protein transmembrane 4 alpha	32803.3	0.0496354	0.0279908	1.77327	0.0761833	0.212937
1830	ENSG00000115884	SDC1	syndecan 1	1773.74	0.626163	0.564519	1.1092	0.267345	0.49542
1831	ENSG00000235411	NA	NA	1017.06	0.134571	0.0531749	2.53071	0.0113831	0.0516501
1832	ENSG00000055917	PUM2	pumilio RNA binding family member 2	14449.2	0.0803172	0.0660573	1.21587	0.224033	0.444073
1833	ENSG00000143878	RHOB	ras homolog family member B	11778.1	0.212182	0.0279946	7.5794	3.47158e-14	1.37738e-12
1834	ENSG00000279307	NA	NA	406.937	-0.1281	0.155124	-0.825791	0.408922	0.632815
1835	ENSG00000118960	HS1BP3	HCLS1 binding protein 3	5797.6	-0.029845	0.0896632	-0.332856	0.739243	0.869014
1836	ENSG00000118961	LDAH	lipid droplet associated hydrolase	2640.45	-0.109851	0.0443098	-2.47915	0.0131697	0.057952
1837	ENSG00000119778	ATAD2B	ATPase family AAA domain containing 2B	2263.77	0.366861	0.086901	4.2216	2.4258e-05	0.000257543
1838	ENSG00000173960	UBXN2A	UBX domain protein 2A	1930.61	-0.0242111	0.0672498	-0.360018	0.718834	0.858517
1839	ENSG00000234946	NA	NA	39.3539	0.0722268	0.217652	0.331846	0.740006	0.86923
1840	ENSG00000163026	WDCP	WD repeat and coiled coil containing	1035.82	-0.052594	0.0570817	-0.92138	0.356852	0.58547
1841	ENSG00000119782	FKBP1B	FKBP prolyl isomerase 1B	361.279	-0.175875	0.0862457	-2.03923	0.0414266	0.137888
1842	ENSG00000115128	SF3B6	splicing factor 3b subunit 6	3997.34	0.0385981	0.0734888	0.525224	0.599427	0.779228
1843	ENSG00000219626	FAM228B	family with sequence similarity 228 member B	426.958	-0.0825598	0.0789936	-1.04515	0.295956	0.527719
1844	ENSG00000115129	TP53I3	tumor protein p53 inducible protein 3	1845.15	-0.194749	0.0579196	-3.36241	0.000772664	0.00540098
1845	ENSG00000198399	ITSN2	intersectin 2	11957.7	-0.0138443	0.0860568	-0.160874	0.872192	0.938072
1846	ENSG00000084676	NCOA1	nuclear receptor coactivator 1	4861.56	-0.0351439	0.0515696	-0.681485	0.495564	0.705172
1847	ENSG00000184924	PTRHD1	peptidyl-tRNA hydrolase domain containing 1	894.505	-0.0218073	0.064741	-0.33684	0.736238	0.867654
1848	ENSG00000138092	CENPO	centromere protein O	1038.36	0.129954	0.0726277	1.78932	0.0735627	0.207746
1849	ENSG00000138031	ADCY3	adenylate cyclase 3	2675.02	-0.171639	0.0809907	-2.11924	0.0340701	0.11967
1850	ENSG00000271936	NA	NA	60.808	-0.150356	0.174645	-0.860925	0.38928	0.615607
1851	ENSG00000115137	DNAJC27	DnaJ heat shock protein family (Hsp40) member C27	517.019	-0.0721567	0.0835462	-0.863674	0.387767	0.613689
1852	ENSG00000229593	NA	NA	201.829	-0.0456518	0.0872102	-0.523469	0.600648	0.779738
1853	ENSG00000119772	DNMT3A	DNA methyltransferase 3 alpha	4661.68	0.0288387	0.0483588	0.596349	0.550942	0.744486
1854	ENSG00000235072	NA	NA	84.4117	-0.574443	0.210497	-2.72899	0.00635294	0.0319957
1855	ENSG00000138101	DTNB	dystrobrevin beta	3876.85	-0.497878	0.0486754	-10.2285	1.47744e-24	1.21221e-22
1856	ENSG00000143970	ASXL2	ASXL transcriptional regulator 2	7770.87	0.0381186	0.0975526	0.390749	0.695983	0.844771
1857	ENSG00000217643	NA	NA	51.1083	0.182267	0.155994	1.16842	0.242637	0.466506
1858	ENSG00000084731	KIF3C	kinesin family member 3C	4793.89	-0.00224036	0.0539472	-0.0415288	0.966874	0.983516
1859	ENSG00000268412	NA	NA	1057.96	-0.0684794	0.115583	-0.592471	0.553536	0.746319
1860	ENSG00000084733	RAB10	RAB10, member RAS oncogene family	27603.3	-0.100437	0.0469221	-2.1405	0.0323142	0.114984
1861	ENSG00000231655	NA	NA	12.6285	-0.288605	0.317386	-0.909318	0.363182	NA
1862	ENSG00000214465	NA	NA	109.856	0.0738107	0.141521	0.521554	0.601981	0.780506
1863	ENSG00000237951	NA	NA	25.7195	0.306346	0.241859	1.26663	0.205286	0.42027
1864	ENSG00000084754	HADHA	hydroxyacyl-CoA dehydrogenase trifunctional multienzyme complex subunit alpha	19397.6	-0.0198987	0.0684288	-0.290794	0.771209	0.886794
1865	ENSG00000138029	HADHB	hydroxyacyl-CoA dehydrogenase trifunctional multienzyme complex subunit beta	11457.2	-0.0424763	0.0560564	-0.757742	0.448605	0.669462
1866	ENSG00000138018	SELENOI	selenoprotein I	3292.49	0.0996377	0.086117	1.157	0.247271	0.471979
1867	ENSG00000213699	SLC35F6	solute carrier family 35 member F6	6918.87	-0.0465986	0.0527147	-0.883978	0.376708	0.604091
1868	ENSG00000115163	CENPA	centromere protein A	626.676	0.40098	0.0735738	5.45004	5.03576e-08	9.00681e-07
1869	ENSG00000084764	MAPRE3	microtubule associated protein RP/EB family member 3	1232.06	-0.611079	0.137702	-4.43769	9.09281e-06	0.000107398
1870	ENSG00000119777	TMEM214	transmembrane protein 214	6172.9	-0.0611738	0.0560263	-1.09188	0.274888	0.504595
1871	ENSG00000084693	AGBL5	ATP/GTP binding protein like 5	1198.73	0.0398999	0.0796588	0.500885	0.616452	0.791017
1872	ENSG00000229122	NA	NA	15.5797	0.0760516	0.347945	0.218574	0.826982	0.915697
1873	ENSG00000272148	NA	NA	17.3665	-0.145017	0.307149	-0.472137	0.636829	0.806268
1874	ENSG00000228474	OST4	oligosaccharyltransferase complex subunit 4, non-catalytic	5295.03	0.00330671	0.0797033	0.0414878	0.966907	0.983516
1875	ENSG00000138080	EMILIN1	elastin microfibril interfacer 1	2936.98	-0.187015	0.571089	-0.32747	0.743312	0.871207
1876	ENSG00000138030	KHK	ketohexokinase	299.127	0.0189881	0.119396	0.159034	0.873642	0.938748
1877	ENSG00000138073	PREB	prolactin regulatory element binding	6416.23	0.0283423	0.0394452	0.718525	0.472434	0.688875
1878	ENSG00000138074	SLC5A6	solute carrier family 5 member 6	2758.97	-0.00387819	0.0520801	-0.074466	0.94064	0.971759
1879	ENSG00000138085	ATRAID	all-trans retinoic acid induced differentiation factor	6447.77	-0.0196642	0.0589347	-0.33366	0.738636	0.868663
1880	ENSG00000084774	CAD	carbamoyl-phosphate synthetase 2, aspartate transcarbamylase, and dihydroorotase	4454.95	0.0147662	0.0787422	0.187526	0.851248	0.926968
1881	ENSG00000163794	UCN	urocortin	64.0003	-0.399018	0.269756	-1.47918	0.139092	0.324061
1882	ENSG00000115204	MPV17	mitochondrial inner membrane protein MPV17	5227.47	-0.155264	0.0489735	-3.17037	0.00152246	0.00963082
1883	ENSG00000115207	GTF3C2	general transcription factor IIIC subunit 2	4927.31	0.0447983	0.0496462	0.902351	0.36687	0.594862
1884	ENSG00000234072	NA	NA	478.402	0.235082	0.0792468	2.96645	0.0030126	0.0172606
1885	ENSG00000115211	EIF2B4	eukaryotic translation initiation factor 2B subunit delta	3333.82	0.0949131	0.0424017	2.23843	0.0251933	0.0951546
1886	ENSG00000115234	SNX17	sorting nexin 17	18461.7	0.1178	0.052863	2.22841	0.0258534	0.0971251
1887	ENSG00000163795	ZNF513	zinc finger protein 513	1946.3	0.175857	0.0637064	2.76043	0.00577255	0.0294676
1888	ENSG00000115241	PPM1G	protein phosphatase, Mg2+/Mn2+ dependent 1G	11293.1	0.0989931	0.0509307	1.94368	0.051934	0.163675
1889	ENSG00000213453	NA	NA	1375.7	-0.23908	0.133237	-1.79439	0.0727509	0.206038
1890	ENSG00000115216	NRBP1	nuclear receptor binding protein 1	14154.6	-0.0355835	0.0378283	-0.940657	0.34688	0.576525
1891	ENSG00000138002	IFT172	intraflagellar transport 172	1151.61	-0.0266813	0.0567131	-0.470461	0.638026	0.806861
1892	ENSG00000115226	FNDC4	fibronectin type III domain containing 4	161.096	0.289689	0.573526	0.505102	0.613487	0.78883
1893	ENSG00000243943	ZNF512	zinc finger protein 512	1416.94	0.0229534	0.051664	0.444282	0.656839	0.819623
1894	ENSG00000176714	CCDC121	coiled-coil domain containing 121	158.613	-0.0995562	0.0933082	-1.06696	0.28599	0.516211
1895	ENSG00000198522	GPN1	GPN-loop GTPase 1	2731.95	0.0670106	0.0481093	1.39288	0.163655	0.360743
1896	ENSG00000119760	SUPT7L	SPT7 like, STAGA complex gamma subunit	5607.54	-0.0424366	0.0407451	-1.04151	0.297637	0.529617
1897	ENSG00000163798	SLC4A1AP	solute carrier family 4 member 1 adaptor protein	4403.32	-0.0134434	0.0495734	-0.271182	0.786251	0.895022
1898	ENSG00000243147	MRPL33	mitochondrial ribosomal protein L33	2439.95	0.0424373	0.0657934	0.645008	0.518922	0.722354
1899	ENSG00000171174	RBKS	ribokinase	215.017	-0.191489	0.126969	-1.50816	0.131514	0.312066
1900	ENSG00000158019	BABAM2	BRISC and BRCA1 A complex member 2	3386.24	-0.262394	0.055025	-4.76863	1.85483e-06	2.54055e-05
1901	ENSG00000265321	MIR4263	microRNA 4263	14.5596	-0.494687	0.352861	-1.40193	0.160936	0.35688
1902	ENSG00000075426	FOSL2	FOS like 2, AP-1 transcription factor subunit	16909.5	-0.0620517	0.101039	-0.614133	0.539127	0.736886
1903	ENSG00000163803	PLB1	phospholipase B1	4602.19	-0.281933	0.068021	-4.14479	3.40127e-05	0.000346942
1904	ENSG00000230730	NA	NA	77.0915	-0.346085	0.143948	-2.40423	0.0162065	0.0680722
1905	ENSG00000213639	PPP1CB	protein phosphatase 1 catalytic subunit beta	15286.9	-0.0492482	0.0299082	-1.64665	0.0996309	0.258356
1906	ENSG00000171103	TRMT61B	tRNA methyltransferase 61B	757.247	0.0519232	0.0681174	0.762261	0.445904	0.66714
1907	ENSG00000163811	WDR43	WD repeat domain 43	4807.56	0.122617	0.0824631	1.48693	0.137032	0.321326
1908	ENSG00000115295	CLIP4	CAP-Gly domain containing linker protein family member 4	2426.88	-0.237966	0.126853	-1.87592	0.0606664	0.181613
1909	ENSG00000119801	YPEL5	yippee like 5	10843.6	-0.0847153	0.0350774	-2.41509	0.0157311	0.0664387
1910	ENSG00000213626	LBH	LBH regulator of WNT signaling pathway	30161.8	-0.181041	0.0878269	-2.06134	0.0392709	0.132539
1911	ENSG00000172954	LCLAT1	lysocardiolipin acyltransferase 1	3415.3	-0.0124547	0.0751548	-0.165721	0.868377	0.936157
1912	ENSG00000013016	EHD3	EH domain containing 3	1176.59	0.293533	0.373311	0.786296	0.431694	0.653573
1913	ENSG00000242272	NA	NA	95.902	0.254868	0.134082	1.90083	0.057324	0.17508
1914	ENSG00000162959	MEMO1	mediator of cell motility 1	379.57	0.0829902	0.0663841	1.25015	0.211244	0.428471
1915	ENSG00000162961	DPY30	dpy-30 histone methyltransferase complex regulatory subunit	2123.72	-0.0176899	0.0566845	-0.312077	0.754982	0.877809
1916	ENSG00000021574	SPAST	spastin	3253.13	0.100067	0.0604515	1.65532	0.0978601	0.255173
1917	ENSG00000152683	SLC30A6	solute carrier family 30 member 6	3878.44	0.0677759	0.0657812	1.03032	0.302858	0.534616
1918	ENSG00000229816	NA	NA	481.201	-0.00609675	0.103079	-0.0591463	0.952836	0.977424
1919	ENSG00000091106	NLRC4	NLR family CARD domain containing 4	5091.63	-0.0127915	0.0693038	-0.184572	0.853565	0.927898
1920	ENSG00000119820	YIPF4	Yip1 domain family member 4	8401.09	-0.0557709	0.0346999	-1.60723	0.108003	0.273279
1921	ENSG00000115760	BIRC6	baculoviral IAP repeat containing 6	14139.2	0.0183227	0.102931	0.178009	0.858716	0.930654
1922	ENSG00000276334	NA	NA	64.5151	-0.197054	0.28327	-0.695642	0.486653	0.698608
1923	ENSG00000018699	TTC27	tetratricopeptide repeat domain 27	1346.06	0.086386	0.116476	0.741666	0.45829	0.677573
1924	ENSG00000049323	LTBP1	latent transforming growth factor beta binding protein 1	3401.16	0.109315	0.591252	0.184887	0.853318	0.92787
1925	ENSG00000152689	RASGRP3	RAS guanyl releasing protein 3	8961.45	-0.44471	0.0850183	-5.23076	1.68816e-07	2.76754e-06
1926	ENSG00000237133	NA	NA	21.6735	0.0917999	0.30882	0.29726	0.766268	0.88424
1927	ENSG00000119812	FAM98A	family with sequence similarity 98 member A	3777.96	-0.0509906	0.157007	-0.324765	0.745359	0.8722
1928	ENSG00000238038	NA	NA	359.654	-0.032042	0.0783312	-0.409058	0.682497	0.836531
1929	ENSG00000235064	NA	NA	750.774	0.0118836	0.0906858	0.131041	0.895743	0.950816
1930	ENSG00000196085	NA	NA	92.8208	-0.107106	0.130055	-0.823548	0.410196	0.634001
1931	ENSG00000260025	NA	NA	32.6526	0.688224	0.449585	1.5308	0.125819	0.302977
1932	ENSG00000150938	CRIM1	cysteine rich transmembrane BMP regulator 1	7565.15	0.355895	0.425747	0.835931	0.403194	0.627715
1933	ENSG00000171055	FEZ2	fasciculation and elongation protein zeta 2	8170.9	0.0725614	0.041139	1.76381	0.077764	0.216214
1934	ENSG00000279519	NA	NA	249.195	0.0137888	0.104372	0.132112	0.894896	0.950395
1935	ENSG00000115808	STRN	striatin	5511.73	0.0311749	0.0797963	0.390681	0.696033	0.844771
1936	ENSG00000008869	HEATR5B	HEAT repeat containing 5B	4474.75	0.106388	0.0859203	1.23822	0.215636	0.434132
1937	ENSG00000152133	GPATCH11	G-patch domain containing 11	2596.86	0.171187	0.0584317	2.9297	0.00339289	0.0190968
1938	ENSG00000055332	EIF2AK2	eukaryotic translation initiation factor 2 alpha kinase 2	6095.91	-0.197434	0.0829065	-2.38141	0.0172467	0.0713595
1939	ENSG00000218739	CEBPZOS	CEBPZ opposite strand	3260.58	0.266095	0.0844346	3.15149	0.00162441	0.0101763
1940	ENSG00000115816	CEBPZ	CCAAT enhancer binding protein zeta	3803.45	0.0875361	0.0463271	1.88952	0.0588216	0.178135
1941	ENSG00000003509	NDUFAF7	NADH:ubiquinone oxidoreductase complex assembly factor 7	1442.41	0.0517309	0.0513794	1.00684	0.314011	0.545657
1942	ENSG00000115825	PRKD3	protein kinase D3	5492.37	0.127705	0.0567817	2.24906	0.0245086	0.0934549
1943	ENSG00000115828	QPCT	glutaminyl-peptide cyclotransferase	759.527	-0.840969	0.212628	-3.95511	7.64981e-05	0.000714105
1944	ENSG00000163171	CDC42EP3	CDC42 effector protein 3	2959.24	0.438888	0.369456	1.18793	0.234861	0.457555
1945	ENSG00000225402	NA	NA	1678.12	0.0201298	0.0741201	0.271584	0.785942	0.894803
1946	ENSG00000115841	RMDN2	regulator of microtubule dynamics 2	519.913	-0.267539	0.0644411	-4.15169	3.30029e-05	0.000338519
1947	ENSG00000138061	CYP1B1	cytochrome P450 family 1 subfamily B member 1	24628.4	0.0295529	0.103941	0.284324	0.776162	0.888863
1948	ENSG00000229160	NA	NA	15.5282	-0.674689	0.304537	-2.21546	0.0267284	0.0996172
1949	ENSG00000119787	ATL2	atlastin GTPase 2	3472.83	0.139975	0.0564866	2.47802	0.0132115	0.058106
1950	ENSG00000213553	NA	NA	44456.9	-0.00476514	0.0729051	-0.0653609	0.947887	0.975414
1951	ENSG00000143889	HNRNPLL	heterogeneous nuclear ribonucleoprotein L like	5420.6	0.146634	0.0476699	3.07604	0.00209772	0.0126718
1952	ENSG00000235586	NA	NA	8.55935	-0.277726	0.425935	-0.652038	0.514377	NA
1953	ENSG00000143891	GALM	galactose mutarotase	15428.2	0.0202205	0.106593	0.189699	0.849545	0.926277
1954	ENSG00000115875	SRSF7	serine and arginine rich splicing factor 7	14006.3	0.215559	0.0653256	3.29976	0.000967685	0.00654233
1955	ENSG00000152147	GEMIN6	gem nuclear organelle associated protein 6	1350.78	0.10768	0.047681	2.25834	0.0239245	0.0916944
1956	ENSG00000232114	NA	NA	821.337	-0.111543	0.0934701	-1.19336	0.23273	0.454909
1957	ENSG00000163214	DHX57	DExH-box helicase 57	3351.28	0.0886871	0.036015	2.46251	0.013797	0.0601487
1958	ENSG00000188010	MORN2	MORN repeat containing 2	675.233	-0.00168975	0.0643838	-0.026245	0.979062	0.989956
1959	ENSG00000115904	SOS1	SOS Ras/Rac guanine nucleotide exchange factor 1	4701.21	0.0429186	0.0667713	0.64277	0.520373	0.723337
1960	ENSG00000229692	NA	NA	80.7961	0.0730235	0.13063	0.559011	0.576154	0.76264
1961	ENSG00000011566	MAP4K3	mitogen-activated protein kinase kinase kinase kinase 3	2586.35	0.0149786	0.0645415	0.232077	0.816478	0.910328
1962	ENSG00000231312	MAP4K3-DT	MAP4K3 divergent transcript	477.446	-0.207624	0.142538	-1.45662	0.145223	0.333501
1963	ENSG00000138050	THUMPD2	THUMP domain containing 2	1228.08	-0.0119693	0.0710597	-0.16844	0.866237	0.935476
1964	ENSG00000183023	SLC8A1	solute carrier family 8 member A1	5962.78	-0.212974	0.0993762	-2.14311	0.0321046	0.114479
1965	ENSG00000236090	NA	NA	587.435	-0.0214611	0.203744	-0.105334	0.916111	0.961567
1966	ENSG00000162878	PKDCC	protein kinase domain containing, cytoplasmic	690.206	-0.0331228	0.254361	-0.13022	0.896393	0.951147
1967	ENSG00000143924	EML4	EMAP like 4	7376.07	-0.337682	0.0661915	-5.10158	3.36822e-07	5.20381e-06
1968	ENSG00000115944	COX7A2L	cytochrome c oxidase subunit 7A2 like	5794.7	-0.0649318	0.0412511	-1.57406	0.115473	0.285549
1969	ENSG00000057935	MTA3	metastasis associated 1 family member 3	2190.93	-0.182221	0.0612886	-2.97316	0.00294747	0.0169334
1970	ENSG00000162881	OXER1	oxoeicosanoid receptor 1	71.7903	-0.88042	0.210115	-4.19018	2.78738e-05	0.000292623
1971	ENSG00000162882	HAAO	3-hydroxyanthranilate 3,4-dioxygenase	400.089	-0.855084	0.185046	-4.62093	3.82027e-06	4.8991e-05
1972	ENSG00000232202	NA	NA	114.507	0.0633194	0.158359	0.399846	0.68927	0.840915
1973	ENSG00000152518	ZFP36L2	ZFP36 ring finger protein like 2	14508.5	0.382427	0.126856	3.01466	0.00257271	0.0151079
1974	ENSG00000115970	THADA	THADA armadillo repeat containing	2818.86	-0.0430106	0.0475641	-0.904265	0.365855	0.593899
1975	ENSG00000138036	DYNC2LI1	dynein cytoplasmic 2 light intermediate chain 1	863.77	-0.313924	0.100083	-3.13664	0.00170896	0.0106116
1976	ENSG00000138095	LRPPRC	leucine rich pentatricopeptide repeat containing	11746.4	0.0284634	0.0532618	0.534405	0.593062	0.774168
1977	ENSG00000219391	NA	NA	38.6118	-0.232518	0.279069	-0.833191	0.404737	0.628871
1978	ENSG00000138032	PPM1B	protein phosphatase, Mg2+/Mn2+ dependent 1B	6856.78	0.0681187	0.0634626	1.07337	0.283106	0.513031
1979	ENSG00000226972	NA	NA	19.8305	-0.0465526	0.292443	-0.159185	0.873523	0.938748
1980	ENSG00000138078	PREPL	prolyl endopeptidase like	3786.43	-0.129336	0.0924417	-1.39911	0.161781	0.357955
1981	ENSG00000143919	CAMKMT	calmodulin-lysine N-methyltransferase	311.445	-0.067113	0.0879598	-0.762996	0.445466	0.66673
1982	ENSG00000231848	NA	NA	613.739	-0.0923814	0.108121	-0.854428	0.392868	0.61885
1983	ENSG00000068784	SRBD1	S1 RNA binding domain 1	2429.29	0.165502	0.0468856	3.52991	0.000415706	0.00318075
1984	ENSG00000171132	PRKCE	protein kinase C epsilon	954.596	0.155435	0.0897118	1.7326	0.0831663	0.227566
1985	ENSG00000116016	EPAS1	endothelial PAS domain protein 1	39728.2	-0.213437	0.0549495	-3.88423	0.000102653	0.000931337
1986	ENSG00000250565	ATP6V1E2	ATPase H+ transporting V1 subunit E2	390.485	-0.021172	0.105593	-0.200505	0.841086	0.922341
1987	ENSG00000119729	RHOQ	ras homolog family member Q	6389.04	-0.377266	0.0287335	-13.1298	2.22164e-39	3.95265e-37
1988	ENSG00000250116	LOC100506142	uncharacterized LOC100506142	58.9044	-0.412824	0.176406	-2.34019	0.0192738	0.077767
1989	ENSG00000151665	PIGF	phosphatidylinositol glycan anchor biosynthesis class F	897.819	0.136724	0.0562128	2.43226	0.015005	0.0640925
1990	ENSG00000119878	CRIPT	CXXC repeat containing interactor of PDZ3 domain	929.172	-0.00459993	0.0796513	-0.0577508	0.953947	0.977859
1991	ENSG00000171150	SOCS5	suppressor of cytokine signaling 5	2663.69	0.255383	0.129222	1.97631	0.0481198	0.1548
1992	ENSG00000180398	MCFD2	multiple coagulation factor deficiency 2	16885	-0.186072	0.0813283	-2.28791	0.0221428	0.0862939
1993	ENSG00000068724	TTC7A	tetratricopeptide repeat domain 7A	5136.73	-0.08222	0.105412	-0.779984	0.4354	0.656772
1994	ENSG00000143933	CALM2	calmodulin 2	53809.8	0.0658878	0.054745	1.20354	0.228768	0.450406
1995	ENSG00000236824	BCYRN1	brain cytoplasmic RNA 1	1327.97	0.413332	0.612527	0.674799	0.499804	0.708164
1996	ENSG00000095002	MSH2	mutS homolog 2	2290.55	0.15103	0.0691128	2.18527	0.0288694	0.105686
1997	ENSG00000230979	NA	NA	1258.96	-0.0874004	0.0959414	-0.910976	0.362308	0.59058
1998	ENSG00000116062	MSH6	mutS homolog 6	4895.24	0.014246	0.0374333	0.380571	0.703522	0.849223
1999	ENSG00000224058	NA	NA	119.533	0.0444184	0.138301	0.321172	0.74808	0.873573
[truncated: 15,238 more rows]

## Sheet: PTK2B_microglia_resultsDESEq2An
	ENSEMBL	SYMBOL	GENENAME	baseMean	log2FoldChange	lfcSE	stat	pvalue	padj
1	ENSG00000227232	NA	NA	1343.91	0.0304547	0.0926925	0.328557	0.742491	0.897688
2	ENSG00000278267	MIR6859-1	microRNA 6859-1	33.6666	-0.14932	0.186278	-0.801596	0.422787	0.714235
3	ENSG00000268903	NA	NA	1064.58	0.227216	0.141613	1.60449	0.108607	0.373443
4	ENSG00000269981	NA	NA	436.92	0.239891	0.164257	1.46046	0.144164	0.432034
5	ENSG00000239906	NA	NA	152.926	-0.0577134	0.239377	-0.241098	0.809479	0.928412
6	ENSG00000241860	NA	NA	538.271	0.0983646	0.271155	0.362762	0.716783	0.885898
7	ENSG00000279457	NA	NA	1822.53	-0.00447278	0.0802468	-0.0557378	0.955551	0.986602
8	ENSG00000273874	MIR6859-2	microRNA 6859-2	21.8051	0.334106	0.250758	1.33238	0.182734	0.487282
9	ENSG00000228463	NA	NA	326.488	0.0644564	0.0854933	0.753935	0.450888	0.733541
10	ENSG00000236679	NA	NA	17.813	-0.0262367	0.279602	-0.0938357	0.92524	0.974984
11	ENSG00000237094	NA	NA	947.339	0.0847879	0.241396	0.35124	0.725408	0.889768
12	ENSG00000250575	NA	NA	597.498	0.126029	0.122896	1.0255	0.305129	0.617368
13	ENSG00000278757	NA	NA	5.79039	-0.079426	0.393627	-0.20178	0.840089	0.942269
14	ENSG00000225972	NA	NA	2174.56	-0.154842	0.0809504	-1.9128	0.0557742	0.254037
15	ENSG00000225630	NA	NA	20564.9	0.0199794	0.176553	0.113164	0.9099	0.969492
16	ENSG00000237973	NA	NA	91835.2	-0.10924	0.10232	-1.06763	0.285686	0.598585
17	ENSG00000229344	NA	NA	1868.76	-0.0691675	0.0909008	-0.760912	0.44671	0.731213
18	ENSG00000240409	NA	NA	501.087	-0.213009	0.170276	-1.25097	0.210946	0.523231
19	ENSG00000248527	NA	NA	30303.9	-0.132149	0.144178	-0.916563	0.359371	0.664436
20	ENSG00000198744	NA	NA	2888.46	-0.106698	0.0817924	-1.3045	0.192064	0.499345
21	ENSG00000228327	NA	NA	1692.52	0.109653	0.150213	0.729981	0.465402	0.742882
22	ENSG00000237491	LINC01409	long intergenic non-protein coding RNA 1409	299.287	0.110417	0.170009	0.649473	0.516033	0.773168
23	ENSG00000230092	NA	NA	99.9962	-0.0719661	0.151054	-0.476428	0.63377	0.844088
24	ENSG00000228794	LINC01128	long intergenic non-protein coding RNA 1128	1486.87	0.067782	0.110968	0.610823	0.541317	0.788227
25	ENSG00000225880	LINC00115	long intergenic non-protein coding RNA 115	115.949	0.219208	0.156196	1.40341	0.160493	0.456343
26	ENSG00000187634	SAMD11	sterile alpha motif domain containing 11	317.832	-0.0546715	0.406443	-0.134512	0.892998	0.963434
27	ENSG00000188976	NOC2L	NOC2 like nucleolar associated transcriptional repressor	5037.18	0.314031	0.209308	1.50033	0.133529	0.41551
28	ENSG00000187961	KLHL17	kelch like family member 17	886.227	0.240546	0.141336	1.70195	0.0887651	0.333064
29	ENSG00000187583	PLEKHN1	pleckstrin homology domain containing N1	117.39	0.448632	0.390081	1.1501	0.250102	0.564923
30	ENSG00000188290	HES4	hes family bHLH transcription factor 4	323.713	0.826309	0.419891	1.96791	0.0490781	0.234658
31	ENSG00000187608	ISG15	ISG15 ubiquitin like modifier	1453.79	0.395402	0.234251	1.68794	0.0914224	0.339061
32	ENSG00000188157	AGRN	agrin	13812	-0.169367	0.255352	-0.663267	0.507159	0.768143
33	ENSG00000131591	C1orf159	chromosome 1 open reading frame 159	977.159	0.258985	0.0854263	3.03168	0.00243194	0.0266357
34	ENSG00000078808	SDF4	stromal cell derived factor 4	21445.6	0.0264072	0.0554523	0.476214	0.633922	0.844088
35	ENSG00000176022	B3GALT6	beta-1,3-galactosyltransferase 6	3635.23	0.340282	0.0582785	5.83889	5.25491e-09	2.62351e-07
36	ENSG00000160087	UBE2J2	ubiquitin conjugating enzyme E2 J2	4839.77	0.109245	0.083092	1.31475	0.188594	0.495372
37	ENSG00000230415	NA	NA	21.7533	0.126208	0.247468	0.509996	0.610054	0.830833
38	ENSG00000162572	SCNN1D	sodium channel epithelial 1 delta subunit	135.748	0.0703045	0.160045	0.439279	0.66046	0.859226
39	ENSG00000131584	ACAP3	ArfGAP with coiled-coil, ankyrin repeat and PH domains 3	2535	-0.0901308	0.0889276	-1.01353	0.310807	0.623383
40	ENSG00000169972	PUSL1	pseudouridine synthase like 1	870.577	0.125843	0.126758	0.992787	0.320814	0.632674
41	ENSG00000127054	INTS11	integrator complex subunit 11	5073.05	0.144218	0.0726415	1.98534	0.0471063	0.228822
42	ENSG00000240731	NA	NA	71.2493	0.0384658	0.153855	0.250014	0.802577	0.925491
43	ENSG00000224051	CPTP	ceramide-1-phosphate transfer protein	2318.02	0.0385208	0.0663586	0.580494	0.561582	0.800375
44	ENSG00000107404	DVL1	dishevelled segment polarity protein 1	3411.46	0.158657	0.135784	1.16845	0.242625	0.556871
45	ENSG00000162576	MXRA8	matrix remodeling associated 8	4866.16	-0.19515	0.417644	-0.467265	0.64031	0.848011
46	ENSG00000175756	AURKAIP1	aurora kinase A interacting protein 1	5621.9	0.21832	0.111627	1.9558	0.0504883	0.238985
47	ENSG00000221978	CCNL2	cyclin L2	12354.2	-0.0440413	0.0633877	-0.694792	0.487186	0.757474
48	ENSG00000224870	MRPL20-AS1	MRPL20 antisense RNA 1	1337.91	0.0889449	0.0587294	1.51449	0.129902	0.4091
49	ENSG00000242485	MRPL20	mitochondrial ribosomal protein L20	3620.73	0.121944	0.127743	0.954609	0.339776	0.648004
50	ENSG00000272455	NA	NA	148.772	0.215586	0.126979	1.69781	0.0895429	0.33445
51	ENSG00000179403	VWA1	von Willebrand factor A domain containing 1	713.283	-0.814195	0.212797	-3.82615	0.000130161	0.00233704
52	ENSG00000215915	ATAD3C	ATPase family AAA domain containing 3C	270.904	0.411038	0.269519	1.52508	0.12724	0.404399
53	ENSG00000160072	ATAD3B	ATPase family AAA domain containing 3B	3362.26	0.418703	0.276081	1.51659	0.129369	0.408418
54	ENSG00000284740	NA	NA	71.373	0.348497	0.226609	1.53788	0.124079	0.399153
55	ENSG00000197785	ATAD3A	ATPase family AAA domain containing 3A	4158.56	0.344883	0.226774	1.52082	0.128305	0.406377
56	ENSG00000205090	TMEM240	transmembrane protein 240	58.5405	0.325261	0.508895	0.639151	0.522725	0.776425
57	ENSG00000160075	SSU72	SSU72 homolog, RNA polymerase II CTD phosphatase	8590.51	0.0830187	0.0870206	0.954012	0.340078	0.648099
58	ENSG00000215014	NA	NA	180.243	0.229696	0.176216	1.30349	0.192408	0.500067
59	ENSG00000228594	FNDC10	fibronectin type III domain containing 10	1846.35	0.2489	0.116534	2.13585	0.0326916	0.181686
60	ENSG00000272106	NA	NA	361.392	-0.0251835	0.0983306	-0.25611	0.797866	0.923312
61	ENSG00000197530	MIB2	mindbomb E3 ubiquitin protein ligase 2	2371.06	-0.146362	0.0750936	-1.94906	0.0512886	0.241311
62	ENSG00000189409	MMP23B	matrix metallopeptidase 23B	74.034	0.0100727	0.589369	0.0170906	0.986364	0.99574
63	ENSG00000248333	CDK11B	cyclin dependent kinase 11B	4370.65	0.134429	0.0648254	2.07371	0.0381064	0.2012
64	ENSG00000189339	SLC35E2B	solute carrier family 35 member E2B	4079.65	-0.0969012	0.0941248	-1.0295	0.303246	0.615499
65	ENSG00000269737	NA	NA	114.18	0.0165336	0.22582	0.0732159	0.941634	0.981782
66	ENSG00000215914	MMP23A	matrix metallopeptidase 23A (pseudogene)	57.1455	0.0279753	0.52394	0.053394	0.957418	0.986947
67	ENSG00000008128	CDK11A	cyclin dependent kinase 11A	303.933	0.0167285	0.0746676	0.224039	0.822727	0.934934
68	ENSG00000227775	NA	NA	888.747	-0.163228	0.128548	-1.26979	0.204161	0.513992
69	ENSG00000215790	SLC35E2A	solute carrier family 35 member E2A	803.498	-0.0847628	0.136242	-0.622151	0.533843	0.783501
70	ENSG00000008130	NADK	NAD kinase	10007.7	0.119366	0.086719	1.37647	0.168676	0.469218
71	ENSG00000078369	GNB1	G protein subunit beta 1	46340.4	0.102299	0.0326582	3.13242	0.00173373	0.0201294
72	ENSG00000162585	FAAP20	FA core complex associated protein 20	3163.69	0.119746	0.0970219	1.23422	0.217122	0.528486
73	ENSG00000157933	SKI	SKI proto-oncogene	10209.7	-0.234044	0.137819	-1.6982	0.0894702	0.334383
74	ENSG00000269896	LOC100129534	small nuclear ribonucleoprotein polypeptide N pseudogene	95.8539	0.403795	0.153866	2.62432	0.00868211	0.070049
75	ENSG00000157916	RER1	retention in endoplasmic reticulum sorting receptor 1	11077.8	0.0645146	0.0654082	0.986338	0.323967	0.634277
76	ENSG00000157911	PEX10	peroxisomal biogenesis factor 10	1102.46	0.0741487	0.0474751	1.56184	0.118325	0.390065
77	ENSG00000157881	PANK4	pantothenate kinase 4 (inactive)	2477.64	0.0689834	0.0589655	1.1699	0.242043	0.556297
78	ENSG00000272449	NA	NA	39.6357	0.19947	0.294927	0.676336	0.498827	0.763401
79	ENSG00000157873	TNFRSF14	TNF receptor superfamily member 14	3455.78	-1.4324	0.155459	-9.21397	3.14276e-20	6.13965e-18
80	ENSG00000157870	PRXL2B	peroxiredoxin like 2B	2083.95	-0.388812	0.105505	-3.68524	0.000228486	0.00381653
81	ENSG00000130762	ARHGEF16	Rho guanine nucleotide exchange factor 16	395.519	0.0289053	0.0933959	0.309492	0.756947	0.904442
82	ENSG00000238260	NA	NA	24.9493	-0.0884646	0.227693	-0.388526	0.697627	0.877059
83	ENSG00000158109	TPRG1L	tumor protein p63 regulated 1 like	6848.09	-0.0673275	0.0983777	-0.684378	0.493737	0.760514
84	ENSG00000116213	WRAP73	WD repeat containing, antisense to TP73	1799.69	0.244542	0.0589252	4.15004	3.32417e-05	0.000718957
85	ENSG00000227372	TP73-AS1	TP73 antisense RNA 1	2318.09	0.0266778	0.0476054	0.560394	0.575211	0.809004
86	ENSG00000235169	SMIM1	small integral membrane protein 1 (Vel blood group)	125.088	-0.366799	0.19068	-1.92364	0.0543999	0.249677
87	ENSG00000130764	LRRC47	leucine rich repeat containing 47	4027.28	0.0986588	0.0507126	1.94545	0.0517211	0.242682
88	ENSG00000272153	NA	NA	64.2399	-0.271023	0.152611	-1.77591	0.0757484	0.304842
89	ENSG00000116198	CEP104	centrosomal protein 104	3333.13	0.02987	0.0795462	0.375505	0.707285	0.881862
90	ENSG00000169598	DFFB	DNA fragmentation factor subunit beta	701.862	0.00967293	0.08764	0.110371	0.912115	0.970476
91	ENSG00000198912	C1orf174	chromosome 1 open reading frame 174	1921.65	0.160364	0.0472896	3.3911	0.000696116	0.0095579
92	ENSG00000131697	NPHP4	nephrocystin 4	1254.06	0.00816682	0.0821573	0.0994046	0.920817	0.973805
93	ENSG00000069424	KCNAB2	potassium voltage-gated channel subfamily A regulatory beta subunit 2	6167.79	-3.09681	0.227369	-13.6202	3.03687e-42	3.03232e-39
94	ENSG00000116251	RPL22	ribosomal protein L22	10712.8	0.109527	0.0740149	1.47979	0.138929	0.424582
95	ENSG00000116237	ICMT	isoprenylcysteine carboxyl methyltransferase	10372.5	0.0717434	0.0585246	1.22587	0.220248	0.532162
96	ENSG00000158292	GPR153	G protein-coupled receptor 153	466.063	-0.10319	0.0952891	-1.08291	0.278848	0.593145
97	ENSG00000097021	ACOT7	acyl-CoA thioesterase 7	2972.82	0.541461	0.351724	1.53945	0.123695	0.398634
98	ENSG00000215788	TNFRSF25	TNF receptor superfamily member 25	3773.95	0.469106	0.141186	3.32262	0.000891765	0.0117678
99	ENSG00000171680	PLEKHG5	pleckstrin homology and RhoGEF domain containing G5	27495.3	0.62175	0.177356	3.50565	0.000455493	0.00678821
100	ENSG00000162408	NOL9	nucleolar protein 9	1642.84	0.347177	0.121589	2.85534	0.00429905	0.0412324
101	ENSG00000204859	ZBTB48	zinc finger and BTB domain containing 48	3244.96	0.0595462	0.137554	0.432893	0.665093	0.86128
102	ENSG00000162413	KLHL21	kelch like family member 21	8159.83	0.311406	0.0710238	4.38453	1.16235e-05	0.000285005
103	ENSG00000116273	PHF13	PHD finger protein 13	2628.02	0.0798195	0.0516179	1.54635	0.122019	0.395929
104	ENSG00000041988	THAP3	THAP domain containing 3	916.747	0.0268662	0.0912666	0.294371	0.768475	0.909512
105	ENSG00000007923	DNAJC11	DnaJ heat shock protein family (Hsp40) member C11	4026.71	0.165381	0.110088	1.50226	0.13303	0.414593
106	ENSG00000237436	NA	NA	14.2209	0.67238	0.294326	2.28447	0.0223438	0.140907
107	ENSG00000171735	CAMTA1	calmodulin binding transcription activator 1	1975.95	0.067994	0.0939173	0.723977	0.46908	0.745097
108	ENSG00000049245	VAMP3	vesicle associated membrane protein 3	12327.3	-0.129417	0.0539226	-2.40004	0.0163931	0.112456
109	ENSG00000269925	NA	NA	54.285	0.35058	0.167565	2.0922	0.0364202	0.195281
110	ENSG00000049246	PER3	period circadian regulator 3	2086.07	-0.538093	0.185753	-2.89681	0.00376974	0.0371049
111	ENSG00000116288	PARK7	Parkinsonism associated deglycase	9858.98	0.0679204	0.128382	0.529049	0.596771	0.820954
112	ENSG00000200344	NA	NA	3.47942	0.710719	0.611471	1.16231	0.245109	0.559996
113	ENSG00000116285	ERRFI1	ERBB receptor feedback inhibitor 1	8373.53	-0.0599254	0.359427	-0.166725	0.867586	0.955813
114	ENSG00000142599	RERE	arginine-glutamic acid dipeptide repeats	7269.62	-0.323243	0.116816	-2.7671	0.00565566	0.0507484
115	ENSG00000074800	ENO1	enolase 1	91531.4	0.261245	0.170329	1.53377	0.125087	0.400817
116	ENSG00000238249	NA	NA	25.8615	0.162284	0.189067	0.858339	0.390705	0.690769
117	ENSG00000232208	NA	NA	57.3341	0.00404724	0.146958	0.02754	0.978029	0.992662
118	ENSG00000142583	SLC2A5	solute carrier family 2 member 5	4054.62	-0.452004	0.215223	-2.10017	0.0357141	0.192759
119	ENSG00000180758	GPR157	G protein-coupled receptor 157	323.847	-0.688316	0.116582	-5.90411	3.54553e-09	1.85244e-07
120	ENSG00000228526	MIR34AHG	MIR34A host gene	1734.02	-0.311649	0.0892238	-3.49289	0.000477825	0.00703931
121	ENSG00000049239	H6PD	hexose-6-phosphate dehydrogenase/glucose 1-dehydrogenase	10271	-0.0860607	0.134511	-0.639806	0.522299	0.776425
122	ENSG00000171621	SPSB1	splA/ryanodine receptor domain and SOCS box containing 1	1282.22	-0.167336	0.222563	-0.751857	0.452137	0.734544
123	ENSG00000284693	LINC02606	long intergenic non-protein coding RNA 2606	96.2938	0.187099	0.1574	1.18868	0.234565	0.548784
124	ENSG00000171612	SLC25A33	solute carrier family 25 member 33	545.982	0.358083	0.111864	3.20106	0.00136924	0.0167411
125	ENSG00000231181	NA	NA	18.5473	0.611329	0.277519	2.20284	0.0276062	0.162093
126	ENSG00000188807	TMEM201	transmembrane protein 201	1279.82	0.405909	0.147767	2.74696	0.00601508	0.0532295
127	ENSG00000171608	PIK3CD	phosphatidylinositol-4,5-bisphosphate 3-kinase catalytic subunit delta	10971.7	0.199734	0.194297	1.02798	0.303959	0.61625
128	ENSG00000171603	CLSTN1	calsyntenin 1	20643.8	-0.000451746	0.0788286	-0.00573073	0.995428	0.998391
129	ENSG00000271264	NA	NA	61.4941	0.0434164	0.197695	0.219613	0.826173	0.935927
130	ENSG00000178585	CTNNBIP1	catenin beta interacting protein 1	1703.12	-0.138989	0.0904167	-1.5372	0.124244	0.399265
131	ENSG00000162441	LZIC	leucine zipper and CTNNBIP1 domain containing	2323.64	0.0400683	0.0482117	0.831092	0.405922	0.7017
132	ENSG00000228150	NA	NA	18.7296	0.00879873	0.233415	0.0376957	0.96993	0.9906
133	ENSG00000173614	NMNAT1	nicotinamide nucleotide adenylyltransferase 1	1920.64	-0.0483237	0.107832	-0.44814	0.654052	0.855293
134	ENSG00000162444	RBP7	retinol binding protein 7	272.734	0.648301	0.206628	3.13753	0.00170379	0.0199234
135	ENSG00000130939	UBE4B	ubiquitination factor E4B	7303	-0.207154	0.10557	-1.96225	0.0497338	0.236911
136	ENSG00000054523	KIF1B	kinesin family member 1B	11601.9	-0.141025	0.129693	-1.08738	0.276869	0.591274
137	ENSG00000199562	NA	NA	10.8901	0.140303	0.38667	0.362849	0.716718	0.885879
138	ENSG00000284642	NA	NA	59.7182	-0.0636448	0.137986	-0.46124	0.644626	0.850984
139	ENSG00000142657	PGD	phosphogluconate dehydrogenase	44085.4	0.00920168	0.124684	0.0737999	0.94117	0.981727
140	ENSG00000175279	CENPS	centromere protein S	98.2819	0.29285	0.246095	1.18999	0.234051	0.548519
141	ENSG00000160049	DFFA	DNA fragmentation factor subunit alpha	3830.47	0.0582593	0.121176	0.480783	0.630671	0.842629
142	ENSG00000142655	PEX14	peroxisomal biogenesis factor 14	2000.13	-0.0666253	0.0520863	-1.27913	0.20085	0.509394
143	ENSG00000175262	C1orf127	chromosome 1 open reading frame 127	581.31	-0.0832479	0.204361	-0.407358	0.683745	0.870014
144	ENSG00000120948	TARDBP	TAR DNA binding protein	7550.73	0.108743	0.114398	0.950564	0.341826	0.649584
145	ENSG00000009724	MASP2	mannan binding lectin serine peptidase 2	201.991	-0.206577	0.174053	-1.18686	0.235281	0.549254
146	ENSG00000271895	NA	NA	92.6661	-0.12456	0.149878	-0.831074	0.405932	0.7017
147	ENSG00000116649	SRM	spermidine synthase	6063.28	0.342973	0.270053	1.27002	0.204076	0.51385
148	ENSG00000171824	EXOSC10	exosome component 10	6432.88	0.176974	0.063466	2.78848	0.00529562	0.0482648
149	ENSG00000198793	MTOR	mechanistic target of rapamycin kinase	7531.72	0.0420464	0.119086	0.353077	0.72403	0.889228
150	ENSG00000120942	UBIAD1	UbiA prenyltransferase domain containing 1	1452.32	0.131084	0.0910107	1.44031	0.149778	0.440368
151	ENSG00000238199	NA	NA	210.111	-0.0882661	0.129733	-0.680369	0.496271	0.76225
152	ENSG00000132879	FBXO44	F-box protein 44	1179.24	0.070094	0.0698555	1.00341	0.315661	0.628483
153	ENSG00000116663	FBXO6	F-box protein 6	984.057	0.111169	0.145645	0.763287	0.445292	0.730559
154	ENSG00000116670	MAD2L2	mitotic arrest deficient 2 like 2	2057.61	0.332729	0.147028	2.26302	0.0236342	0.146677
155	ENSG00000177674	AGTRAP	angiotensin II receptor associated protein	3249.62	0.107796	0.141332	0.762714	0.445634	0.730559
156	ENSG00000177000	MTHFR	methylenetetrahydrofolate reductase	6478.38	-0.0455635	0.180563	-0.252341	0.800778	0.924544
157	ENSG00000011021	CLCN6	chloride voltage-gated channel 6	2889.17	-0.122828	0.137995	-0.890088	0.373419	0.675849
158	ENSG00000120937	NPPB	natriuretic peptide B	1770.35	-0.0485493	0.588495	-0.0824973	0.934251	0.978438
159	ENSG00000224904	NA	NA	105.074	0.125033	0.110377	1.13279	0.257303	0.572683
160	ENSG00000116685	KIAA2013	KIAA2013	8145.77	0.0444154	0.0543145	0.817744	0.413503	0.707382
161	ENSG00000083444	PLOD1	procollagen-lysine,2-oxoglutarate 5-dioxygenase 1	19230.2	-0.253349	0.0843491	-3.00358	0.00266825	0.0285115
162	ENSG00000116688	MFN2	mitofusin 2	14302.5	-0.0162292	0.0904695	-0.179389	0.857633	0.950791
163	ENSG00000270914	NA	NA	3.60969	-0.359551	0.561185	-0.6407	0.521718	0.776099
164	ENSG00000116691	MIIP	migration and invasion inhibitory protein	2429.34	0.185087	0.0893539	2.07139	0.0383221	0.201984
165	ENSG00000202461	NA	NA	5.36729	0.0305943	0.551137	0.0555113	0.955731	0.986637
166	ENSG00000120949	TNFRSF8	TNF receptor superfamily member 8	187.233	-0.297404	0.128274	-2.31851	0.0204214	0.132027
167	ENSG00000028137	TNFRSF1B	TNF receptor superfamily member 1B	48293.7	0.165834	0.187461	0.884635	0.376354	0.678252
168	ENSG00000048707	VPS13D	vacuolar protein sorting 13 homolog D	8153.66	-0.105889	0.169107	-0.626169	0.531204	0.781775
169	ENSG00000239149	SNORA59A	small nucleolar RNA, H/ACA box 59A	17.31	-0.176994	0.308954	-0.572882	0.566725	0.803392
170	ENSG00000229484	NA	NA	27.3664	-0.191649	0.307919	-0.622401	0.533678	0.783443
171	ENSG00000162496	DHRS3	dehydrogenase/reductase 3	4631.37	0.367173	0.119945	3.06117	0.00220477	0.0246433
172	ENSG00000221340	NA	NA	6.88408	0.311687	0.358696	0.868944	0.384878	0.685231
173	ENSG00000272482	NA	NA	27.2973	0.896976	0.395106	2.27022	0.0231943	0.144597
174	ENSG00000179172	HNRNPCL1	heterogeneous nuclear ribonucleoprotein C like 1	37.95	0.121916	0.242246	0.503274	0.614772	0.833566
175	ENSG00000215909	NA	NA	28.3468	0.0258885	0.281943	0.0918218	0.92684	0.975788
176	ENSG00000162493	PDPN	podoplanin	820.366	-1.09978	0.347631	-3.16365	0.00155804	0.0185694
177	ENSG00000116731	PRDM2	PR/SET domain 2	4163.69	0.0145638	0.116605	0.124898	0.900604	0.965874
178	ENSG00000189337	KAZN	kazrin, periplakin interacting protein	456.13	-0.265193	0.330103	-0.803364	0.421764	0.713746
179	ENSG00000175147	TMEM51-AS1	TMEM51 antisense RNA 1	360.625	0.00211786	0.193099	0.0109677	0.991249	0.997577
180	ENSG00000171729	TMEM51	transmembrane protein 51	7317.24	-0.0938546	0.135437	-0.692975	0.488325	0.758047
181	ENSG00000142621	FHAD1	forkhead associated phosphopeptide binding domain 1	863.56	-0.0527688	0.196448	-0.268614	0.788226	0.919317
182	ENSG00000142634	EFHD2	EF-hand domain family member D2	26578.7	0.18364	0.0681432	2.69491	0.00704083	0.0602021
183	ENSG00000132906	CASP9	caspase 9	1426.75	-0.0917765	0.138792	-0.661252	0.508451	0.768513
184	ENSG00000116138	DNAJC16	DnaJ heat shock protein family (Hsp40) member C16	2991.09	0.0173069	0.115872	0.149362	0.881268	0.959825
185	ENSG00000116771	AGMAT	agmatinase	115.871	-0.293799	0.202961	-1.44757	0.147739	0.437664
186	ENSG00000235084	NA	NA	2786.9	0.231257	0.109302	2.11576	0.0343651	0.187563
187	ENSG00000197312	DDI2	DNA damage inducible 1 homolog 2	5264.61	0.135	0.116839	1.15544	0.247911	0.562945
188	ENSG00000116786	PLEKHM2	pleckstrin homology and RUN domain containing M2	17718.3	-0.115899	0.119962	-0.966137	0.333976	0.64274
189	ENSG00000237938	NA	NA	114.772	-0.227748	0.207901	-1.09546	0.273314	0.587592
190	ENSG00000162458	FBLIM1	filamin binding LIM protein 1	4886.89	0.320583	0.464475	0.690204	0.490066	0.759045
191	ENSG00000224321	NA	NA	19.7285	0.202269	0.265799	0.760984	0.446667	0.731209
192	ENSG00000233954	UQCRHL	ubiquinol-cytochrome c reductase hinge protein like	6246.79	0.105181	0.117986	0.891469	0.372678	0.675352
193	ENSG00000178715	NA	NA	4290.46	0.184354	0.133787	1.37796	0.168214	0.468731
194	ENSG00000179743	FLJ37453	uncharacterized LOC729614	206.042	0.0733368	0.123693	0.592893	0.553253	0.795553
195	ENSG00000065526	SPEN	spen family transcriptional repressor	8872.21	0.0796116	0.174329	0.456673	0.647906	0.852142
196	ENSG00000116809	ZBTB17	zinc finger and BTB domain containing 17	2299.14	-0.058546	0.0598106	-0.978857	0.327651	0.637088
197	ENSG00000173641	HSPB7	heat shock protein family B (small) member 7	247.637	-0.46205	0.283896	-1.62753	0.103624	0.363827
198	ENSG00000142627	EPHA2	EPH receptor A2	5150.69	0.703015	0.435809	1.61313	0.106717	0.370061
199	ENSG00000142632	ARHGEF19	Rho guanine nucleotide exchange factor 19	356.007	-0.0760775	0.101799	-0.747331	0.454864	0.736444
200	ENSG00000132881	CPLANE2	ciliogenesis and planar polarity effector 2	381.467	-0.0215277	0.134092	-0.160544	0.872452	0.957209
201	ENSG00000233929	NA	NA	58.1162	0.0708176	0.283339	0.24994	0.802634	0.925498
202	ENSG00000037637	FBXO42	F-box protein 42	3722.75	-0.204952	0.105364	-1.94517	0.0517544	0.242682
203	ENSG00000055070	SZRD1	SUZ RNA binding domain containing 1	11935	-0.00474465	0.0532441	-0.0891113	0.928993	0.976414
204	ENSG00000226457	NA	NA	201.303	0.158841	0.137756	1.15306	0.248885	0.563803
205	ENSG00000157191	NECAP2	NECAP endocytosis associated 2	17925	-0.119036	0.117123	-1.01634	0.309469	0.622326
206	ENSG00000226029	LINC01772	long intergenic non-protein coding RNA 1772	119.563	-0.128159	0.169056	-0.758083	0.448401	0.732314
207	ENSG00000080947	CROCCP3	CROCC pseudogene 3	512.141	-0.0703424	0.116764	-0.602435	0.546885	0.79224
208	ENSG00000219481	NBPF1	NBPF member 1	7360.01	-0.0620228	0.11633	-0.533163	0.593921	0.819197
209	ENSG00000215908	CROCCP2	CROCC pseudogene 2	4077.04	-0.0266961	0.0900475	-0.296466	0.766874	0.909052
210	ENSG00000186301	NA	NA	106.598	-0.423797	0.138525	-3.05936	0.00221814	0.0247619
211	ENSG00000236698	NA	NA	2542.48	0.141925	0.141713	1.00149	0.316589	0.629308
212	ENSG00000058453	CROCC	ciliary rootlet coiled-coil, rootletin	1143.63	-0.122672	0.085058	-1.44222	0.149241	0.439361
213	ENSG00000238142	LOC105376805	uncharacterized LOC105376805	81.6675	-0.569061	0.21474	-2.65	0.00804927	0.0665453
214	ENSG00000117122	MFAP2	microfibril associated protein 2	1357.36	0.381032	0.519729	0.733136	0.463475	0.741173
215	ENSG00000159363	ATP13A2	ATPase cation transporting 13A2	2930.16	0.323385	0.116667	2.77186	0.00557373	0.0501887
216	ENSG00000117118	SDHB	succinate dehydrogenase complex iron sulfur subunit B	6282.25	-0.00912862	0.0839935	-0.108682	0.913454	0.971062
217	ENSG00000117115	PADI2	peptidyl arginine deiminase 2	722.898	-0.374968	0.245661	-1.52637	0.126919	0.403664
218	ENSG00000179051	RCC2	regulator of chromosome condensation 2	9663.84	0.00365928	0.067537	0.0541819	0.95679	0.986947
219	ENSG00000074964	ARHGEF10L	Rho guanine nucleotide exchange factor 10 like	7948.12	-0.255382	0.169478	-1.50687	0.131844	0.412247
220	ENSG00000117154	IGSF21	immunoglobin superfamily member 21	1021.15	-0.581882	0.21895	-2.65759	0.00787004	0.0653643
221	ENSG00000159423	ALDH4A1	aldehyde dehydrogenase 4 family member A1	1169	-0.127575	0.072137	-1.76851	0.0769763	0.30799
222	ENSG00000169991	IFFO2	intermediate filament family orphan 2	1605.83	-0.10303	0.164291	-0.627117	0.530582	0.781588
223	ENSG00000127481	UBR4	ubiquitin protein ligase E3 component n-recognin 4	22915.2	0.0357348	0.172406	0.207271	0.835798	0.940465
224	ENSG00000230424	EMC1-AS1	EMC1 antisense RNA 1	21.1183	0.209336	0.233477	0.896601	0.369932	0.673363
225	ENSG00000127463	EMC1	ER membrane protein complex subunit 1	10189.8	0.112802	0.149272	0.75568	0.449841	0.733467
226	ENSG00000053372	MRTO4	MRT4 homolog, ribosome maturation factor	3669.01	0.388519	0.247504	1.56975	0.116474	0.387408
227	ENSG00000270728	NA	NA	58.957	-0.0887254	0.175579	-0.50533	0.613327	0.832958
228	ENSG00000053371	AKR7A2	aldo-keto reductase family 7 member A2	3855.68	0.144951	0.0746687	1.94125	0.0522278	0.243879
229	ENSG00000200403	NA	NA	4.8843	-0.910985	0.631224	-1.4432	0.148963	0.438889
230	ENSG00000040487	SLC66A1	solute carrier family 66 member 1	3909.64	0.254358	0.1284	1.98098	0.0475937	0.230433
231	ENSG00000077549	CAPZB	capping actin protein of muscle Z-line subunit beta	66919.5	-0.0217461	0.0964559	-0.225451	0.821628	0.934332
232	ENSG00000173436	MICOS10	mitochondrial contact site and cristae organizing system subunit 10	731.677	0.0115336	0.0951303	0.12124	0.903501	0.966802
233	ENSG00000226396	NA	NA	11208.8	0.120729	0.119428	1.01089	0.31207	0.624453
234	ENSG00000158747	NBL1	NBL1, DAN family BMP antagonist	3050.18	0.205962	0.14245	1.44585	0.148218	0.437929
235	ENSG00000162542	TMCO4	transmembrane and coiled-coil domains 4	1369.93	-0.653614	0.0941298	-6.94375	3.81823e-12	3.19186e-10
236	ENSG00000169914	OTUD3	OTU deubiquitinase 3	1288.43	0.191843	0.135744	1.41327	0.157576	0.453255
237	ENSG00000162545	CAMK2N1	calcium/calmodulin dependent protein kinase II inhibitor 1	1169.22	1.39925	0.607098	2.30481	0.0211772	0.135609
238	ENSG00000090432	MUL1	mitochondrial E3 ubiquitin protein ligase 1	4457.78	0.0472678	0.0864025	0.547066	0.584334	0.813685
239	ENSG00000158825	CDA	cytidine deaminase	240.699	-2.35494	0.270115	-8.71828	2.82462e-18	4.61516e-16
240	ENSG00000158828	PINK1	PTEN induced kinase 1	3672.47	-0.472783	0.154911	-3.05196	0.00227349	0.0252387
241	ENSG00000117242	PINK1-AS	PINK1 antisense RNA	359.931	-0.129872	0.120095	-1.08141	0.279513	0.593606
242	ENSG00000244038	DDOST	dolichyl-diphosphooligosaccharide--protein glycosyltransferase non-catalytic subunit	26167.4	-0.0890141	0.0380717	-2.33806	0.0193839	0.126825
243	ENSG00000117245	KIF17	kinesin family member 17	180.113	-0.767827	0.206547	-3.71744	0.000201248	0.00340587
244	ENSG00000189410	SH2D5	SH2 domain containing 5	335.413	0.754298	0.648342	1.16343	0.244657	0.559323
245	ENSG00000127483	HP1BP3	heterochromatin protein 1 binding protein 3	16130.9	-0.0968146	0.103606	-0.934452	0.350071	0.656486
246	ENSG00000075151	EIF4G3	eukaryotic translation initiation factor 4 gamma 3	13406.6	-0.0138342	0.120151	-0.11514	0.908334	0.968618
247	ENSG00000117298	ECE1	endothelin converting enzyme 1	9004.22	0.311648	0.478171	0.65175	0.514562	0.772613
248	ENSG00000236216	NA	NA	102.421	0.0952433	0.112531	0.846371	0.397346	0.695325
249	ENSG00000227001	NA	NA	99.5945	-0.288118	0.194122	-1.48421	0.137753	0.422641
250	ENSG00000187952	NA	NA	583.904	-0.00942821	0.114695	-0.0822023	0.934486	0.978514
251	ENSG00000142794	NBPF3	NBPF member 3	545.205	-0.387019	0.240794	-1.60726	0.107997	0.372272
252	ENSG00000162551	ALPL	alkaline phosphatase, biomineralization associated	304.967	-0.604017	0.499304	-1.20972	0.226387	0.540354
253	ENSG00000090686	USP48	ubiquitin specific peptidase 48	6554.57	-0.0458639	0.0680914	-0.673563	0.500589	0.764474
254	ENSG00000142798	HSPG2	heparan sulfate proteoglycan 2	9089.3	-0.074656	0.353942	-0.210927	0.832944	0.93908
255	ENSG00000218510	LINC00339	long intergenic non-protein coding RNA 339	1304.53	-0.0617288	0.132222	-0.466859	0.640601	0.848016
256	ENSG00000070831	CDC42	cell division cycle 42	18194.7	-0.035011	0.0425512	-0.822797	0.410624	0.705288
257	ENSG00000184677	ZBTB40	zinc finger and BTB domain containing 40	5377.47	-0.0621742	0.168003	-0.370078	0.711324	0.884033
258	ENSG00000237200	NA	NA	12.3736	-0.248254	0.337851	-0.734804	0.462459	0.740152
259	ENSG00000173372	C1QA	complement C1q A chain	101059	-0.459921	0.171476	-2.68213	0.00731557	0.0619863
260	ENSG00000159189	C1QC	complement C1q C chain	146140	-0.162519	0.167064	-0.972793	0.330656	0.63957
261	ENSG00000173369	C1QB	complement C1q B chain	66572.4	-0.265568	0.151991	-1.74727	0.0805913	0.316052
262	ENSG00000133216	EPHB2	EPH receptor B2	8652.17	0.230261	0.0789299	2.91728	0.00353095	0.0352761
263	ENSG00000004487	KDM1A	lysine demethylase 1A	8088.47	0.131404	0.178998	0.734108	0.462883	0.740687
264	ENSG00000169641	LUZP1	leucine zipper protein 1	9735.61	0.154147	0.142618	1.08084	0.279769	0.59366
265	ENSG00000261326	NA	NA	309.847	-0.00559857	0.123416	-0.0453635	0.963818	0.988663
266	ENSG00000125944	HNRNPR	heterogeneous nuclear ribonucleoprotein R	12804.4	0.160307	0.132128	1.21327	0.225027	0.538267
267	ENSG00000125945	ZNF436	zinc finger protein 436	1363.6	-0.24607	0.0881142	-2.79263	0.00522814	0.0478682
268	ENSG00000249087	ZNF436-AS1	ZNF436 antisense RNA 1	209.272	-0.237298	0.123227	-1.9257	0.054142	0.249
269	ENSG00000232482	NA	NA	29.7298	0.105492	0.283182	0.372523	0.709503	0.883009
270	ENSG00000088280	ASAP3	ArfGAP with SH3 domain, ankyrin repeat and PH domain 3	220.146	-0.520354	0.513515	-1.01332	0.310908	0.623446
271	ENSG00000007968	E2F2	E2F transcription factor 2	271.421	-0.413067	0.2284	-1.80853	0.0705244	0.292531
272	ENSG00000117318	ID3	inhibitor of DNA binding 3, HLH protein	7697.76	-0.0226429	0.120942	-0.18722	0.851488	0.947797
273	ENSG00000142676	RPL11	ribosomal protein L11	37017.7	0.14299	0.109965	1.30032	0.193492	0.500955
274	ENSG00000011007	ELOA	elongin A	6698.45	0.0797587	0.0729096	1.09394	0.273981	0.588464
275	ENSG00000236810	ELOA-AS1	ELOA antisense RNA 1	71.9803	0.298104	0.164421	1.81305	0.0698239	0.29069
276	ENSG00000057757	PITHD1	PITH domain containing 1	4346.08	-0.222363	0.0680801	-3.2662	0.00109001	0.0139437
277	ENSG00000011009	LYPLA2	lysophospholipase 2	3981.19	0.0889452	0.0721303	1.23312	0.217532	0.52875
278	ENSG00000117308	GALE	UDP-galactose-4-epimerase	3836.41	0.363967	0.0591587	6.15239	7.63232e-10	4.54224e-08
279	ENSG00000117305	HMGCL	3-hydroxy-3-methylglutaryl-CoA lyase	5581.59	-0.0448964	0.126253	-0.355606	0.722136	0.888239
280	ENSG00000179163	FUCA1	alpha-L-fucosidase 1	98536.1	0.148665	0.166461	0.893095	0.371807	0.674817
281	ENSG00000229106	NA	NA	82.4958	0.391842	0.141548	2.76827	0.0056355	0.0506434
282	ENSG00000189266	PNRC2	proline rich nuclear receptor coactivator 2	8454.72	-0.0195587	0.0454104	-0.43071	0.666679	0.862318
283	ENSG00000188529	SRSF10	serine and arginine rich splicing factor 10	8383.2	0.0515703	0.082557	0.624663	0.532192	0.782337
284	ENSG00000185436	IFNLR1	interferon lambda receptor 1	233.608	-0.883543	0.270881	-3.26174	0.0011073	0.0141045
285	ENSG00000001460	STPG1	sperm tail PG-rich repeat containing 1	308.382	-0.0487023	0.302193	-0.161163	0.871965	0.957117
286	ENSG00000001461	NIPAL3	NIPA like domain containing 3	1658.1	-0.521545	0.195897	-2.66234	0.00775992	0.0646032
287	ENSG00000117602	RCAN3	RCAN family member 3	431.743	-0.961066	0.216751	-4.43397	9.25132e-06	0.000232226
288	ENSG00000133226	SRRM1	serine and arginine repetitive matrix 1	7746.53	0.0811459	0.0602068	1.34779	0.177727	0.481291
289	ENSG00000169504	CLIC4	chloride intracellular channel 4	24674.8	-0.148469	0.167248	-0.887718	0.374692	0.677159
290	ENSG00000020633	RUNX3	RUNX family transcription factor 3	17375.6	0.165533	0.184589	0.896765	0.369844	0.673363
291	ENSG00000278034	MIR6731	microRNA 6731	2.67396	-0.0718326	0.575578	-0.124801	0.900681	0.965874
292	ENSG00000229162	NA	NA	77.9166	-0.0828434	0.314523	-0.263394	0.792247	0.921135
293	ENSG00000117614	SYF2	SYF2 pre-mRNA splicing factor	5899.28	-0.131004	0.104907	-1.24876	0.211753	0.524026
294	ENSG00000284602	NA	NA	161.388	-0.103406	0.138293	-0.747735	0.45462	0.736283
295	ENSG00000117616	RSRP1	arginine and serine rich protein 1	10232.3	-0.174853	0.117084	-1.4934	0.135332	0.41864
296	ENSG00000261349	NA	NA	48.6679	-0.58142	0.203877	-2.85181	0.00434706	0.0415363
297	ENSG00000224183	NA	NA	838.494	0.0068851	0.11311	0.060871	0.951462	0.985343
298	ENSG00000183726	TMEM50A	transmembrane protein 50A	16165.9	-0.134175	0.0926117	-1.44879	0.147395	0.437034
299	ENSG00000238084	NA	NA	2335.41	0.0111032	0.102546	0.108275	0.913777	0.971062
300	ENSG00000204178	MACO1	macoilin 1	2729	-0.0841693	0.0598016	-1.40748	0.159286	0.454566
301	ENSG00000157978	LDLRAP1	low density lipoprotein receptor adaptor protein 1	1641.96	-0.556011	0.0837575	-6.63835	3.17216e-11	2.34622e-09
302	ENSG00000117643	MAN1C1	mannosidase alpha class 1C member 1	4147.93	-0.45955	0.128145	-3.58617	0.000335574	0.00525373
303	ENSG00000162430	SELENON	selenoprotein N	12461.5	-0.526014	0.129701	-4.05558	5.00103e-05	0.0010249
304	ENSG00000117640	MTFR1L	mitochondrial fission regulator 1 like	3957.57	-0.0943252	0.0780689	-1.20823	0.226959	0.54107
305	ENSG00000127423	AUNIP	aurora kinase A and ninein interacting protein	180.936	0.282683	0.162804	1.73634	0.0825036	0.320438
306	ENSG00000182749	PAQR7	progestin and adipoQ receptor family member 7	1922.32	-0.0910934	0.106097	-0.858585	0.39057	0.690644
307	ENSG00000117632	STMN1	stathmin 1	11747.3	0.3366	0.239001	1.40836	0.159024	0.454395
308	ENSG00000158006	PAFAH2	platelet activating factor acetylhydrolase 2	4120.74	0.277677	0.132416	2.09701	0.0359928	0.193857
309	ENSG00000158008	EXTL1	exostosin like glycosyltransferase 1	203.017	-0.294072	0.193623	-1.51879	0.128816	0.407607
310	ENSG00000158014	SLC30A2	solute carrier family 30 member 2	133.855	-0.943094	0.270457	-3.48704	0.000488404	0.0071775
311	ENSG00000175087	PDIK1L	PDLIM1 interacting kinase 1 like	1425.73	0.0174481	0.122844	0.142035	0.887052	0.961834
312	ENSG00000130695	CEP85	centrosomal protein 85	2052.4	0.243283	0.077755	3.12884	0.00175498	0.0203368
313	ENSG00000142669	SH3BGRL3	SH3 domain binding glutamate rich protein like 3	27058.4	-0.00112366	0.118162	-0.00950951	0.992413	0.997798
314	ENSG00000158062	UBXN11	UBX domain protein 11	2859.23	0.0601914	0.105982	0.56794	0.570076	0.805944
315	ENSG00000169442	CD52	CD52 molecule	533.095	-2.88041	0.221867	-12.9826	1.53571e-38	1.20006e-35
316	ENSG00000117682	DHDDS	dehydrodolichyl diphosphate synthase subunit	4260.41	-0.146805	0.0609633	-2.40809	0.0160363	0.110726
317	ENSG00000198830	HMGN2	high mobility group nucleosomal binding domain 2	14728.6	-0.00719635	0.111987	-0.0642606	0.948763	0.984838
318	ENSG00000117676	RPS6KA1	ribosomal protein S6 kinase A1	24507.9	-0.157321	0.202649	-0.77632	0.43756	0.725396
319	ENSG00000117713	ARID1A	AT-rich interaction domain 1A	13857.6	0.11471	0.137633	0.833449	0.404591	0.70112
320	ENSG00000060642	PIGV	phosphatidylinositol glycan anchor biosynthesis class V	1082.25	0.054183	0.112793	0.480374	0.630962	0.8427
321	ENSG00000204160	ZDHHC18	zinc finger DHHC-type containing 18	4139.76	0.194332	0.0743212	2.61476	0.00892903	0.0715796
322	ENSG00000142751	GPN2	GPN-loop GTPase 2	2960.85	0.108772	0.0400882	2.71332	0.00666133	0.0578937
323	ENSG00000198746	GPATCH3	G-patch domain containing 3	1728.77	0.0178606	0.0878435	0.203322	0.838883	0.941916
324	ENSG00000090273	NUDC	nuclear distribution C, dynein complex regulator	6705.8	0.376703	0.192088	1.9611	0.0498675	0.237234
325	ENSG00000225294	NA	NA	204.884	-0.0876993	0.177365	-0.494458	0.620983	0.837394
326	ENSG00000253368	TRNP1	TMF1 regulated nuclear protein 1	883.788	0.960372	0.591601	1.62335	0.104516	0.365672
327	ENSG00000158246	TENT5B	terminal nucleotidyltransferase 5B	296.376	-0.00631933	0.498807	-0.0126689	0.989892	0.996825
328	ENSG00000090020	SLC9A1	solute carrier family 9 member A1	3639.04	0.165018	0.0735687	2.24305	0.0248935	0.152233
329	ENSG00000214973	NA	NA	1908.68	0.197088	0.0882737	2.2327	0.025569	0.154675
330	ENSG00000225159	NA	NA	4337.8	0.189395	0.225085	0.841438	0.400103	0.697821
331	ENSG00000142784	WDTC1	WD and tetratricopeptide repeats 1	7918.46	-0.183709	0.125606	-1.46259	0.14358	0.43146
332	ENSG00000186501	TMEM222	transmembrane protein 222	3977.08	0.185019	0.051355	3.60276	0.000314861	0.00498953
333	ENSG00000241547	NA	NA	3911.52	0.247141	0.210955	1.17153	0.241384	0.555788
334	ENSG00000142733	MAP3K6	mitogen-activated protein kinase kinase kinase 6	1303.63	-0.221997	0.0745303	-2.97861	0.00289555	0.0303805
335	ENSG00000181773	GPR3	G protein-coupled receptor 3	96.4054	0.455711	0.36538	1.24722	0.212315	0.524255
336	ENSG00000158195	WASF2	WASP family member 2	21727.8	-0.103076	0.137279	-0.750849	0.452744	0.735178
337	ENSG00000237429	NA	NA	27.1983	-0.207373	0.34313	-0.604357	0.545606	0.790814
338	ENSG00000126705	AHDC1	AT-hook DNA binding motif containing 1	3352.89	0.208205	0.0967096	2.15289	0.0313277	0.176505
339	ENSG00000000938	FGR	FGR proto-oncogene, Src family tyrosine kinase	3078	-1.2528	0.223811	-5.59756	2.17395e-08	9.34747e-07
340	ENSG00000235912	NA	NA	397.261	0.173284	0.121065	1.43133	0.152335	0.444755
341	ENSG00000126709	IFI6	interferon alpha inducible protein 6	4482.22	-0.351279	0.239481	-1.46683	0.142422	0.430139
342	ENSG00000009780	FAM76A	family with sequence similarity 76 member A	626.213	-0.109225	0.0889359	-1.22814	0.219396	0.531572
343	ENSG00000231344	NA	NA	124.861	0.126189	0.199299	0.633162	0.526628	0.779302
344	ENSG00000117758	STX12	syntaxin 12	13259.9	-0.213134	0.107289	-1.98654	0.0469731	0.228298
345	ENSG00000270031	NA	NA	21.2435	-0.287725	0.294344	-0.97751	0.328317	0.637446
346	ENSG00000117751	PPP1R8	protein phosphatase 1 regulatory subunit 8	3516.15	0.132464	0.0502628	2.63544	0.00840292	0.0683438
347	ENSG00000130775	THEMIS2	thymocyte selection associated family member 2	7746.41	-0.219271	0.174849	-1.25406	0.20982	0.521974
348	ENSG00000117748	RPA2	replication protein A2	4338.72	0.134002	0.0647193	2.0705	0.0384054	0.202247
349	ENSG00000158156	XKR8	XK related 8	1353.41	-0.00308703	0.0633935	-0.0486963	0.961161	0.987761
350	ENSG00000158161	EYA3	EYA transcriptional coactivator and phosphatase 3	4092.79	-0.0138507	0.0982652	-0.140952	0.887908	0.961978
351	ENSG00000228589	NA	NA	5868.7	-0.041363	0.0446767	-0.92583	0.354534	0.660825
352	ENSG00000214812	NA	NA	1052.44	-0.0440335	0.113717	-0.38722	0.698593	0.877661
353	ENSG00000253005	NA	NA	5.96415	0.109397	0.525334	0.208242	0.83504	0.940303
354	ENSG00000169403	PTAFR	platelet activating factor receptor	41081.9	-0.438888	0.172133	-2.5497	0.0107816	0.0820377
355	ENSG00000126698	DNAJC8	DnaJ heat shock protein family (Hsp40) member C8	5806.6	0.112683	0.0990131	1.13806	0.255095	0.569991
356	ENSG00000130770	ATP5IF1	ATP synthase inhibitory factor subunit 1	5370.93	0.00704812	0.081755	0.0862103	0.931299	0.977359
357	ENSG00000270605	NA	NA	89.695	0.232389	0.206809	1.12369	0.261144	0.575511
358	ENSG00000130766	SESN2	sestrin 2	6028.09	0.0231115	0.129719	0.178165	0.858593	0.951036
359	ENSG00000130772	MED18	mediator complex subunit 18	1914.7	0.0640532	0.120593	0.531153	0.595313	0.820152
360	ENSG00000204138	PHACTR4	phosphatase and actin regulator 4	3512.36	-0.0988842	0.0643288	-1.53717	0.124252	0.399265
361	ENSG00000229820	NA	NA	61.4776	0.131069	0.195915	0.669011	0.503489	0.76585
362	ENSG00000180198	RCC1	regulator of chromosome condensation 1	3353.89	0.240417	0.195744	1.22822	0.219365	0.531569
363	ENSG00000242125	SNHG3	small nucleolar RNA host gene 3	2408.14	0.3636	0.210663	1.72598	0.0843511	0.323726
364	ENSG00000200087	SNORA73B	small nucleolar RNA, H/ACA box 73B	38.1736	0.0413935	0.291694	0.141907	0.887153	0.961834
365	ENSG00000231468	NA	NA	426.31	-0.162041	0.103967	-1.55859	0.119094	0.391059
366	ENSG00000180098	TRNAU1AP	tRNA selenocysteine 1 associated protein 1	1546.92	-0.100074	0.0880979	-1.13594	0.255983	0.571101
367	ENSG00000197989	SNHG12	small nucleolar RNA host gene 12	1783.64	0.214341	0.139661	1.53472	0.124853	0.40026
368	ENSG00000221539	SNORD99	small nucleolar RNA, C/D box 99	31.0059	0.00554636	0.210179	0.0263888	0.978947	0.992922
369	ENSG00000120656	TAF12	TATA-box binding protein associated factor 12	2733.47	0.0100985	0.0801206	0.126041	0.899699	0.965874
370	ENSG00000188060	RAB42	RAB42, member RAS oncogene family	5376.55	0.0315097	0.15829	0.199064	0.842213	0.943004
371	ENSG00000162419	GMEB1	glucocorticoid modulatory element binding protein 1	1597.71	0.146771	0.0443546	3.30904	0.000936179	0.0122619
372	ENSG00000198492	YTHDF2	YTH N6-methyladenosine RNA binding protein 2	7308.33	0.0713185	0.042387	1.68255	0.0924615	0.340744
373	ENSG00000159023	EPB41	erythrocyte membrane protein band 4.1	2610.47	-0.140451	0.131701	-1.06644	0.286227	0.598941
374	ENSG00000225616	NA	NA	1259.12	0.308777	0.141638	2.18005	0.0292539	0.168357
375	ENSG00000253304	TMEM200B	transmembrane protein 200B	279.09	0.307978	0.614724	0.501002	0.616369	0.834786
376	ENSG00000116350	SRSF4	serine and arginine rich splicing factor 4	9488.13	0.0008725	0.0624714	0.0139664	0.988857	0.996421
377	ENSG00000116353	MECR	mitochondrial trans-2-enoyl-CoA reductase	1157.64	0.137646	0.12753	1.07932	0.280444	0.594389
378	ENSG00000060656	PTPRU	protein tyrosine phosphatase receptor type U	834.439	0.279481	0.41164	0.678945	0.497173	0.762561
379	ENSG00000162511	LAPTM5	lysosomal protein transmembrane 5	200860	-0.33885	0.196057	-1.72833	0.08393	0.32329
380	ENSG00000264773	MIR4420	microRNA 4420	10.0568	-0.0180426	0.341287	-0.0528665	0.957838	0.986947
381	ENSG00000162512	SDC3	syndecan 3	31310.3	-0.399121	0.146486	-2.72463	0.00643742	0.0563016
382	ENSG00000134644	PUM1	pumilio RNA binding family member 1	12820.6	-0.0532464	0.0938891	-0.56712	0.570633	0.806219
383	ENSG00000215900	NA	NA	480.891	0.191621	0.134494	1.42476	0.154228	0.447881
384	ENSG00000060688	SNRNP40	small nuclear ribonucleoprotein U5 subunit 40	2584.32	0.248602	0.1466	1.69579	0.0899264	0.335182
385	ENSG00000121766	ZCCHC17	zinc finger CCHC-type containing 17	2645.82	0.0662926	0.111405	0.595058	0.551805	0.794934
386	ENSG00000121769	FABP3	fatty acid binding protein 3	5595.93	0.0188836	0.168758	0.111897	0.910905	0.969887
387	ENSG00000168528	SERINC2	serine incorporator 2	1650.98	0.25858	0.1213	2.13174	0.0330286	0.183079
388	ENSG00000162517	PEF1	penta-EF-hand domain containing 1	3868.51	0.257457	0.0870162	2.95873	0.00308913	0.031825
389	ENSG00000084636	COL16A1	collagen type XVI alpha 1 chain	953.812	-0.58119	0.521026	-1.11547	0.264649	0.578324
390	ENSG00000121753	ADGRB2	adhesion G protein-coupled receptor B2	358.695	0.796921	0.510286	1.56171	0.118355	0.390065
391	ENSG00000134668	SPOCD1	SPOC domain containing 1	5016.99	0.0762132	0.310865	0.245165	0.806329	0.926963
392	ENSG00000184007	PTP4A2	protein tyrosine phosphatase 4A2	17923.6	0.0195773	0.0228338	0.857382	0.391234	0.690867
393	ENSG00000121774	KHDRBS1	KH RNA binding domain containing, signal transduction associated 1	15528.8	0.142915	0.13008	1.09867	0.271914	0.586058
394	ENSG00000121775	TMEM39B	transmembrane protein 39B	1473.94	0.0648796	0.0659805	0.983315	0.325452	0.635026
395	ENSG00000025800	KPNA6	karyopherin subunit alpha 6	7699.94	0.0296964	0.0809348	0.366917	0.713681	0.884532
396	ENSG00000084652	TXLNA	taxilin alpha	9149.13	0.0533385	0.0729542	0.731123	0.464704	0.742345
397	ENSG00000160050	CCDC28B	coiled-coil domain containing 28B	223.883	-0.0741866	0.325416	-0.227975	0.819666	0.933259
398	ENSG00000160051	IQCC	IQ motif containing C	159.393	0.168234	0.149641	1.12426	0.260905	0.575155
399	ENSG00000160055	TMEM234	transmembrane protein 234	886.063	-0.00201627	0.0698295	-0.0288743	0.976965	0.992481
400	ENSG00000084623	EIF3I	eukaryotic translation initiation factor 3 subunit I	12189.5	0.275031	0.164828	1.6686	0.0951966	0.346798
401	ENSG00000220785	NA	NA	678.392	-0.583584	0.152997	-3.81435	0.000136541	0.00243457
402	ENSG00000116478	HDAC1	histone deacetylase 1	6893.03	0.0495148	0.0889426	0.556705	0.577729	0.810327
403	ENSG00000175130	MARCKSL1	MARCKS like 1	6964.68	0.673932	0.434628	1.55059	0.120999	0.39447
404	ENSG00000225828	FAM229A	family with sequence similarity 229 member A	190.247	-0.116784	0.156675	-0.745391	0.456035	0.736881
405	ENSG00000160058	BSDC1	BSD domain containing 1	5495.85	-0.152038	0.0699759	-2.17272	0.029801	0.170578
406	ENSG00000160062	ZBTB8A	zinc finger and BTB domain containing 8A	256.282	-0.132299	0.209678	-0.63096	0.528066	0.780248
407	ENSG00000176261	ZBTB8OS	zinc finger and BTB domain containing 8 opposite strand	606.158	0.0224836	0.140769	0.15972	0.873102	0.957209
408	ENSG00000162521	RBBP4	RB binding protein 4, chromatin remodeling factor	7127.47	0.0781496	0.0653152	1.1965	0.231502	0.545891
409	ENSG00000162522	KIAA1522	KIAA1522	677.323	-1.16968	0.136651	-8.55963	1.13226e-17	1.7851e-15
410	ENSG00000134684	YARS1	tyrosyl-tRNA synthetase 1	8997.25	0.0454527	0.123609	0.367714	0.713087	0.884518
411	ENSG00000116497	S100PBP	S100P binding protein	2161.91	-0.114504	0.047484	-2.41141	0.0158908	0.110018
412	ENSG00000121900	TMEM54	transmembrane protein 54	379.836	0.381211	0.428112	0.890447	0.373226	0.675727
413	ENSG00000116514	RNF19B	ring finger protein 19B	7482.85	0.000851111	0.134213	0.00634149	0.99494	0.998345
414	ENSG00000004455	AK2	adenylate kinase 2	4709.82	0.0844095	0.0865688	0.975057	0.329532	0.638426
415	ENSG00000142920	AZIN2	antizyme inhibitor 2	272.796	0.0697265	0.118073	0.59054	0.554829	0.796481
416	ENSG00000116525	TRIM62	tripartite motif containing 62	712.916	-0.0511325	0.0940756	-0.543526	0.586768	0.815438
417	ENSG00000160094	ZNF362	zinc finger protein 362	3202.64	-0.271437	0.132745	-2.04481	0.0408739	0.209804
418	ENSG00000225313	NA	NA	407.879	0.119655	0.131928	0.906968	0.364424	0.668619
419	ENSG00000134686	PHC2	polyhomeotic homolog 2	13218.2	0.0623252	0.0672191	0.927195	0.353825	0.659953
420	ENSG00000284154	MIR3605	microRNA 3605	11.2545	-0.507626	0.314907	-1.61199	0.106965	0.370712
421	ENSG00000222112	NA	NA	41.6279	-0.105453	0.22215	-0.474694	0.635005	0.844328
422	ENSG00000121903	ZSCAN20	zinc finger and SCAN domain containing 20	486.18	-0.12876	0.0997865	-1.29036	0.196926	0.504253
423	ENSG00000235907	NA	NA	36.682	0.122956	0.238666	0.515181	0.606427	0.82815
424	ENSG00000163866	SMIM12	small integral membrane protein 12	2986.81	0.124408	0.0500424	2.48605	0.0129171	0.0941401
425	ENSG00000230163	NA	NA	71.5018	-0.249045	0.199194	-1.25026	0.211204	0.523365
426	ENSG00000116544	DLGAP3	DLG associated protein 3	323.319	0.445589	0.293801	1.51664	0.129358	0.408418
427	ENSG00000241014	LOC653160	uncharacterized LOC653160	267.669	-0.245487	0.130033	-1.88788	0.059042	0.261886
428	ENSG00000163867	ZMYM6	zinc finger MYM-type containing 6	2171.6	0.0274857	0.098579	0.278819	0.780383	0.914927
429	ENSG00000197056	ZMYM1	zinc finger MYM-type containing 1	1289.27	0.0453848	0.0941145	0.48223	0.629643	0.842007
430	ENSG00000228348	NA	NA	648.088	0.00142251	0.184119	0.00772604	0.993836	0.998093
431	ENSG00000116560	SFPQ	splicing factor proline and glutamine rich	27524.5	0.0725685	0.131077	0.553634	0.579829	0.811497
432	ENSG00000146463	ZMYM4	zinc finger MYM-type containing 4	7255.84	-0.0545816	0.0919905	-0.59334	0.552953	0.795504
433	ENSG00000229994	NA	NA	1762.12	0.187425	0.157914	1.18688	0.235274	0.549254
434	ENSG00000142687	KIAA0319L	KIAA0319 like	7460.29	-0.100948	0.0976698	-1.03356	0.30134	0.613476
435	ENSG00000020129	NCDN	neurochondrin	2247.24	0.170767	0.131519	1.29842	0.194144	0.501964
436	ENSG00000239636	NA	NA	133.019	1.45169	0.192342	7.54741	4.43992e-14	4.55992e-12
437	ENSG00000116819	TFAP2E	transcription factor AP-2 epsilon	88.634	1.61014	0.230662	6.98053	2.94072e-12	2.48139e-10
438	ENSG00000126067	PSMB2	proteasome 20S subunit beta 2	10869.9	0.149025	0.104314	1.42862	0.153112	0.44601
439	ENSG00000142686	C1orf216	chromosome 1 open reading frame 216	2921.86	0.189545	0.0766677	2.47229	0.0134249	0.0969407
440	ENSG00000092853	CLSPN	claspin	1492.44	0.234138	0.337211	0.694336	0.487472	0.757643
441	ENSG00000134698	AGO4	argonaute RISC component 4	7394.69	-0.371683	0.165517	-2.2456	0.02473	0.151555
442	ENSG00000092847	AGO1	argonaute RISC component 1	8933.58	-0.14528	0.150846	-0.963098	0.335499	0.643947
443	ENSG00000126070	AGO3	argonaute RISC catalytic component 3	2827.49	-0.113366	0.0868108	-1.3059	0.191588	0.498683
444	ENSG00000116863	ADPRHL2	ADP-ribosylhydrolase like 2	2534.26	0.294427	0.0716778	4.10764	3.99724e-05	0.00083928
445	ENSG00000171812	COL8A2	collagen type VIII alpha 2 chain	155.823	-1.14745	0.196413	-5.84202	5.15726e-09	2.58915e-07
446	ENSG00000054116	TRAPPC3	trafficking protein particle complex 3	4832.66	0.0253872	0.0627498	0.404578	0.685788	0.871102
447	ENSG00000116871	MAP7D1	MAP7 domain containing 1	27756.9	0.0027941	0.0436561	0.0640024	0.948968	0.984838
448	ENSG00000054118	THRAP3	thyroid hormone receptor associated protein 3	13617.9	-0.054903	0.101114	-0.542981	0.587143	0.815449
449	ENSG00000214193	SH3D21	SH3 domain containing 21	316.099	-0.237129	0.205273	-1.15519	0.248014	0.563037
450	ENSG00000142694	EVA1B	eva-1 homolog B	2659.96	-0.306913	0.0991445	-3.09561	0.00196406	0.0223843
451	ENSG00000196182	STK40	serine/threonine kinase 40	13710.5	0.0717092	0.14546	0.492981	0.622026	0.838245
452	ENSG00000181817	LSM10	LSM10, U7 small nuclear RNA associated	2424.04	0.147714	0.0880964	1.67673	0.093596	0.343505
453	ENSG00000116885	OSCP1	organic solute carrier partner 1	214.041	-0.043033	0.136918	-0.314297	0.753296	0.903247
454	ENSG00000116898	MRPS15	mitochondrial ribosomal protein S15	3606.79	0.133781	0.119782	1.11687	0.264051	0.57791
455	ENSG00000119535	CSF3R	colony stimulating factor 3 receptor	2826.3	-0.750579	0.154971	-4.84336	1.27662e-06	3.89553e-05
456	ENSG00000233621	LINC01137	long intergenic non-protein coding RNA 1137	296.608	-0.358015	0.126519	-2.82974	0.00465866	0.0439275
457	ENSG00000163874	ZC3H12A	zinc finger CCCH-type containing 12A	874.428	-0.317101	0.10307	-3.07657	0.002094	0.0235663
458	ENSG00000163875	MEAF6	MYST/Esa1 associated factor 6	3414.78	0.0243256	0.04738	0.513414	0.607662	0.828831
459	ENSG00000263675	MIR5581	microRNA 5581	12.9855	-0.0542047	0.38751	-0.13988	0.888755	0.962221
460	ENSG00000163877	SNIP1	Smad nuclear interacting protein 1	1561.75	-0.0347626	0.0759541	-0.457679	0.647183	0.851563
461	ENSG00000237749	NA	NA	16.6955	-0.24311	0.255111	-0.952957	0.340612	0.648635
462	ENSG00000134697	GNL2	G protein nucleolar 2	6014.81	0.210929	0.139138	1.51597	0.129528	0.408493
463	ENSG00000116922	C1orf109	chromosome 1 open reading frame 109	1486.69	0.259829	0.109262	2.37805	0.0174044	0.117509
464	ENSG00000134690	CDCA8	cell division cycle associated 8	1996.73	0.206653	0.343859	0.600983	0.547851	0.792733
465	ENSG00000185090	MANEAL	mannosidase endo-alpha like	311.695	0.0287145	0.205558	0.139691	0.888904	0.962221
466	ENSG00000196449	YRDC	yrdC N6-threonylcarbamoyltransferase domain containing	1232.72	0.404243	0.144402	2.79944	0.00511918	0.0469664
467	ENSG00000197982	C1orf122	chromosome 1 open reading frame 122	4208.36	0.079029	0.119484	0.66142	0.508343	0.768479
468	ENSG00000188786	MTF1	metal regulatory transcription factor 1	3822.06	-0.053848	0.157924	-0.340975	0.733123	0.893732
469	ENSG00000204084	INPP5B	inositol polyphosphate-5-phosphatase B	2679.14	0.0270554	0.13995	0.193322	0.846707	0.945732
470	ENSG00000252448	NA	NA	9.61194	-0.354088	0.405871	-0.872414	0.382983	0.683077
471	ENSG00000222282	NA	NA	5.36362	-0.362802	0.47336	-0.766439	0.443415	0.729541
472	ENSG00000183431	SF3A3	splicing factor 3a subunit 3	4748.95	0.273928	0.110507	2.47883	0.0131813	0.0955275
473	ENSG00000212541	NA	NA	11.7825	-0.466076	0.266769	-1.74712	0.0806173	0.316058
474	ENSG00000183386	FHL3	four and a half LIM domains 3	3053.06	-0.114101	0.0641651	-1.77823	0.0753655	0.304052
475	ENSG00000183520	UTP11	UTP11 small subunit processome component	3393.87	0.179228	0.12386	1.44702	0.147893	0.437903
476	ENSG00000215895	NA	NA	2227.06	-0.0335289	0.108811	-0.308138	0.757978	0.904891
477	ENSG00000116954	RRAGC	Ras related GTP binding C	2855.11	-0.0134479	0.104201	-0.129058	0.897312	0.965211
478	ENSG00000228436	LOC105378663	uncharacterized LOC105378663	72.7645	-0.0430618	0.146833	-0.293271	0.769315	0.909942
479	ENSG00000214114	MYCBP	MYC binding protein	1001.52	0.00627953	0.0765978	0.0819806	0.934662	0.978514
480	ENSG00000174574	AKIRIN1	akirin 1	11449.9	0.143161	0.0308124	4.64622	3.38065e-06	9.42022e-05
481	ENSG00000168653	NDUFS5	NADH:ubiquinone oxidoreductase subunit S5	5457.17	0.138214	0.162845	0.848743	0.396024	0.694655
482	ENSG00000127603	MACF1	microtubule actin crosslinking factor 1	45268.1	-0.177488	0.149443	-1.18766	0.234967	0.549164
483	ENSG00000090621	PABPC4	poly(A) binding protein cytoplasmic 4	19496.6	0.0791306	0.0450371	1.75701	0.0789166	0.312553
484	ENSG00000201457	SNORA55	small nucleolar RNA, H/ACA box 55	8.63814	-0.0397719	0.408385	-0.0973883	0.922418	0.974181
485	ENSG00000084072	PPIE	peptidylprolyl isomerase E	3033.01	0.0745158	0.0690443	1.07925	0.280478	0.59439
486	ENSG00000225333	NA	NA	257.297	0.0386858	0.102084	0.378961	0.704717	0.881209
487	ENSG00000116985	BMP8B	bone morphogenetic protein 8b	178.162	0.33527	0.314207	1.06704	0.285956	0.598589
488	ENSG00000043514	TRIT1	tRNA isopentenyltransferase 1	1254.87	0.11703	0.127877	0.915171	0.360102	0.66497
489	ENSG00000116990	MYCL	MYCL proto-oncogene, bHLH transcription factor	332.025	0.133617	0.188481	0.708919	0.478375	0.751625
490	ENSG00000168389	MFSD2A	major facilitator superfamily domain containing 2A	925.166	0.355148	0.105236	3.37477	0.000738769	0.0100438
491	ENSG00000228477	NA	NA	46.4197	-0.0414863	0.196124	-0.211531	0.832473	0.939001
492	ENSG00000131236	CAP1	cyclase associated actin cytoskeleton regulatory protein 1	25083.8	-0.0059988	0.0743759	-0.0806552	0.935716	0.978964
493	ENSG00000131238	PPT1	palmitoyl-protein thioesterase 1	36262.8	-0.439574	0.156251	-2.81326	0.00490418	0.0455592
494	ENSG00000226745	NA	NA	673.341	-0.138115	0.111192	-1.24214	0.214186	0.525394
495	ENSG00000117000	RLF	rearranged L-myc fusion	3157.95	-0.177534	0.121595	-1.46004	0.144278	0.432115
496	ENSG00000259943	NA	NA	284.336	0.118314	0.126303	0.936744	0.34889	0.655446
497	ENSG00000084073	ZMPSTE24	zinc metallopeptidase STE24	8451.89	-0.0593869	0.0434109	-1.36802	0.171306	0.472223
498	ENSG00000049089	COL9A2	collagen type IX alpha 2 chain	389.754	-0.224629	0.2389	-0.940265	0.347082	0.654546
499	ENSG00000084070	SMAP2	small ArfGAP2	16665.6	-0.235753	0.16825	-1.4012	0.161154	0.45728
500	ENSG00000187801	ZFP69B	ZFP69 zinc finger protein B	224.844	0.102754	0.206867	0.496713	0.619391	0.836807
501	ENSG00000260920	NA	NA	179.07	0.0829746	0.163592	0.507203	0.612012	0.832743
502	ENSG00000187815	ZFP69	ZFP69 zinc finger protein	498.33	-0.0711985	0.0958101	-0.743121	0.457408	0.73712
503	ENSG00000238287	NA	NA	38.4993	-0.292156	0.237781	-1.22867	0.219194	0.531275
504	ENSG00000164002	EXO5	exonuclease 5	469.814	0.113722	0.0590154	1.92699	0.0539812	0.248707
505	ENSG00000117010	ZNF684	zinc finger protein 684	438.172	0.129824	0.11269	1.15205	0.249302	0.564188
506	ENSG00000117016	RIMS3	regulating synaptic membrane exocytosis 3	2853.37	-1.08779	0.183198	-5.93781	2.88852e-09	1.53143e-07
507	ENSG00000272145	NA	NA	119.177	-0.031456	0.138376	-0.227323	0.820173	0.933386
508	ENSG00000066136	NFYC	nuclear transcription factor Y subunit gamma	3942.05	-0.0568993	0.0788619	-0.721505	0.470599	0.74652
509	ENSG00000179862	CITED4	Cbp/p300 interacting transactivator with Glu/Asp rich carboxy-terminal domain 4	196.799	0.930112	0.182569	5.09458	3.49508e-07	1.19652e-05
510	ENSG00000171793	CTPS1	CTP synthase 1	5004.04	0.386876	0.327469	1.18141	0.237439	0.551794
511	ENSG00000010803	SCMH1	Scm polycomb group protein homolog 1	1661.39	-0.198335	0.0972373	-2.0397	0.0413807	0.211191
512	ENSG00000127124	HIVEP3	HIVEP zinc finger 3	2093.49	0.171488	0.124478	1.37766	0.16831	0.468842
513	ENSG00000198815	FOXJ3	forkhead box J3	3912.07	-0.0365949	0.0822931	-0.44469	0.656544	0.857065
514	ENSG00000066185	ZMYND12	zinc finger MYND-type containing 12	131.322	-0.00433086	0.239708	-0.0180673	0.985585	0.995589
515	ENSG00000127125	PPCS	phosphopantothenoylcysteine synthetase	3941.45	-0.167154	0.122352	-1.36617	0.171884	0.472728
516	ENSG00000236876	NA	NA	3095.56	0.0989415	0.129966	0.76129	0.446484	0.731022
517	ENSG00000171960	PPIH	peptidylprolyl isomerase H	884.504	0.269882	0.126954	2.12583	0.0335177	0.184906
518	ENSG00000065978	YBX1	Y-box binding protein 1	32054.7	0.131152	0.051056	2.56878	0.0102058	0.0786909
519	ENSG00000117385	P3H1	prolyl 3-hydroxylase 1	8415.09	-0.150815	0.163123	-0.924546	0.355202	0.661285
520	ENSG00000164008	C1orf50	chromosome 1 open reading frame 50	68.9141	-0.00381022	0.146121	-0.0260758	0.979197	0.992956
521	ENSG00000228452	NA	NA	58.7292	-0.350739	0.15269	-2.29707	0.0216149	0.137712
522	ENSG00000177868	SVBP	small vasohibin binding protein	602.024	-0.0930062	0.104255	-0.892101	0.372339	0.675056
523	ENSG00000164010	ERMAP	erythroblast membrane associated protein (Scianna blood group)	1859.55	-0.241708	0.181504	-1.33169	0.182962	0.487455
524	ENSG00000164011	ZNF691	zinc finger protein 691	794.128	0.0328948	0.113391	0.290101	0.771739	0.911092
525	ENSG00000233708	NA	NA	391.818	0.004082	0.204696	0.0199418	0.98409	0.995153
526	ENSG00000237090	NA	NA	60.815	-0.0338245	0.197576	-0.171197	0.864069	0.95375
527	ENSG00000225099	NA	NA	3599.32	-0.00904171	0.0945269	-0.0956522	0.923797	0.974527
528	ENSG00000117394	SLC2A1	solute carrier family 2 member 1	3165.97	0.1983	0.372803	0.531915	0.594785	0.819916
529	ENSG00000117395	EBNA1BP2	EBNA1 binding protein 2	6623.99	0.471618	0.328769	1.4345	0.15143	0.442905
530	ENSG00000066056	TIE1	tyrosine kinase with immunoglobulin like and EGF like domains 1	311.174	-0.00959127	0.156514	-0.0612807	0.951136	0.985175
531	ENSG00000117399	CDC20	cell division cycle 20	3826.08	0.482519	0.426009	1.13265	0.257362	0.572683
532	ENSG00000066322	ELOVL1	ELOVL fatty acid elongase 1	8766.24	0.231129	0.0510728	4.52547	6.02614e-06	0.000159746
533	ENSG00000159479	MED8	mediator complex subunit 8	3926.32	-0.00584287	0.0772806	-0.0756059	0.939733	0.980996
534	ENSG00000229431	NA	NA	44.36	0.0146505	0.234522	0.0624696	0.950189	0.984876
535	ENSG00000198198	SZT2	SZT2 subunit of KICSTOR complex	4338.72	0.0470776	0.155598	0.302559	0.762226	0.90699
536	ENSG00000142949	PTPRF	protein tyrosine phosphatase receptor type F	12022.7	0.43927	0.482633	0.910154	0.362741	0.667371
537	ENSG00000066135	KDM4A	lysine demethylase 4A	5117.57	-0.0615206	0.0798551	-0.770403	0.441061	0.727866
538	ENSG00000126091	ST3GAL3	ST3 beta-galactoside alpha-2,3-sialyltransferase 3	666.947	0.172443	0.126203	1.36639	0.171816	0.472673
539	ENSG00000224751	NA	NA	191.491	-0.0375091	0.102348	-0.366487	0.714002	0.884615
540	ENSG00000117408	IPO13	importin 13	4103.74	0.0556467	0.0736945	0.755099	0.45019	0.733467
541	ENSG00000132768	DPH2	diphthamide biosynthesis 2	1532.51	0.221489	0.151363	1.4633	0.143387	0.431344
542	ENSG00000117410	ATP6V0B	ATPase H+ transporting V0 subunit b	22121.9	-0.0383573	0.134582	-0.285011	0.775635	0.912635
543	ENSG00000117411	B4GALT2	beta-1,4-galactosyltransferase 2	1866.86	0.155478	0.320766	0.484708	0.627883	0.840905
544	ENSG00000159214	CCDC24	coiled-coil domain containing 24	210.495	-0.0651992	0.109524	-0.595295	0.551646	0.794917
545	ENSG00000233514	NA	NA	1562.35	0.337159	0.250284	1.34711	0.177946	0.481297
546	ENSG00000178028	DMAP1	DNA methyltransferase 1 associated protein 1	2943.04	0.0213233	0.0656978	0.324567	0.745509	0.899021
547	ENSG00000117419	ERI3	ERI1 exoribonuclease family member 3	2862.09	0.0921054	0.121777	0.756347	0.449441	0.733365
548	ENSG00000187147	RNF220	ring finger protein 220	5233.79	0.0458509	0.0830551	0.552054	0.580912	0.812192
549	ENSG00000126106	TMEM53	transmembrane protein 53	1080.09	0.0447857	0.152396	0.293878	0.768851	0.909715
550	ENSG00000198520	ARMH1	armadillo like helical domain containing 1	140.958	-0.228063	0.176972	-1.2887	0.197504	0.504704
551	ENSG00000142945	KIF2C	kinesin family member 2C	2329.99	0.207815	0.305905	0.679346	0.496919	0.762561
552	ENSG00000142937	RPS8	ribosomal protein S8	23058.5	0.0396209	0.119164	0.332491	0.739519	0.896235
553	ENSG00000200913	SNORD46	small nucleolar RNA, C/D box 46	7.84028	0.211114	0.395762	0.533436	0.593732	0.819093
554	ENSG00000202031	SNORD38A	small nucleolar RNA, C/D box 38A	4.46876	-0.517221	0.454795	-1.13726	0.255429	0.570379
555	ENSG00000234093	NA	NA	1037.64	0.158498	0.138066	1.14798	0.250976	0.565866
556	ENSG00000173846	PLK3	polo like kinase 3	3621.28	0.00262172	0.0696509	0.0376408	0.969974	0.9906
557	ENSG00000188396	TCTEX1D4	Tctex1 domain containing 4	69.6485	0.1708	0.226519	0.75402	0.450837	0.733541
558	ENSG00000222009	BTBD19	BTB domain containing 19	1597.05	-0.286772	0.130085	-2.20449	0.0274899	0.161621
559	ENSG00000117425	PTCH2	patched 2	239.159	-0.264212	0.161234	-1.63869	0.101279	0.359243
560	ENSG00000070785	EIF2B3	eukaryotic translation initiation factor 2B subunit gamma	1918.38	0.141698	0.153032	0.925935	0.35448	0.660825
561	ENSG00000126107	HECTD3	HECT domain E3 ubiquitin protein ligase 3	5339.2	0.0276909	0.103213	0.268288	0.788478	0.919383
562	ENSG00000126088	UROD	uroporphyrinogen decarboxylase	6814.03	0.124619	0.0947109	1.31578	0.188249	0.494893
563	ENSG00000234315	NA	NA	287.276	-0.0529339	0.191545	-0.276353	0.782277	0.9155
564	ENSG00000132781	MUTYH	mutY DNA glycosylase	805.441	0.262297	0.0698669	3.75423	0.000173874	0.00301644
565	ENSG00000132773	TOE1	target of EGR1, exonuclease	810.744	0.157898	0.113292	1.39373	0.163399	0.46002
566	ENSG00000070759	TESK2	testis associated actin remodelling kinase 2	1115.48	-0.519901	0.164295	-3.16444	0.0015538	0.0185338
567	ENSG00000280670	CCDC163	coiled-coil domain containing 163	141.279	-0.0672505	0.137879	-0.487749	0.625728	0.83977
568	ENSG00000132763	MMACHC	metabolism of cobalamin associated C	408.355	-0.0218826	0.121087	-0.180718	0.856589	0.950279
569	ENSG00000117450	PRDX1	peroxiredoxin 1	26299.1	0.0360722	0.0978137	0.368784	0.712288	0.884264
570	ENSG00000117448	AKR1A1	aldo-keto reductase family 1 member A1	14706.8	-0.135642	0.12755	-1.06344	0.287581	0.60051
571	ENSG00000132780	NASP	nuclear autoantigenic sperm protein	8639.46	0.0291992	0.107924	0.270552	0.786736	0.918361
572	ENSG00000159592	GPBP1L1	GC-rich promoter binding protein 1 like 1	8504.87	-0.14032	0.100881	-1.39094	0.164242	0.46196
573	ENSG00000225447	NA	NA	33.5651	-0.0873015	0.234845	-0.371741	0.710086	0.883271
574	ENSG00000234329	NA	NA	57.7347	0.0610295	0.282814	0.215794	0.829149	0.937212
575	ENSG00000159596	TMEM69	transmembrane protein 69	2141.04	-0.0586644	0.0557142	-1.05295	0.292363	0.605938
576	ENSG00000197429	IPP	intracisternal A particle-promoted polypeptide	441.177	0.0653301	0.265167	0.246374	0.805393	0.926447
577	ENSG00000230896	NA	NA	36.0306	-0.239969	0.288115	-0.832894	0.404905	0.70119
578	ENSG00000086015	MAST2	microtubule associated serine/threonine kinase 2	4255.29	0.0570849	0.0909437	0.627695	0.530204	0.781415
579	ENSG00000232467	NA	NA	173.24	0.296844	0.260839	1.13804	0.255105	0.569991
580	ENSG00000117461	PIK3R3	phosphoinositide-3-kinase regulatory subunit 3	1319.79	0.00518569	0.0748933	0.0692411	0.944798	0.983065
581	ENSG00000085998	POMGNT1	protein O-linked mannose N-acetylglucosaminyltransferase 1 (beta 1,2-)	4412.14	0.100855	0.11343	0.88914	0.373928	0.676389
582	ENSG00000171357	LURAP1	leucine rich adaptor protein 1	74.7815	-0.160355	0.142326	-1.12667	0.25988	0.574801
583	ENSG00000085999	RAD54L	RAD54 like	470.482	0.172307	0.30967	0.556423	0.577922	0.810346
584	ENSG00000132128	LRRC41	leucine rich repeat containing 41	8520.61	0.0661838	0.0509853	1.2981	0.194255	0.502062
585	ENSG00000173660	UQCRH	ubiquinol-cytochrome c reductase hinge protein	2765.47	0.155005	0.112204	1.38146	0.167137	0.467155
586	ENSG00000117481	NSUN4	NOP2/Sun RNA methyltransferase 4	1806.49	-0.0335808	0.0549587	-0.611019	0.541187	0.788227
587	ENSG00000269956	MKNK1-AS1	MKNK1 antisense RNA 1	402.486	0.122774	0.286401	0.428679	0.668157	0.863134
588	ENSG00000079277	MKNK1	MAPK interacting serine/threonine kinase 1	20995.8	0.030895	0.207792	0.148682	0.881804	0.96006
589	ENSG00000142961	MOB3C	MOB kinase activator 3C	6472.16	0.129593	0.193431	0.669971	0.502877	0.76565
590	ENSG00000123472	ATPAF1	ATP synthase mitochondrial F1 complex assembly factor 1	4100.72	-0.0688944	0.0528111	-1.30454	0.192048	0.499345
591	ENSG00000159658	EFCAB14	EF-hand calcium binding domain 14	18548.8	0.00207272	0.149785	0.013838	0.988959	0.996421
592	ENSG00000186377	CYP4X1	cytochrome P450 family 4 subfamily X member 1	322.009	-0.714953	0.186258	-3.8385	0.000123788	0.00223377
593	ENSG00000224805	LINC00853	long intergenic non-protein coding RNA 853	26.4298	0.400815	0.27367	1.46459	0.143032	0.431088
594	ENSG00000162367	TAL1	TAL bHLH transcription factor 1, erythroid differentiation factor	8360.04	0.0771898	0.241932	0.319056	0.749684	0.901196
595	ENSG00000226252	NA	NA	650.156	-0.0693538	0.268729	-0.25808	0.796345	0.922551
596	ENSG00000123473	STIL	STIL centriolar assembly protein	1380.4	0.216496	0.257947	0.839305	0.401298	0.698415
597	ENSG00000162368	CMPK1	cytidine/uridine monophosphate kinase 1	12844	-0.216614	0.0688593	-3.14575	0.0016566	0.0194756
598	ENSG00000237424	FOXD2-AS1	FOXD2 adjacent opposite strand RNA 1	618.699	0.41173	0.233529	1.76308	0.0778868	0.309772
599	ENSG00000186564	FOXD2	forkhead box D2	247.123	0.556297	0.221038	2.51675	0.0118444	0.0877851
600	ENSG00000132122	SPATA6	spermatogenesis associated 6	446.168	-0.409578	0.145283	-2.81918	0.00481463	0.0450638
601	ENSG00000224986	NA	NA	229.661	0.118946	0.106232	1.11968	0.262849	0.577133
602	ENSG00000235105	NA	NA	1263.31	-0.0351671	0.0695912	-0.505338	0.613321	0.832958
603	ENSG00000162374	ELAVL4	ELAV like RNA binding protein 4	461.812	0.538145	0.396942	1.35572	0.175187	0.477645
604	ENSG00000225671	NA	NA	299.861	0.163757	0.121439	1.34847	0.177507	0.481163
605	ENSG00000185104	FAF1	Fas associated factor 1	3407.56	0.226907	0.0771704	2.94034	0.00327851	0.0334306
606	ENSG00000123080	CDKN2C	cyclin dependent kinase inhibitor 2C	1449.14	-0.979902	0.181283	-5.40537	6.46745e-08	2.51601e-06
607	ENSG00000213478	NA	NA	2772.34	0.0931672	0.0709727	1.31272	0.189278	0.49612
608	ENSG00000123091	RNF11	ring finger protein 11	6701.61	-0.035274	0.0735748	-0.47943	0.631633	0.842707
609	ENSG00000233406	NA	NA	325.888	0.203274	0.210327	0.966468	0.33381	0.642704
610	ENSG00000085832	EPS15	epidermal growth factor receptor pathway substrate 15	25405	-0.53401	0.151234	-3.53101	0.000413968	0.00627869
611	ENSG00000117859	OSBPL9	oxysterol binding protein like 9	7935.55	-0.171675	0.09698	-1.77021	0.0766924	0.307334
612	ENSG00000078618	NRDC	nardilysin convertase	16757.9	-0.0307437	0.0524493	-0.586161	0.557767	0.797873
613	ENSG00000169213	RAB3B	RAB3B, member RAS oncogene family	2983.33	0.679182	0.486678	1.39555	0.162851	0.459484
614	ENSG00000117862	TXNDC12	thioredoxin domain containing 12	13298.8	0.013801	0.106054	0.130131	0.896463	0.965041
615	ENSG00000198841	KTI12	KTI12 chromatin associated homolog	703.77	0.369092	0.140095	2.63458	0.00842407	0.0684475
616	ENSG00000134717	BTF3L4	basic transcription factor 3 like 4	3357.04	-0.267609	0.0699779	-3.82419	0.000131203	0.00235341
617	ENSG00000157077	ZFYVE9	zinc finger FYVE-type containing 9	441.254	0.374936	0.390657	0.959756	0.337178	0.645879
618	ENSG00000228407	NA	NA	263.128	-0.138591	0.183746	-0.754258	0.450695	0.733527
619	ENSG00000223429	NA	NA	124.188	0.0134232	0.137673	0.0975009	0.922329	0.974153
620	ENSG00000213735	NA	NA	225.114	-0.0887994	0.101361	-0.876071	0.380992	0.682028
621	ENSG00000154222	CC2D1B	coiled-coil and C2 domain containing 1B	5390.4	-0.0545106	0.0806975	-0.675493	0.499362	0.763532
622	ENSG00000272100	NA	NA	14.0073	-0.437813	0.294811	-1.48506	0.137527	0.422515
623	ENSG00000224680	NA	NA	135.966	-0.0209576	0.134877	-0.155383	0.87652	0.958429
624	ENSG00000085840	ORC1	origin recognition complex subunit 1	855.192	0.237061	0.230883	1.02676	0.304535	0.616931
625	ENSG00000134748	PRPF38A	pre-mRNA processing factor 38A	3028.09	0.0856981	0.0604949	1.41662	0.156595	0.451544
626	ENSG00000134744	TUT4	terminal uridylyl transferase 4	3739.24	0.182693	0.0887448	2.05863	0.0395295	0.205336
627	ENSG00000116157	GPX7	glutathione peroxidase 7	280.935	0.567252	0.283668	1.9997	0.0455324	0.224098
628	ENSG00000162377	COA7	cytochrome c oxidase assembly factor 7 (putative)	2445.36	0.156808	0.0919568	1.70523	0.0881516	0.331454
629	ENSG00000162378	ZYG11B	zyg-11 family member B, cell cycle regulator	5427.13	-0.114	0.0984595	-1.15784	0.24693	0.562071
630	ENSG00000228929	NA	NA	17180.1	0.0400138	0.093293	0.428904	0.667993	0.862984
631	ENSG00000121310	ECHDC2	enoyl-CoA hydratase domain containing 2	2443.54	-0.131936	0.116993	-1.12772	0.259438	0.574247
632	ENSG00000230953	NA	NA	34.2382	-0.214231	0.228445	-0.937778	0.348359	0.654853
633	ENSG00000116171	SCP2	sterol carrier protein 2	14799.3	-0.180009	0.0730135	-2.46541	0.0136855	0.0981913
634	ENSG00000236360	NA	NA	51.6943	0.576159	0.506412	1.13773	0.255235	0.570209
635	ENSG00000157184	CPT2	carnitine palmitoyltransferase 2	2499.19	-0.0505882	0.142634	-0.354671	0.722836	0.888381
636	ENSG00000162384	CZIB	CXXC motif containing zinc binding protein	1935.63	0.0643657	0.082169	0.783333	0.433432	0.722204
637	ENSG00000162385	MAGOH	mago homolog, exon junction complex subunit	1327.48	0.25221	0.162816	1.54905	0.121369	0.394961
638	ENSG00000157193	LRP8	LDL receptor related protein 8	1024.8	0.270039	0.231275	1.16761	0.242964	0.557345
639	ENSG00000058804	NDC1	NDC1 transmembrane nucleoporin	3656.19	0.268789	0.236065	1.13862	0.254861	0.569657
640	ENSG00000058799	YIPF1	Yip1 domain family member 1	3812.99	-0.0538768	0.114815	-0.469248	0.638892	0.84721
641	ENSG00000081870	HSPB11	heat shock protein family B (small) member 11	1531.51	0.124606	0.09183	1.35692	0.174806	0.477433
642	ENSG00000116212	LRRC42	leucine rich repeat containing 42	1761.07	0.126443	0.167885	0.753149	0.45136	0.733881
643	ENSG00000116209	TMEM59	transmembrane protein 59	18099.9	-0.251403	0.0983133	-2.55717	0.0105529	0.0806065
644	ENSG00000116205	TCEANC2	transcription elongation factor A N-terminal and central domain containing 2	1653.24	-0.123102	0.109556	-1.12365	0.261162	0.575511
645	ENSG00000225183	NA	NA	27.5056	-0.162149	0.320392	-0.506097	0.612789	0.832958
646	ENSG00000215883	CYB5RL	cytochrome b5 reductase like	717.473	0.0373814	0.128098	0.291819	0.770425	0.910558
647	ENSG00000116221	MRPL37	mitochondrial ribosomal protein L37	4693.69	0.198848	0.167703	1.18571	0.235736	0.549959
648	ENSG00000157216	SSBP3	single stranded DNA binding protein 3	2866.23	-0.0618119	0.0787207	-0.785205	0.432333	0.721613
649	ENSG00000237173	NA	NA	48.6846	-0.0159255	0.183203	-0.086928	0.930729	0.977045
650	ENSG00000162390	ACOT11	acyl-CoA thioesterase 11	1590.95	0.083955	0.227238	0.369458	0.711786	0.884103
651	ENSG00000243725	TTC4	tetratricopeptide repeat domain 4	126.34	0.30744	0.157711	1.94939	0.0512492	0.241252
652	ENSG00000162396	PARS2	prolyl-tRNA synthetase 2, mitochondrial	545.655	0.141537	0.0748093	1.89197	0.0584955	0.260878
653	ENSG00000116133	DHCR24	24-dehydrocholesterol reductase	11016.4	-0.425084	0.134961	-3.14967	0.00163456	0.0192516
654	ENSG00000162402	USP24	ubiquitin specific peptidase 24	9687.5	-0.041512	0.112594	-0.368687	0.712361	0.884264
655	ENSG00000231095	NA	NA	365.402	-0.153966	0.0822659	-1.87156	0.0612675	0.268054
656	ENSG00000162407	PLPP3	phospholipid phosphatase 3	282.954	-0.952023	0.199342	-4.77584	1.78959e-06	5.29891e-05
657	ENSG00000229887	NA	NA	56.6262	0.0458644	0.301346	0.152198	0.87903	0.959062
658	ENSG00000223416	NA	NA	830.089	0.303765	0.227737	1.33384	0.182257	0.487061
659	ENSG00000162600	OMA1	OMA1 zinc metallopeptidase	1097.37	0.0417976	0.0922613	0.453035	0.650523	0.853453
660	ENSG00000184292	TACSTD2	tumor associated calcium signal transducer 2	503.26	-3.02633	0.360311	-8.39923	4.49424e-17	6.78781e-15
661	ENSG00000185839	NA	NA	2741.25	0.128058	0.0957607	1.33727	0.181134	0.485246
662	ENSG00000162601	MYSM1	Myb like, SWIRM and MPN domains 1	6801.84	-0.0591753	0.129617	-0.45654	0.648002	0.852142
663	ENSG00000177606	JUN	Jun proto-oncogene, AP-1 transcription factor subunit	12795.8	0.116651	0.0869375	1.34178	0.179668	0.483482
664	ENSG00000228121	NA	NA	211.987	0.18697	0.175199	1.06719	0.285887	0.598585
665	ENSG00000172456	FGGY	FGGY carbohydrate kinase domain containing	1130.15	0.103819	0.126126	0.823137	0.41043	0.705197
666	ENSG00000162604	TM2D1	TM2 domain containing 1	2063.59	-0.197686	0.0927897	-2.13048	0.0331321	0.183451
667	ENSG00000236646	NA	NA	383.891	-0.00589379	0.180814	-0.0325958	0.973997	0.99199
668	ENSG00000162607	USP1	ubiquitin specific peptidase 1	4348.09	0.19189	0.164676	1.16526	0.243914	0.558643
669	ENSG00000116641	DOCK7	dedicator of cytokinesis 7	8351.4	0.0476755	0.0739263	0.644906	0.518988	0.775183
670	ENSG00000125703	ATG4C	autophagy related 4C cysteine peptidase	4409.25	-0.146566	0.115486	-1.26913	0.204396	0.51427
671	ENSG00000236674	NA	NA	287.532	0.0172972	0.143188	0.1208	0.903849	0.966935
672	ENSG00000088035	ALG6	ALG6 alpha-1,3-glucosyltransferase	1230.31	0.180985	0.0777552	2.32762	0.0199322	0.12961
673	ENSG00000142856	ITGB3BP	integrin subunit beta 3 binding protein	1016.4	0.072816	0.178537	0.407847	0.683386	0.869865
674	ENSG00000203965	EFCAB7	EF-hand calcium binding domain 7	387.837	-0.0483455	0.0921696	-0.524528	0.599912	0.823384
675	ENSG00000079739	PGM1	phosphoglucomutase 1	1315.22	-0.536852	0.269392	-1.99283	0.0462802	0.226524
676	ENSG00000185483	ROR1	receptor tyrosine kinase like orphan receptor 1	891.395	-0.375368	0.509764	-0.736357	0.461513	0.740111
677	ENSG00000158966	CACHD1	cache domain containing 1	469.475	0.0775113	0.495724	0.15636	0.875749	0.958253
678	ENSG00000162437	RAVER2	ribonucleoprotein, PTB binding 2	287.06	0.373622	0.473825	0.788524	0.43039	0.719773
679	ENSG00000162434	JAK1	Janus kinase 1	20584.1	0.0918336	0.0900548	1.01975	0.307846	0.620908
680	ENSG00000185031	NA	NA	173.265	-0.243747	0.141234	-1.72583	0.0843779	0.323726
681	ENSG00000265996	MIR3671	microRNA 3671	7.09676	-0.348655	0.474099	-0.735406	0.462092	0.740152
682	ENSG00000162433	AK4	adenylate kinase 4	380.493	-0.0244948	0.259182	-0.094508	0.924706	0.974936
683	ENSG00000213625	LEPROT	leptin receptor overlapping transcript	10764.8	-0.229537	0.100571	-2.28234	0.0224695	0.141501
684	ENSG00000116678	LEPR	leptin receptor	703.717	-0.148979	0.16267	-0.915834	0.359754	0.664621
685	ENSG00000184588	PDE4B	phosphodiesterase 4B	3881.65	-0.443593	0.176139	-2.51843	0.0117879	0.0875112
686	ENSG00000152760	TCTEX1D1	Tctex1 domain containing 1	3415.93	0.636446	0.233905	2.72096	0.00650931	0.0568197
687	ENSG00000198160	MIER1	MIER1 transcriptional regulator	5081.52	-0.034549	0.0776642	-0.444851	0.656428	0.856975
688	ENSG00000116704	SLC35D1	solute carrier family 35 member D1	2382.31	-0.073882	0.16905	-0.437041	0.662082	0.859882
689	ENSG00000142864	SERBP1	SERPINE1 mRNA binding protein 1	20880.5	0.0466108	0.111601	0.417654	0.6762	0.867337
690	ENSG00000223263	NA	NA	3.99617	0.582205	0.486573	1.19654	0.231485	0.545891
691	ENSG00000116717	GADD45A	growth arrest and DNA damage inducible alpha	4130	0.484679	0.311982	1.55355	0.120292	0.393242
692	ENSG00000172380	GNG12	G protein subunit gamma 12	15323	0.323391	0.275731	1.17285	0.240856	0.555585
693	ENSG00000116729	WLS	Wnt ligand secretion mediator	7162.17	0.378929	0.214593	1.7658	0.077429	0.308916
694	ENSG00000234383	NA	NA	503.774	0.282581	0.107144	2.63738	0.00835482	0.0681312
695	ENSG00000229133	NA	NA	109.719	0.1586	0.208343	0.761243	0.446512	0.731022
696	ENSG00000024526	DEPDC1	DEP domain containing 1	1517.99	0.307605	0.403286	0.762746	0.445615	0.730559
697	ENSG00000229359	PIN1P1	peptidylprolyl cis/trans isomerase, NIMA-interacting 1 pseudogene 1	408.083	0.17301	0.143526	1.20543	0.228037	0.541808
698	ENSG00000066557	LRRC40	leucine rich repeat containing 40	2930.11	0.118627	0.0913597	1.29846	0.19413	0.501964
699	ENSG00000116754	SRSF11	serine and arginine rich splicing factor 11	18156.7	-0.03478	0.0490372	-0.709257	0.478165	0.751623
700	ENSG00000118454	ANKRD13C	ankyrin repeat domain 13C	3422.64	-0.0280739	0.0650351	-0.431673	0.665979	0.862002
701	ENSG00000197568	HHLA3	HERV-H LTR-associating 3	385.338	-0.204044	0.118848	-1.71685	0.0860069	0.327235
702	ENSG00000116761	CTH	cystathionine gamma-lyase	140.182	-0.263032	0.141544	-1.8583	0.0631266	0.272769
703	ENSG00000233020	NA	NA	112.83	0.194582	0.138245	1.40752	0.159274	0.454566
704	ENSG00000237033	NA	NA	130.133	-0.0145988	0.100544	-0.145198	0.884554	0.961494
705	ENSG00000132485	ZRANB2	zinc finger RANBP2-type containing 2	9270.92	0.0302432	0.0907398	0.333296	0.738911	0.896056
706	ENSG00000207721	MIR186	microRNA 186	55.8224	-0.21566	0.19528	-1.10436	0.269436	0.583248
707	ENSG00000172260	NEGR1	neuronal growth regulator 1	795.189	0.649448	0.586136	1.10802	0.267855	0.58156
708	ENSG00000233994	NA	NA	3248.41	-0.164335	0.0473525	-3.47047	0.000519539	0.00756088
709	ENSG00000227207	NA	NA	19.1476	-0.0300743	0.22682	-0.132591	0.894517	0.964089
710	ENSG00000254685	FPGT	fucose-1-phosphate guanylyltransferase	1928.46	0.51441	0.115075	4.4702	7.81465e-06	0.000199507
711	ENSG00000116791	CRYZ	crystallin zeta	2223.51	-0.0444242	0.127797	-0.347616	0.728129	0.892009
712	ENSG00000162623	TYW3	tRNA-yW synthesizing protein 3 homolog	1238.06	0.0470656	0.121005	0.388955	0.697309	0.877059
713	ENSG00000230863	NA	NA	546.098	-0.0551689	0.150942	-0.365498	0.71474	0.88485
714	ENSG00000117054	ACADM	acyl-CoA dehydrogenase medium chain	11184.1	-0.0969877	0.139039	-0.697556	0.485455	0.756459
715	ENSG00000181227	NA	NA	2847.96	-0.0401724	0.0864693	-0.464586	0.642228	0.84944
716	ENSG00000137955	RABGGTB	Rab geranylgeranyltransferase subunit beta	5930.71	0.0641719	0.0862662	0.743882	0.456948	0.73712
717	ENSG00000226415	NA	NA	17712.4	0.143107	0.089212	1.60412	0.108688	0.373475
718	ENSG00000117069	ST6GALNAC5	ST6 N-acetylgalactosaminide alpha-2,6-sialyltransferase 5	586.822	-0.995421	0.448909	-2.21742	0.0265942	0.158955
719	ENSG00000142892	PIGK	phosphatidylinositol glycan anchor biosynthesis class K	3833.74	-0.0291289	0.065438	-0.445138	0.65622	0.856829
720	ENSG00000226084	NA	NA	13181.1	0.155719	0.147183	1.05799	0.290058	0.603522
721	ENSG00000228187	NA	NA	170.93	0.174598	0.246555	0.708151	0.478852	0.751931
722	ENSG00000036549	ZZZ3	zinc finger ZZ-type containing 3	3568.3	0.0653387	0.0847585	0.770882	0.440777	0.727531
723	ENSG00000077254	USP33	ubiquitin specific peptidase 33	6551.97	-0.00253335	0.0732622	-0.0345792	0.972415	0.991334
724	ENSG00000180488	MIGA1	mitoguardin 1	2190.57	0.021894	0.0723033	0.302808	0.762036	0.906957
725	ENSG00000219201	NA	NA	2451.39	-0.274731	0.0986566	-2.78472	0.00535736	0.0487534
726	ENSG00000235613	NA	NA	371.209	0.0791691	0.150912	0.524604	0.599858	0.823374
727	ENSG00000162614	NEXN	nexilin F-actin binding protein	3250.02	0.40103	0.583252	0.687576	0.49172	0.759745
728	ENSG00000162613	FUBP1	far upstream element binding protein 1	10605.3	0.079242	0.131208	0.603942	0.545882	0.79103
729	ENSG00000162616	DNAJB4	DnaJ heat shock protein family (Hsp40) member B4	2552.86	-0.259847	0.132345	-1.9634	0.0495999	0.236537
730	ENSG00000273338	NA	NA	7.75588	0.311666	0.36389	0.856485	0.39173	0.6912
731	ENSG00000213561	NA	NA	27.3063	0.115961	0.216874	0.534691	0.592864	0.81889
732	ENSG00000213560	NA	NA	2118.15	0.0463123	0.165741	0.279426	0.779918	0.9145
733	ENSG00000137959	IFI44L	interferon induced protein 44 like	445.407	0.748207	0.362218	2.06562	0.0388639	0.20373
734	ENSG00000137965	IFI44	interferon induced protein 44	2333.49	-0.213589	0.176579	-1.20959	0.226436	0.540354
735	ENSG00000235400	NA	NA	1740.19	-0.0439155	0.051623	-0.850698	0.394937	0.694121
736	ENSG00000162618	ADGRL4	adhesion G protein-coupled receptor L4	635.272	0.342863	0.360865	0.950113	0.342055	0.649744
737	ENSG00000230787	NA	NA	290.841	-0.342909	0.528105	-0.649319	0.516132	0.773168
738	ENSG00000232676	NA	NA	64.6317	-0.235509	0.239996	-0.981303	0.326443	0.635938
739	ENSG00000117114	ADGRL2	adhesion G protein-coupled receptor L2	3646.56	0.5038	0.479231	1.05127	0.293136	0.607137
740	ENSG00000227288	NA	NA	819.924	0.498439	0.17524	2.84432	0.00445063	0.0423234
741	ENSG00000227960	NA	NA	14.1674	0.323123	0.287144	1.1253	0.260461	0.574989
742	ENSG00000137941	TTLL7	tubulin tyrosine ligase like 7	558.883	0.342266	0.473971	0.722123	0.470219	0.746181
743	ENSG00000142875	PRKACB	protein kinase cAMP-activated catalytic subunit beta	3903.51	-0.450017	0.0879234	-5.11829	3.08322e-07	1.06489e-05
744	ENSG00000213540	NA	NA	483.293	0.0362278	0.0960386	0.377221	0.706009	0.881718
745	ENSG00000226970	NA	NA	2260.93	0.120758	0.116812	1.03378	0.301238	0.613431
746	ENSG00000117133	RPF1	ribosome production factor 1 homolog	3131.63	0.201193	0.121218	1.65977	0.0969612	0.350288
747	ENSG00000174021	GNG5	G protein subunit gamma 5	5498.38	0.236999	0.0816788	2.9016	0.00371266	0.0366434
748	ENSG00000117151	CTBS	chitobiase	3877.96	-0.237564	0.100667	-2.35989	0.0182805	0.121283
749	ENSG00000117155	SSX2IP	SSX family member 2 interacting protein	1709.78	0.207036	0.26671	0.77626	0.437595	0.725396
750	ENSG00000171517	LPAR3	lysophosphatidic acid receptor 3	168.652	0.315521	0.529171	0.596255	0.551005	0.794734
751	ENSG00000162643	WDR63	WD repeat domain 63	261.55	-0.00135107	0.138795	-0.00973429	0.992233	0.997785
752	ENSG00000055732	MCOLN3	mucolipin 3	444.587	0.414348	0.231628	1.78886	0.073638	0.299773
753	ENSG00000097096	SYDE2	synapse defective Rho GTPase homolog 2	280.574	-0.0178464	0.320518	-0.0556798	0.955597	0.986602
754	ENSG00000162642	C1orf52	chromosome 1 open reading frame 52	1583.48	0.0502328	0.0992058	0.506349	0.612612	0.832958
755	ENSG00000142867	BCL10	BCL10 immune signaling adaptor	2934.25	0.105677	0.0522257	2.02346	0.0430253	0.215763
756	ENSG00000153904	DDAH1	dimethylarginine dimethylaminohydrolase 1	3474.82	0.197951	0.508473	0.389304	0.697051	0.877059
757	ENSG00000282057	NA	NA	141.202	-0.0291334	0.438295	-0.0664698	0.947004	0.984015
758	ENSG00000142871	CCN1	cellular communication network factor 1	14367.9	0.190002	0.487026	0.390127	0.696443	0.877059
759	ENSG00000117174	ZNHIT6	zinc finger HIT-type containing 6	1973.87	0.129906	0.127572	1.0183	0.308538	0.621595
760	ENSG00000122417	ODF2L	outer dense fiber of sperm tails 2 like	2501.74	0.0769104	0.155307	0.495216	0.620448	0.83729
761	ENSG00000261737	CLCA4-AS1	CLCA4 antisense RNA 1	67.9805	-0.521569	0.137101	-3.80427	0.000142222	0.00251723
762	ENSG00000097033	SH3GLB1	SH3 domain containing GRB2 like, endophilin B1	16961.7	-0.271699	0.0597028	-4.55086	5.34272e-06	0.000143965
763	ENSG00000230721	NA	NA	18.6757	0.135698	0.321436	0.422163	0.672906	0.865508
764	ENSG00000183291	SELENOF	selenoprotein F	24881.7	-0.186267	0.0940328	-1.98087	0.0476058	0.230433
765	ENSG00000153936	HS2ST1	heparan sulfate 2-O-sulfotransferase 1	16193.8	-0.242403	0.0971472	-2.49521	0.0125883	0.0923319
766	ENSG00000235251	NA	NA	973.025	0.317459	0.13483	2.35451	0.0185471	0.122599
767	ENSG00000225568	NA	NA	1068.02	0.303827	0.114571	2.65186	0.00800504	0.0662406
768	ENSG00000143013	LMO4	LIM domain only 4	6685.84	0.331818	0.214098	1.54984	0.121179	0.394808
769	ENSG00000230053	NA	NA	76.0369	0.104254	0.139566	0.746985	0.455072	0.736583
770	ENSG00000065243	PKN2	protein kinase N2	5179.49	-0.0431071	0.114918	-0.375113	0.707576	0.882013
771	ENSG00000207234	NA	NA	3.65162	-0.377459	0.597707	-0.631512	0.527706	0.779942
772	ENSG00000241975	NA	NA	47.2952	-0.202208	0.216215	-0.935215	0.349677	0.656371
773	ENSG00000137947	GTF2B	general transcription factor IIB	3202.89	0.0548141	0.0802118	0.683368	0.494374	0.761125
774	ENSG00000137944	KYAT3	kynurenine aminotransferase 3	3060.7	0.0640878	0.0655489	0.977709	0.328218	0.637423
775	ENSG00000213516	RBMXL1	RBMX like 1	3046.23	0.151482	0.109691	1.38099	0.167281	0.467166
776	ENSG00000117226	GBP3	guanylate binding protein 3	1499.68	-0.354006	0.131276	-2.69665	0.00700413	0.0599454
777	ENSG00000117228	GBP1	guanylate binding protein 1	1244.91	-0.741379	0.50683	-1.46278	0.143528	0.431448
778	ENSG00000234518	NA	NA	6782.89	0.0943156	0.0665831	1.41651	0.156626	0.451563
779	ENSG00000162645	GBP2	guanylate binding protein 2	966.718	-1.41992	0.183712	-7.7291	1.08313e-14	1.1943e-12
780	ENSG00000162654	GBP4	guanylate binding protein 4	228.057	-0.289357	0.520175	-0.556269	0.578027	0.810346
781	ENSG00000238081	NA	NA	124.312	-0.147341	0.155362	-0.948373	0.34294	0.650586
782	ENSG00000197147	LRRC8B	leucine rich repeat containing 8 VRAC subunit B	3433.02	0.0551541	0.145322	0.379531	0.704294	0.8811
783	ENSG00000231999	LRRC8C-DT	LRRC8C divergent transcript	108.149	0.102078	0.185554	0.550124	0.582234	0.812713
784	ENSG00000230735	NA	NA	15.3314	0.413548	0.317846	1.30109	0.193226	0.500802
785	ENSG00000171488	LRRC8C	leucine rich repeat containing 8 VRAC subunit C	7584.24	0.169409	0.125394	1.35101	0.176691	0.479637
786	ENSG00000231613	NA	NA	35.2196	0.399885	0.237545	1.6834	0.0922971	0.340407
787	ENSG00000171492	LRRC8D	leucine rich repeat containing 8 VRAC subunit D	3920.39	-0.0883134	0.0923925	-0.95585	0.339148	0.647378
788	ENSG00000228175	NA	NA	32.457	-0.259546	0.21615	-1.20077	0.229841	0.544333
789	ENSG00000162664	ZNF326	zinc finger protein 326	3473.72	0.225197	0.0622951	3.615	0.000300348	0.0048069
790	ENSG00000232882	NA	NA	117.455	0.0998056	0.167866	0.594556	0.55214	0.795125
791	ENSG00000122482	ZNF644	zinc finger protein 644	5227.66	-0.055847	0.0490341	-1.13894	0.254727	0.56948
792	ENSG00000232393	NA	NA	70.6396	-0.146594	0.168072	-0.872208	0.383095	0.683208
793	ENSG00000097046	CDC7	cell division cycle 7	582.915	0.149101	0.276463	0.539318	0.589667	0.817106
794	ENSG00000241318	NA	NA	391.512	-0.14962	0.195949	-0.763567	0.445125	0.730482
795	ENSG00000203914	NA	NA	7519.26	0.0641335	0.128574	0.498807	0.617915	0.83565
796	ENSG00000069702	TGFBR3	transforming growth factor beta receptor 3	492.633	0.0653738	0.227308	0.2876	0.773653	0.912038
797	ENSG00000230667	SETSIP	SET like protein	507.801	0.0570411	0.141424	0.403334	0.686703	0.871679
798	ENSG00000233401	NA	NA	750.222	-0.0436367	0.135935	-0.32101	0.748203	0.900509
799	ENSG00000174842	GLMN	glomulin, FKBP associated protein	882.151	0.0494366	0.139295	0.354907	0.722659	0.888381
800	ENSG00000122484	RPAP2	RNA polymerase II associated protein 2	1849.65	0.116348	0.0790825	1.47122	0.141231	0.428269
801	ENSG00000162676	GFI1	growth factor independent 1 transcriptional repressor	135.207	1.0321	0.14873	6.93942	3.93712e-12	3.27601e-10
802	ENSG00000067208	EVI5	ecotropic viral integration site 5	4276.86	-0.194012	0.051395	-3.77493	0.000160052	0.00279554
803	ENSG00000225505	NA	NA	29.6354	-0.0425913	0.20003	-0.212925	0.831386	0.93852
804	ENSG00000122406	RPL5	ribosomal protein L5	26129.1	0.134711	0.140548	0.958469	0.337826	0.64623
805	ENSG00000154511	DIPK1A	divergent protein kinase domain 1A	407.276	-0.0733119	0.0939521	-0.780311	0.435208	0.723982
806	ENSG00000207523	SNORA66	small nucleolar RNA, H/ACA box 66	13.5676	0.320957	0.273354	1.17414	0.240338	0.554883
807	ENSG00000143033	MTF2	metal response element binding transcription factor 2	3720.79	0.0650253	0.0464346	1.40036	0.161404	0.457308
808	ENSG00000117500	TMED5	transmembrane p24 trafficking protein 5	23458.5	0.0426891	0.0888986	0.4802	0.631085	0.8427
809	ENSG00000122483	CCDC18	coiled-coil domain containing 18	1408.57	0.205276	0.0885163	2.31907	0.0203912	0.132021
810	ENSG00000223745	NA	NA	2239.76	-0.042421	0.135442	-0.313205	0.754125	0.903555
811	ENSG00000229567	NA	NA	6.04303	-0.205071	0.428678	-0.47838	0.63238	0.843157
812	ENSG00000117505	DR1	down-regulator of transcription 1	6123.24	0.0768556	0.0568751	1.3513	0.176598	0.479544
813	ENSG00000229635	NA	NA	25.0354	-0.0960476	0.219833	-0.436913	0.662175	0.859882
814	ENSG00000137942	FNBP1L	formin binding protein 1 like	3619.88	0.0807767	0.0897299	0.90022	0.368003	0.672144
815	ENSG00000137936	BCAR3	BCAR3 adaptor protein, NSP family member	4110.46	0.44448	0.143773	3.09155	0.00199117	0.0226216
816	ENSG00000211575	MIR760	microRNA 760	2.84631	-0.36804	0.645969	-0.569748	0.568848	0.804656
817	ENSG00000260464	NA	NA	69.0955	-0.571127	0.245797	-2.32357	0.0201486	0.130592
818	ENSG00000067334	DNTTIP2	deoxynucleotidyltransferase terminal interacting protein 2	6616.75	0.122406	0.0844321	1.44975	0.147128	0.436573
819	ENSG00000023909	GCLM	glutamate-cysteine ligase modifier subunit	3546.42	0.0138338	0.0383781	0.360461	0.718503	0.886744
820	ENSG00000137962	ARHGAP29	Rho GTPase activating protein 29	1137.21	0.830219	0.488858	1.69828	0.0894548	0.334383
821	ENSG00000178596	NA	NA	216.532	0.120266	0.170637	0.704805	0.480932	0.753148
822	ENSG00000117528	ABCD3	ATP binding cassette subfamily D member 3	3835.87	0.1318	0.0700716	1.88093	0.059981	0.264744
823	ENSG00000117525	F3	coagulation factor III, tissue factor	2243.74	-1.1495	0.510842	-2.2502	0.0244362	0.150357
824	ENSG00000117519	CNN3	calponin 3	13476.5	0.350621	0.504655	0.694773	0.487197	0.757474
825	ENSG00000235501	NA	NA	73.2217	-0.0254909	0.580822	-0.0438877	0.964994	0.988717
826	ENSG00000172339	ALG14	ALG14 UDP-N-acetylglucosaminyltransferase subunit	590.145	-0.0322244	0.153417	-0.210045	0.833633	0.939408
827	ENSG00000122481	RWDD3	RWD domain containing 3	377.954	-0.118161	0.100763	-1.17266	0.240931	0.555588
828	ENSG00000228852	NA	NA	61.7782	-0.191771	0.171373	-1.11903	0.263127	0.577133
829	ENSG00000225923	NA	NA	99.1296	-0.195972	0.121102	-1.61824	0.105612	0.367718
830	ENSG00000234422	NA	NA	234.129	-0.146972	0.146853	-1.00081	0.316919	0.629424
831	ENSG00000228502	NA	NA	5552.22	0.0736565	0.0995282	0.740057	0.459266	0.737921
832	ENSG00000137970	NA	NA	26468.6	0.147057	0.140743	1.04486	0.296089	0.609308
833	ENSG00000117569	PTBP2	polypyrimidine tract binding protein 2	909.466	0.00547501	0.168612	0.032471	0.974096	0.992035
834	ENSG00000188641	DPYD	dihydropyrimidine dehydrogenase	3309.6	-1.66081	0.192572	-8.62435	6.4457e-18	1.03436e-15
835	ENSG00000228057	NA	NA	3280.74	-0.0841834	0.0473656	-1.77731	0.0755171	0.304184
836	ENSG00000162627	SNX7	sorting nexin 7	935.546	-0.0565595	0.275726	-0.205129	0.837471	0.940971
837	ENSG00000227034	NA	NA	649.847	0.148138	0.186512	0.794253	0.427048	0.717456
838	ENSG00000156869	FRRS1	ferric chelate reductase 1	1125.88	0.375071	0.12604	2.97581	0.00292212	0.0305606
839	ENSG00000162688	AGL	amylo-alpha-1, 6-glucosidase, 4-alpha-glucanotransferase	4092.13	-0.0489947	0.1009	-0.485578	0.627267	0.84073
840	ENSG00000117620	SLC35A3	solute carrier family 35 member A3	2233.8	-0.0446504	0.0612176	-0.729372	0.465774	0.742884
841	ENSG00000156875	MFSD14A	major facilitator superfamily domain containing 14A	344.97	-0.0554135	0.113086	-0.490011	0.624126	0.838811
842	ENSG00000156876	SASS6	SAS-6 centriolar assembly protein	641.333	0.0505712	0.123516	0.409429	0.682225	0.869171
843	ENSG00000122435	TRMT13	tRNA methyltransferase 13 homolog	1295.05	0.165635	0.108242	1.53023	0.125959	0.402081
844	ENSG00000122477	LRRC39	leucine rich repeat containing 39	2909.7	0.383825	0.117688	3.26136	0.00110878	0.0141133
845	ENSG00000137992	DBT	dihydrolipoamide branched chain transacylase E2	2749.68	-0.234015	0.0804566	-2.90858	0.00363071	0.035953
846	ENSG00000225169	NA	NA	987.272	-0.0115865	0.128116	-0.0904375	0.92794	0.976071
847	ENSG00000224616	NA	NA	30.5571	-0.521825	0.225808	-2.31093	0.0208369	0.134
848	ENSG00000137996	RTCA	RNA 3'-terminal phosphate cyclase	6864.15	-0.0413826	0.0471638	-0.877422	0.380257	0.681595
849	ENSG00000207750	MIR553	microRNA 553	2.78999	-0.0941601	0.817202	-0.115223	0.908269	0.968618
850	ENSG00000215871	NA	NA	128.828	-0.134665	0.129227	-1.04208	0.297373	0.610289
851	ENSG00000079335	CDC14A	cell division cycle 14A	701.241	0.210404	0.0830323	2.53401	0.0112767	0.084908
852	ENSG00000234332	NA	NA	508.919	0.174925	0.115484	1.51472	0.129844	0.409007
853	ENSG00000162692	VCAM1	vascular cell adhesion molecule 1	1434.03	0.0133831	0.304376	0.0439688	0.964929	0.988717
854	ENSG00000162694	EXTL2	exostosin like glycosyltransferase 2	2201.26	0.00363677	0.0823183	0.0441793	0.964761	0.988717
855	ENSG00000162695	SLC30A7	solute carrier family 30 member 7	5095.15	-0.0928815	0.0602907	-1.54056	0.123424	0.398162
856	ENSG00000117543	DPH5	diphthamide biosynthesis 5	1486.61	0.0770424	0.138307	0.55704	0.5775	0.810132
857	ENSG00000235795	NA	NA	29.4007	0.207634	0.233176	0.890461	0.373218	0.675727
858	ENSG00000233184	LOC102606465	uncharacterized LOC102606465	233.324	-0.0729504	0.139256	-0.523859	0.600377	0.823692
859	ENSG00000225938	NA	NA	34.2425	-0.744442	0.193585	-3.84556	0.000120276	0.00218492
860	ENSG00000170989	S1PR1	sphingosine-1-phosphate receptor 1	9238.5	-0.359306	0.102686	-3.49909	0.000466857	0.0069403
861	ENSG00000228399	NA	NA	133.524	0.026128	0.147721	0.176874	0.859607	0.95122
862	ENSG00000183298	NA	NA	680.253	0.302061	0.282565	1.069	0.28507	0.598478
863	ENSG00000060718	COL11A1	collagen type XI alpha 1 chain	4855.52	-1.85889	0.441321	-4.2121	2.53009e-05	0.000569128
864	ENSG00000185946	RNPC3	RNA binding region (RNP1, RRM) containing 3	1599.66	-0.0782155	0.156016	-0.501329	0.61614	0.834603
865	ENSG00000240038	AMY2B	amylase alpha 2B	826.006	-0.278615	0.148547	-1.8756	0.0607104	0.266784
866	ENSG00000243480	AMY2A	amylase alpha 2A	68.3126	-0.196285	0.182174	-1.07746	0.281275	0.594818
867	ENSG00000225191	NA	NA	69.2839	0.130675	0.166768	0.783571	0.433292	0.722148
868	ENSG00000227850	NA	NA	1178.37	-0.0854504	0.0815588	-1.04772	0.294769	0.608855
869	ENSG00000237897	NA	NA	236.734	0.129012	0.14729	0.875904	0.381082	0.682047
870	ENSG00000232952	NA	NA	2647.18	0.078024	0.0813691	0.958889	0.337615	0.646103
871	ENSG00000198890	PRMT6	protein arginine methyltransferase 6	1816.74	0.191396	0.0952016	2.01043	0.0443862	0.220313
872	ENSG00000224550	NA	NA	2963.94	0.113684	0.117931	0.963982	0.335055	0.643463
873	ENSG00000134215	VAV3	vav guanine nucleotide exchange factor 3	3749.04	-0.428958	0.222428	-1.92853	0.0537898	0.248206
874	ENSG00000085491	SLC25A24	solute carrier family 25 member 24	12444	0.0219692	0.05277	0.416319	0.677176	0.867352
875	ENSG00000162636	FAM102B	family with sequence similarity 102 member B	5085.84	-0.116711	0.1644	-0.709918	0.477755	0.751242
876	ENSG00000162639	HENMT1	HEN methyltransferase 1	586.135	0.0244257	0.14208	0.171915	0.863504	0.953419
877	ENSG00000134186	PRPF38B	pre-mRNA processing factor 38B	9280.21	0.0188328	0.0531405	0.354396	0.723042	0.888381
878	ENSG00000116266	STXBP3	syntaxin binding protein 3	7190.28	-0.137933	0.092395	-1.49287	0.135472	0.418676
879	ENSG00000121957	GPSM2	G protein signaling modulator 2	933.678	-0.300922	0.121245	-2.48193	0.0130672	0.0948532
880	ENSG00000121940	CLCC1	chloride channel CLIC like 1	2099.94	-0.014161	0.0586778	-0.241335	0.809296	0.928412
881	ENSG00000085433	WDR47	WD repeat domain 47	2844.25	-0.0963327	0.0668268	-1.44153	0.149435	0.439575
882	ENSG00000244716	NA	NA	9124.1	0.1489	0.142422	1.04549	0.295798	0.609118
883	ENSG00000197780	TAF13	TATA-box binding protein associated factor 13	3027.66	0.0280908	0.114632	0.245053	0.806416	0.927004
884	ENSG00000215717	TMEM167B	transmembrane protein 167B	5969.51	-0.139377	0.0746224	-1.86777	0.0617948	0.269115
885	ENSG00000031698	SARS1	seryl-tRNA synthetase 1	10605.1	0.0704217	0.112944	0.623507	0.532951	0.782859
886	ENSG00000143126	CELSR2	cadherin EGF LAG seven-pass G-type receptor 2	957.512	-0.242658	0.117743	-2.06092	0.0393109	0.204733
887	ENSG00000134222	PSRC1	proline and serine rich coiled-coil 1	1103.53	0.0246263	0.235585	0.104533	0.916747	0.972148
888	ENSG00000134243	SORT1	sortilin 1	25965.6	-0.10692	0.143855	-0.743251	0.45733	0.73712
889	ENSG00000143106	PSMA5	proteasome 20S subunit alpha 5	8071.5	0.148328	0.160428	0.924576	0.355187	0.661285
890	ENSG00000143028	SYPL2	synaptophysin like 2	158.526	-0.19438	0.211813	-0.917697	0.358778	0.663748
891	ENSG00000162650	ATXN7L2	ataxin 7 like 2	390.47	-0.00709577	0.112759	-0.0629285	0.949823	0.984838
892	ENSG00000174151	CYB561D1	cytochrome b561 family member D1	1756.46	-0.0488858	0.127747	-0.382677	0.70196	0.879603
893	ENSG00000181754	AMIGO1	adhesion molecule with Ig like domain 1	335.232	-0.458093	0.139588	-3.28176	0.00103162	0.013339
894	ENSG00000065135	GNAI3	G protein subunit alpha i3	13614.7	0.0219411	0.074846	0.29315	0.769408	0.909942
895	ENSG00000116337	AMPD2	adenosine monophosphate deaminase 2	5333.4	-0.139688	0.0518569	-2.69371	0.00706613	0.0603897
896	ENSG00000168765	GSTM4	glutathione S-transferase mu 4	1921.11	-0.552223	0.132857	-4.15651	3.23148e-05	0.00070229
897	ENSG00000213366	GSTM2	glutathione S-transferase mu 2	494.653	-0.345006	0.0924667	-3.73114	0.000190618	0.00325045
898	ENSG00000134202	GSTM3	glutathione S-transferase mu 3	960.501	-0.504411	0.152492	-3.30779	0.000940349	0.0123005
899	ENSG00000184371	CSF1	colony stimulating factor 1	17022	-0.0906454	0.165041	-0.549229	0.582848	0.813065
900	ENSG00000168710	AHCYL1	adenosylhomocysteinase like 1	14817.5	-0.129243	0.0844207	-1.53094	0.125783	0.401831
901	ENSG00000143093	STRIP1	striatin interacting protein 1	4060.36	-0.0635348	0.0853426	-0.744467	0.456594	0.737054
902	ENSG00000258634	NA	NA	420.278	0.100147	0.0799932	1.25194	0.21059	0.522853
903	ENSG00000162775	RBM15	RNA binding motif protein 15	985.355	0.0912627	0.0720643	1.26641	0.205368	0.515441
904	ENSG00000273373	NA	NA	267.397	-0.0232224	0.0923281	-0.25152	0.801412	0.92492
905	ENSG00000134248	LAMTOR5	late endosomal/lysosomal adaptor, MAPK and MTOR activator 5	3556.84	0.0666321	0.0987116	0.675018	0.499665	0.76384
906	ENSG00000237415	NA	NA	312.264	-0.202552	0.106453	-1.90274	0.057075	0.257482
907	ENSG00000143119	CD53	CD53 molecule	42643.9	0.00806133	0.172777	0.0466574	0.962786	0.988414
908	ENSG00000121931	LRIF1	ligand dependent nuclear receptor interacting factor 1	1871.53	0.120719	0.0717195	1.68321	0.0923342	0.340415
909	ENSG00000156171	DRAM2	DNA damage regulated autophagy modulator 2	13080.3	-0.152882	0.124803	-1.22499	0.22058	0.532353
910	ENSG00000134255	CEPT1	choline/ethanolamine phosphotransferase 1	5559.8	-0.0147274	0.116523	-0.126391	0.899423	0.965874
911	ENSG00000162777	DENND2D	DENN domain containing 2D	2822.84	-0.480977	0.134599	-3.57341	0.000352362	0.00547659
912	ENSG00000064886	CHI3L2	chitinase 3 like 2	168.982	-0.753765	0.217476	-3.46597	0.000528327	0.00767019
913	ENSG00000236012	NA	NA	30.8447	-0.00121014	0.19928	-0.00607255	0.995155	0.998389
914	ENSG00000085465	OVGP1	oviductal glycoprotein 1	157.311	0.335154	0.149112	2.24766	0.0245979	0.151093
915	ENSG00000260948	NA	NA	102.619	0.125237	0.137706	0.909458	0.363109	0.667637
916	ENSG00000233337	NA	NA	54.7043	0.777368	0.236941	3.28085	0.00103494	0.0133627
917	ENSG00000116455	WDR77	WD repeat domain 77	4212.32	0.640418	0.0806809	7.93766	2.06032e-15	2.50203e-13
918	ENSG00000199890	NA	NA	3.96932	0.409261	0.579906	0.705736	0.480352	0.752658
919	ENSG00000116459	ATP5PB	ATP synthase peripheral stalk-membrane subunit b	13230.2	0.196033	0.0788028	2.48764	0.0128595	0.0938002
920	ENSG00000143110	C1orf162	chromosome 1 open reading frame 162	893.649	0.808805	0.265615	3.04502	0.00232662	0.0257211
921	ENSG00000121933	TMIGD3	transmembrane and immunoglobulin domain containing 3	9240.33	-0.510523	0.199399	-2.56031	0.0104578	0.0802553
922	ENSG00000282608	ADORA3	adenosine A3 receptor	13804.4	0.25244	0.243747	1.03566	0.300359	0.612544
923	ENSG00000116473	RAP1A	RAP1A, member of RAS oncogene family	17700.1	-0.102955	0.160523	-0.641371	0.521282	0.775759
924	ENSG00000231346	NA	NA	884.002	0.115986	0.241981	0.479316	0.631714	0.842707
925	ENSG00000197852	INKA2	inka box actin regulator 2	1595.05	0.369556	0.169049	2.18609	0.0288088	0.166571
926	ENSG00000064703	DDX20	DEAD-box helicase 20	2731.14	0.292127	0.0512105	5.70444	1.16728e-08	5.4071e-07
927	ENSG00000143079	CTTNBP2NL	CTTNBP2 N-terminal like	4843.21	0.00174805	0.102888	0.0169898	0.986445	0.995752
928	ENSG00000007341	ST7L	suppression of tumorigenicity 7 like	993.25	-0.0129995	0.0495247	-0.262485	0.792948	0.921468
929	ENSG00000116489	CAPZA1	capping actin protein of muscle Z-line subunit alpha 1	22524.5	-0.0735537	0.0432407	-1.70103	0.0889375	0.333502
930	ENSG00000155363	MOV10	Mov10 RISC complex RNA helicase	5539.63	0.0345483	0.0457591	0.755003	0.450247	0.733467
931	ENSG00000155366	RHOC	ras homolog family member C	8167.88	0.125118	0.166873	0.749776	0.45339	0.735847
932	ENSG00000234790	NA	NA	20.9472	-0.0115496	0.285364	-0.0404734	0.967716	0.989798
933	ENSG00000215866	LINC01356	long intergenic non-protein coding RNA 1356	75.8516	-0.227834	0.150459	-1.51426	0.129961	0.409187
934	ENSG00000224167	NA	NA	36.2702	-0.202233	0.205934	-0.982029	0.326085	0.63564
935	ENSG00000155380	SLC16A1	solute carrier family 16 member 1	5271.07	-0.0833162	0.17957	-0.463976	0.642665	0.849753
936	ENSG00000229020	NA	NA	146.396	0.197821	0.0912668	2.1675	0.0301966	0.172184
937	ENSG00000226419	SLC16A1-AS1	SLC16A1 antisense RNA 1	639.069	0.0857824	0.126302	0.679183	0.497022	0.762561
938	ENSG00000198799	LRIG2	leucine rich repeats and immunoglobulin like domains 2	1792.38	0.068129	0.0960844	0.709053	0.478292	0.751625
939	ENSG00000233839	NA	NA	165.566	0.298992	0.166184	1.79916	0.0719933	0.29596
940	ENSG00000081026	MAGI3	membrane associated guanylate kinase, WW and PDZ domain containing 3	897.24	0.370852	0.167299	2.21671	0.0266432	0.159037
941	ENSG00000232499	NA	NA	1897.96	0.195183	0.129756	1.50423	0.132522	0.413485
942	ENSG00000116793	PHTF1	putative homeodomain transcription factor 1	2608.32	-0.12688	0.0721023	-1.75972	0.0784558	0.311346
943	ENSG00000232450	NA	NA	27.594	-0.101554	0.229555	-0.442394	0.658204	0.858167
944	ENSG00000081019	RSBN1	round spermatid basic protein 1	2180.89	0.0645013	0.071868	0.897497	0.369454	0.673347
945	ENSG00000134242	PTPN22	protein tyrosine phosphatase non-receptor type 22	1164.35	-1.29801	0.217172	-5.97687	2.27462e-09	1.22768e-07
946	ENSG00000134262	AP4B1	adaptor related protein complex 4 subunit beta 1	954.725	0.0843463	0.0809827	1.04153	0.297628	0.610507
947	ENSG00000118655	DCLRE1B	DNA cross-link repair 1B	2155.33	-0.0683875	0.0806974	-0.847456	0.396741	0.695128
948	ENSG00000163349	HIPK1	homeodomain interacting protein kinase 1	10647.5	-0.0914351	0.14056	-0.650505	0.515366	0.772984
949	ENSG00000116774	OLFML3	olfactomedin like 3	4363.71	-0.566869	0.0875764	-6.47284	9.61752e-11	6.52286e-09
950	ENSG00000134207	SYT6	synaptotagmin 6	4749.65	0.496782	0.219423	2.26404	0.0235715	0.146339
951	ENSG00000197323	TRIM33	tripartite motif containing 33	7146.6	0.0431368	0.0815028	0.529267	0.59662	0.820869
952	ENSG00000236480	NA	NA	9382.67	0.0530175	0.138007	0.384165	0.700856	0.878968
953	ENSG00000116752	BCAS2	BCAS2 pre-mRNA processing factor	2096.38	0.0912634	0.112483	0.811351	0.417164	0.709961
954	ENSG00000213281	NRAS	NRAS proto-oncogene, GTPase	11933	0.0248903	0.0858739	0.289847	0.771933	0.911202
955	ENSG00000009307	CSDE1	cold shock domain containing E1	57743.8	-0.135275	0.0726576	-1.86181	0.0626297	0.271237
956	ENSG00000201900	NA	NA	5.20544	-0.763761	0.46043	-1.6588	0.0971565	0.350712
957	ENSG00000052723	SIKE1	suppressor of IKBKE 1	2695.48	-0.0466002	0.0863532	-0.539646	0.589441	0.81695
958	ENSG00000232185	NA	NA	37.2344	-0.0299726	0.278022	-0.107807	0.914149	0.971062
959	ENSG00000173218	VANGL1	VANGL planar cell polarity protein 1	1955.48	0.00377071	0.0909949	0.0414387	0.966946	0.989688
960	ENSG00000163393	SLC22A15	solute carrier family 22 member 15	1223.51	-0.262536	0.182747	-1.43661	0.150829	0.441884
961	ENSG00000163399	ATP1A1	ATPase Na+/K+ transporting subunit alpha 1	36569.3	0.0251842	0.0672777	0.374332	0.708157	0.882403
962	ENSG00000224950	NA	NA	131.458	-0.0386445	0.146752	-0.263332	0.792295	0.921135
963	ENSG00000116815	CD58	CD58 molecule	2161.64	0.0406883	0.12678	0.320935	0.748259	0.900509
964	ENSG00000177173	NA	NA	1309.99	0.116008	0.111836	1.0373	0.299596	0.612139
965	ENSG00000134247	PTGFRN	prostaglandin F2 receptor inhibitor	11823.8	0.0230705	0.108362	0.212902	0.831403	0.93852
966	ENSG00000134256	CD101	CD101 molecule	3519.6	-0.363685	0.207798	-1.75019	0.0800861	0.314835
967	ENSG00000116830	TTF2	transcription termination factor 2	2709.31	0.0409203	0.0767993	0.532821	0.594157	0.819366
968	ENSG00000134253	TRIM45	tripartite motif containing 45	145.119	-0.0256314	0.235314	-0.108924	0.913262	0.971017
969	ENSG00000198162	MAN1A2	mannosidase alpha class 1A member 2	7738.73	0.0448233	0.0846427	0.529559	0.596418	0.820755
970	ENSG00000226755	NA	NA	54.7288	0.0769083	0.155652	0.494105	0.621232	0.837552
971	ENSG00000228217	NA	NA	599.87	-0.0649479	0.0651314	-0.997181	0.318676	0.63146
972	ENSG00000196505	GDAP2	ganglioside induced differentiation associated protein 2	2460.85	-0.0646219	0.092728	-0.696897	0.485867	0.756613
973	ENSG00000065183	WDR3	WD repeat domain 3	3572.18	0.165152	0.183838	0.898353	0.368997	0.673272
974	ENSG00000229911	NA	NA	40.0156	-0.339278	0.220993	-1.53525	0.124724	0.400082
975	ENSG00000092607	TBX15	T-box transcription factor 15	153.454	3.66304	0.373911	9.79654	1.16508e-22	3.03479e-20
976	ENSG00000116874	WARS2	tryptophanyl tRNA synthetase 2, mitochondrial	906.218	0.00708279	0.101898	0.0695084	0.944585	0.983028
977	ENSG00000223575	NA	NA	106.204	0.241741	0.126829	1.90605	0.0566442	0.256505
978	ENSG00000231365	WARS2-AS1	WARS2 antisense RNA 1	361.339	0.238067	0.117612	2.02417	0.0429525	0.215721
979	ENSG00000143067	ZNF697	zinc finger protein 697	1967.21	0.170494	0.16688	1.02166	0.306942	0.619989
980	ENSG00000092621	PHGDH	phosphoglycerate dehydrogenase	2295.7	-0.410915	0.606309	-0.677732	0.497942	0.762867
981	ENSG00000227205	NA	NA	22.0049	-0.0787074	0.229153	-0.343472	0.731244	0.892782
982	ENSG00000261662	NA	NA	53.2001	-0.495889	0.180902	-2.74121	0.00612136	0.0539127
983	ENSG00000134250	NOTCH2	notch receptor 2	15916.4	-0.369997	0.205425	-1.80113	0.0716821	0.295291
984	ENSG00000265808	SEC22B	SEC22 homolog B, vesicle trafficking protein (gene/pseudogene)	11318.5	-0.0525385	0.124707	-0.421297	0.673538	0.865971
985	ENSG00000274642	NA	NA	214.389	-0.780269	0.0997427	-7.82282	5.16527e-15	5.91308e-13
986	ENSG00000223804	NA	NA	121.217	0.220052	0.121493	1.81123	0.0701052	0.291397
987	ENSG00000270392	PFN1P2	profilin 1 pseudogene 2	124.459	-0.195401	0.185259	-1.05474	0.291542	0.605348
988	ENSG00000270231	NBPF8	NBPF member 8	2502.56	-0.146665	0.0936646	-1.56585	0.117384	0.388821
989	ENSG00000275131	NA	NA	2701.07	-0.398879	0.106467	-3.74652	0.000179308	0.00308392
990	ENSG00000273694	NA	NA	9.58456	-0.717273	0.315856	-2.27089	0.0231539	0.144395
991	ENSG00000273136	NBPF26	NBPF member 26	2813.17	-0.135744	0.103848	-1.30715	0.191163	0.498202
992	ENSG00000281741	NA	NA	89.2684	0.23688	0.141411	1.67511	0.0939117	0.344183
993	ENSG00000226067	NA	NA	607.637	0.422887	0.161566	2.61743	0.00885955	0.0711437
994	ENSG00000275585	LOC101929798	phosphodiesterase 4D interacting protein pseudogene	171.77	-0.289287	0.113466	-2.54956	0.0107859	0.0820377
995	ENSG00000275296	NA	NA	31.4443	-0.191851	0.307742	-0.623413	0.533013	0.782859
996	ENSG00000198019	FCGR1B	Fc fragment of IgG receptor Ib	5404.8	-0.246713	0.187397	-1.31653	0.187997	0.494711
997	ENSG00000233029	LOC100996318	uncharacterized LOC100996318	479.894	-0.303803	0.190819	-1.5921	0.111363	0.37836
998	ENSG00000188610	FAM72B	family with sequence similarity 72 member B	501.206	-0.0401121	0.0961923	-0.416999	0.676679	0.867337
999	ENSG00000171943	SRGAP2C	SLIT-ROBO Rho GTPase activating protein 2C	4102.53	-0.0576219	0.0933298	-0.6174	0.536971	0.785814
1000	ENSG00000275129	NA	NA	24.8311	0.101665	0.272634	0.372898	0.709224	0.882905
1001	ENSG00000227082	LINC02798	long intergenic non-protein coding RNA 2798	138.854	-0.611856	0.14973	-4.08639	4.38142e-05	0.000907227
1002	ENSG00000233432	NA	NA	129.095	0.00711217	0.151068	0.0470792	0.96245	0.988319
1003	ENSG00000276118	NA	NA	12.5534	0.0265327	0.277874	0.0954846	0.92393	0.974575
1004	ENSG00000277702	NA	NA	73.6094	0.110236	0.181626	0.606941	0.54389	0.789799
1005	ENSG00000242352	NA	NA	1457.43	-0.2387	0.113205	-2.10856	0.0349829	0.189872
1006	ENSG00000265531	FCGR1CP	Fc fragment of IgG receptor Ic, pseudogene	4720.79	-0.124464	0.179267	-0.694291	0.4875	0.757643
1007	ENSG00000240929	NA	NA	18.9718	-0.362729	0.322261	-1.12557	0.260346	0.57491
1008	ENSG00000234571	NA	NA	593.425	-0.162874	0.213461	-0.763016	0.445454	0.730559
1009	ENSG00000263513	FAM72C	family with sequence similarity 72 member C	308.291	0.0441611	0.0964592	0.457822	0.647081	0.851563
1010	ENSG00000270872	NA	NA	1035.97	-0.0432567	0.13546	-0.319332	0.749474	0.901144
1011	ENSG00000275075	NA	NA	13.1195	-0.00450232	0.28748	-0.0156613	0.987505	0.996095
1012	ENSG00000232527	LINC02802	long intergenic non-protein coding RNA 2802	115.332	-0.135112	0.110911	-1.2182	0.223149	0.536347
1013	ENSG00000266338	NBPF15	NBPF member 15	2593.84	-0.0323232	0.0729458	-0.443112	0.657684	0.857806
1014	ENSG00000227212	NA	NA	34.664	0.00818204	0.171628	0.0476731	0.961977	0.988204
1015	ENSG00000196369	SRGAP2B	SLIT-ROBO Rho GTPase activating protein 2B	3723.85	-0.0463333	0.116101	-0.399076	0.689837	0.87313
1016	ENSG00000271644	NA	NA	31.3189	-0.302972	0.196773	-1.53971	0.123631	0.39857
1017	ENSG00000215784	FAM72D	family with sequence similarity 72 member D	359.646	0.0592207	0.104877	0.564668	0.5723	0.807184
1018	ENSG00000272419	NA	NA	245.286	0.452416	0.134364	3.36709	0.000759647	0.0102495
1019	ENSG00000281571	NA	NA	110.124	0.341724	0.182016	1.87744	0.0604577	0.266325
1020	ENSG00000223612	NA	NA	1509.35	0.175724	0.0900563	1.95126	0.0510256	0.240515
1021	ENSG00000162825	NBPF20	NBPF member 20	6112.17	-0.157209	0.103769	-1.515	0.129773	0.408981
1022	ENSG00000234367	NA	NA	28.745	0.00685086	0.255899	0.0267717	0.978642	0.992751
1023	ENSG00000278182	NA	NA	28.0167	-0.149606	0.199993	-0.748057	0.454426	0.736283
1024	ENSG00000272150	NBPF25P	NBPF member 25, pseudogene	936.044	-0.0559735	0.0691861	-0.809027	0.418499	0.710867
1025	ENSG00000117262	GPR89A	G protein-coupled receptor 89A	1002.31	-0.0930466	0.0745067	-1.24884	0.211725	0.524026
1026	ENSG00000265491	RNF115	ring finger protein 115	3409.07	0.0257945	0.0442045	0.583528	0.559538	0.798801
1027	ENSG00000186141	POLR3C	RNA polymerase III subunit C	2954.74	0.00982022	0.0456463	0.215137	0.82966	0.937385
1028	ENSG00000186364	NUDT17	nudix hydrolase 17	237.803	-0.108899	0.149085	-0.730448	0.465117	0.74274
1029	ENSG00000131788	PIAS3	protein inhibitor of activated STAT 3	1877.48	-0.0353536	0.143206	-0.246873	0.805007	0.926447
1030	ENSG00000198483	ANKRD35	ankyrin repeat domain 35	493.768	-0.408165	0.229322	-1.77988	0.0750958	0.303576
1031	ENSG00000131779	PEX11B	peroxisomal biogenesis factor 11 beta	2076.9	-0.0882035	0.075747	-1.16445	0.244242	0.558961
1032	ENSG00000265241	RBM8A	RNA binding motif protein 8A	3037.22	0.0499433	0.0612259	0.815721	0.41466	0.707958
1033	ENSG00000271601	LIX1L	limb and CNS expressed 1 like	2470.37	0.0686769	0.0857064	0.801304	0.422956	0.714319
1034	ENSG00000272031	ANKRD34A	ankyrin repeat domain 34A	130.009	-0.244511	0.235918	-1.03642	0.300005	0.612233
1035	ENSG00000121851	POLR3GL	RNA polymerase III subunit G like	1618.78	-0.133654	0.12008	-1.11304	0.26569	0.579592
1036	ENSG00000265972	TXNIP	thioredoxin interacting protein	81520.7	-0.334026	0.157497	-2.12084	0.0339352	0.186075
1037	ENSG00000271425	NBPF10	NBPF member 10	4887.26	-0.211579	0.0949679	-2.2279	0.0258871	0.156052
1038	ENSG00000264343	NOTCH2NLA	notch 2 N-terminal like A	346.019	-0.211106	0.171994	-1.22741	0.21967	0.531804
1039	ENSG00000271121	NA	NA	876.434	-0.0807536	0.0718902	-1.12329	0.261314	0.575775
1040	ENSG00000277406	NA	NA	438.55	-0.0326297	0.152414	-0.214086	0.83048	0.937989
1041	ENSG00000268043	NBPF12	NBPF member 12	2984.97	-0.10952	0.129403	-0.846352	0.397356	0.695325
1042	ENSG00000244371	NA	NA	27.6423	0.0930182	0.252492	0.3684	0.712575	0.884408
1043	ENSG00000227242	NA	NA	114.035	-0.269832	0.126418	-2.13444	0.0328066	0.182154
1044	ENSG00000225603	NA	NA	1478.72	0.00990018	0.165431	0.0598448	0.952279	0.985472
1045	ENSG00000230832	NA	NA	1120.99	0.0219821	0.104303	0.210753	0.83308	0.93908
1046	ENSG00000131791	PRKAB2	protein kinase AMP-activated non-catalytic subunit beta 2	1875.88	-0.142939	0.0927098	-1.54179	0.123125	0.397651
1047	ENSG00000237188	NA	NA	148.465	-0.0555188	0.128945	-0.430561	0.666787	0.862357
1048	ENSG00000131781	FMO5	flavin containing dimethylaniline monoxygenase 5	594.789	-0.402458	0.158103	-2.54554	0.010911	0.0827788
1049	ENSG00000180867	NA	NA	28151.7	0.0317147	0.124299	0.255149	0.798608	0.92365
1050	ENSG00000226015	NA	NA	7825.48	0.298918	0.149699	1.9968	0.0458472	0.224979
1051	ENSG00000131778	CHD1L	chromodomain helicase DNA binding protein 1 like	5085.59	0.0783226	0.0535266	1.46325	0.1434	0.431344
1052	ENSG00000213226	NA	NA	614.158	-0.0952566	0.0911069	-1.04555	0.29577	0.609118
1053	ENSG00000116128	BCL9	BCL9 transcription coactivator	1035.75	-0.0355313	0.226262	-0.157036	0.875217	0.958037
1054	ENSG00000162836	ACP6	acid phosphatase 6, lysophosphatidic	606.174	-0.291371	0.192363	-1.51469	0.12985	0.409007
1055	ENSG00000188092	GPR89B	G protein-coupled receptor 89B	929.871	-0.197856	0.070434	-2.8091	0.00496797	0.0459147
1056	ENSG00000263956	NBPF11	NBPF member 11	2132.27	-0.0926901	0.111521	-0.831142	0.405894	0.7017
1057	ENSG00000225080	NA	NA	29.5681	-0.17429	0.344726	-0.505591	0.613144	0.832958
1058	ENSG00000198658	NA	NA	1477.21	0.0984789	0.134484	0.732272	0.464003	0.741569
1059	ENSG00000225871	NA	NA	481.093	-0.219393	0.134392	-1.63249	0.102577	0.361965
1060	ENSG00000280649	NA	NA	95.6975	0.548118	0.180683	3.03359	0.00241661	0.0265001
1061	ENSG00000270629	NBPF14	NBPF member 14	5040.08	-0.230043	0.104678	-2.19762	0.0279763	0.163465
1062	ENSG00000177144	NUDT4B	nudix hydrolase 4B	1308.64	-0.0817001	0.0924838	-0.8834	0.37702	0.678577
1063	ENSG00000275140	NA	NA	593.715	-0.0877855	0.136416	-0.643514	0.519891	0.775564
1064	ENSG00000178104	PDE4DIP	phosphodiesterase 4D interacting protein	9442.83	-0.335683	0.0919764	-3.64966	0.000262588	0.00430999
1065	ENSG00000222788	NA	NA	8.34096	-0.411485	0.32801	-1.25449	0.209664	0.521738
1066	ENSG00000269713	NBPF9	NBPF member 9	3206.8	-0.174549	0.101298	-1.72312	0.0848673	0.324467
1067	ENSG00000274265	NA	NA	208.322	0.21768	0.11602	1.87623	0.0606237	0.266619
1068	ENSG00000215861	NA	NA	697.271	-0.865431	0.102393	-8.45203	2.86272e-17	4.4355e-15
1069	ENSG00000274423	NA	NA	598.799	-0.0934263	0.118074	-0.791255	0.428795	0.718897
1070	ENSG00000271383	NBPF19	NBPF member 19	7187.75	-0.252027	0.102714	-2.45368	0.0141404	0.100731
1071	ENSG00000277147	LINC00869	long intergenic non-protein coding RNA 869	1200.36	0.0521626	0.123308	0.423027	0.672275	0.865301
1072	ENSG00000275557	NA	NA	63.9441	0.481438	0.20066	2.39927	0.0164277	0.112607
1073	ENSG00000150337	FCGR1A	Fc fragment of IgG receptor Ia	12829.4	-0.158141	0.190608	-0.829667	0.406727	0.702525
1074	ENSG00000203814	H2BC18	H2B clustered histone 18	141.713	0.209002	0.193797	1.07846	0.28083	0.594773
1075	ENSG00000233030	NA	NA	518.02	-0.257356	0.244401	-1.05301	0.292338	0.605938
1076	ENSG00000183598	H3C13	H3 clustered histone 13	17.757	0.204689	0.31768	0.644325	0.519365	0.775294
1077	ENSG00000270882	H4C14	H4 clustered histone 14	434.372	0.0567575	0.13774	0.412063	0.680293	0.867906
1078	ENSG00000203812	H2AC18	H2A clustered histone 18	834.634	0.283933	0.145816	1.94719	0.0515116	0.241951
1079	ENSG00000220323	NA	NA	90.1037	-0.281798	0.188349	-1.49615	0.134615	0.417562
1080	ENSG00000261716	H2BC20P	H2B clustered histone 20, pseudogene	627.168	-0.237953	0.087947	-2.70564	0.0068172	0.0589348
1081	ENSG00000203819	NA	NA	94.595	-0.0068801	0.202753	-0.0339334	0.97293	0.991578
1082	ENSG00000272196	H2AC19	H2A clustered histone 19	838.237	0.263485	0.138193	1.90665	0.0565661	0.256474
1083	ENSG00000270276	H4C15	H4 clustered histone 15	460.446	0.0276146	0.115878	0.238308	0.811642	0.929504
1084	ENSG00000184678	H2BC21	H2B clustered histone 21	645.2	0.196634	0.102315	1.92185	0.0546252	0.250263
1085	ENSG00000184260	H2AC20	H2A clustered histone 20	25.5807	0.13244	0.36417	0.363675	0.7161	0.885542
1086	ENSG00000178096	BOLA1	bolA family member 1	566.976	0.188348	0.134857	1.39665	0.162519	0.459053
1087	ENSG00000159164	SV2A	synaptic vesicle glycoprotein 2A	430.686	-0.238142	0.472222	-0.5043	0.61405	0.833081
1088	ENSG00000143368	SF3B4	splicing factor 3b subunit 4	5393.19	0.17338	0.0808659	2.14404	0.0320298	0.179516
1089	ENSG00000264522	OTUD7B	OTU deubiquitinase 7B	2096.15	0.19089	0.10802	1.76716	0.0772014	0.308342
1090	ENSG00000136631	VPS45	vacuolar protein sorting 45 homolog	4227.45	-0.118259	0.0469196	-2.52046	0.0117203	0.0871168
1091	ENSG00000023902	PLEKHO1	pleckstrin homology domain containing O1	15838.3	-0.105062	0.121211	-0.866769	0.386069	0.686331
1092	ENSG00000143401	ANP32E	acidic nuclear phosphoprotein 32 family member E	9249.79	0.060007	0.136363	0.440052	0.659899	0.85912
1093	ENSG00000117362	APH1A	aph-1 homolog A, gamma-secretase subunit	19240.7	0.0304675	0.106373	0.286422	0.774555	0.912038
1094	ENSG00000118292	C1orf54	chromosome 1 open reading frame 54	1019.21	-0.712951	0.187153	-3.80945	0.000139274	0.00247647
1095	ENSG00000159208	CIART	circadian associated repressor of transcription	92.1102	0.0355552	0.164907	0.215607	0.829294	0.937212
1096	ENSG00000266472	MRPS21	mitochondrial ribosomal protein S21	3493.21	0.0882823	0.10982	0.803883	0.421465	0.713477
1097	ENSG00000117360	PRPF3	pre-mRNA processing factor 3	2743.1	0.0708123	0.0710159	0.997133	0.3187	0.63146
1098	ENSG00000163125	RPRD2	regulation of nuclear pre-mRNA domain containing 2	4626.95	-0.127395	0.153262	-0.831227	0.405845	0.7017
1099	ENSG00000143374	TARS2	threonyl-tRNA synthetase 2, mitochondrial	2508.08	0.190839	0.0690895	2.7622	0.00574135	0.0513379
1100	ENSG00000143369	ECM1	extracellular matrix protein 1	9699.33	-1.21932	0.221636	-5.50144	3.76692e-08	1.52484e-06
1101	ENSG00000237781	NA	NA	46.1595	-0.263072	0.213104	-1.23448	0.217024	0.528318
1102	ENSG00000143382	ADAMTSL4	ADAMTS like 4	15580.4	-0.201116	0.190551	-1.05545	0.291221	0.605085
1103	ENSG00000264553	MIR4257	microRNA 4257	21.5067	-0.164131	0.29814	-0.550517	0.581965	0.812589
1104	ENSG00000143384	MCL1	MCL1 apoptosis regulator, BCL2 family member	31080	0.0262017	0.0691435	0.378946	0.704728	0.881209
1105	ENSG00000253047	NA	NA	4.08664	-0.0763106	0.470006	-0.162361	0.871022	0.956548
1106	ENSG00000143420	ENSA	endosulfine alpha	8239.39	-0.0738332	0.0725313	-1.01795	0.308702	0.62167
1107	ENSG00000143457	GOLPH3L	golgi phosphoprotein 3 like	2021.38	-0.182986	0.0667589	-2.741	0.00612528	0.0539127
1108	ENSG00000163131	CTSS	cathepsin S	69360.2	-0.489114	0.149787	-3.2654	0.00109309	0.0139731
1109	ENSG00000236713	NA	NA	21.9138	-0.279909	0.20269	-1.38097	0.167289	0.467166
1110	ENSG00000143387	CTSK	cathepsin K	909.544	-1.22786	0.148571	-8.26447	1.40311e-16	2.01745e-14
1111	ENSG00000143437	ARNT	aryl hydrocarbon receptor nuclear translocator	8283.9	-0.295883	0.136175	-2.17281	0.0297946	0.170578
1112	ENSG00000143379	SETDB1	SET domain bifurcated histone lysine methyltransferase 1	3708.05	-0.0993588	0.128712	-0.771945	0.440147	0.727092
1113	ENSG00000143418	CERS2	ceramide synthase 2	11377.2	-0.144105	0.0969304	-1.48668	0.137099	0.421786
1114	ENSG00000143412	ANXA9	annexin A9	192.795	-0.500438	0.19849	-2.52123	0.0116947	0.0870705
1115	ENSG00000143409	MINDY1	MINDY lysine 48 deubiquitinase 1	1008.81	-0.387119	0.162824	-2.37754	0.0174287	0.117541
1116	ENSG00000143363	PRUNE1	prune exopolyphosphatase 1	1387.53	-0.266878	0.108118	-2.46839	0.0135721	0.097729
1117	ENSG00000143443	C1orf56	chromosome 1 open reading frame 56	184.761	-0.126713	0.103359	-1.22594	0.22022	0.532162
1118	ENSG00000197622	CDC42SE1	CDC42 small effector 1	17644.8	-0.115049	0.139427	-0.825157	0.409282	0.704262
1119	ENSG00000213190	MLLT11	MLLT11 transcription factor 7 cofactor	2631.71	0.230845	0.309972	0.74473	0.456435	0.737015
1120	ENSG00000143458	GABPB2	GA binding protein transcription factor subunit beta 2	1201.6	-0.0752448	0.100921	-0.745579	0.455922	0.736881
1121	ENSG00000143434	SEMA6C	semaphorin 6C	219.513	-0.413879	0.143454	-2.88509	0.00391298	0.0381595
1122	ENSG00000163154	TNFAIP8L2	TNF alpha induced protein 8 like 2	4425.48	0.0235621	0.196877	0.119679	0.904738	0.967119
1123	ENSG00000163156	SCNM1	sodium channel modifier 1	4139.35	0.00111919	0.131335	0.00852171	0.993201	0.997999
1124	ENSG00000163155	LYSMD1	LysM domain containing 1	453.116	-0.0512796	0.0715191	-0.717006	0.47337	0.748719
1125	ENSG00000163159	VPS72	vacuolar protein sorting 72 homolog	3179.62	0.0792454	0.0756469	1.04757	0.294837	0.608855
1126	ENSG00000143398	PIP5K1A	phosphatidylinositol-4-phosphate 5-kinase type 1 alpha	3867.35	0.063769	0.141154	0.451771	0.651434	0.853743
1127	ENSG00000159352	PSMD4	proteasome 26S subunit, non-ATPase 4	5460.43	0.102123	0.0932762	1.09485	0.273584	0.588031
1128	ENSG00000143373	ZNF687	zinc finger protein 687	3479.67	-0.0592271	0.124361	-0.47625	0.633896	0.844088
1129	ENSG00000143393	PI4KB	phosphatidylinositol 4-kinase beta	8220.96	0.0699258	0.0429722	1.62723	0.103688	0.36398
1130	ENSG00000143390	RFX5	regulatory factor X5	4407.62	-0.357842	0.0984614	-3.63434	0.000278696	0.00451262
1131	ENSG00000237976	NA	NA	25.5984	-0.362452	0.193663	-1.87156	0.0612678	0.268054
1132	ENSG00000143416	SELENBP1	selenium binding protein 1	308.3	-1.40359	0.283565	-4.94981	7.42861e-07	2.36728e-05
1133	ENSG00000159377	PSMB4	proteasome 20S subunit beta 4	13374	0.154644	0.121856	1.26907	0.204415	0.51427
1134	ENSG00000143442	POGZ	pogo transposable element derived with ZNF domain	6122.11	-0.0421822	0.0984852	-0.42831	0.668425	0.863283
1135	ENSG00000143367	TUFT1	tuftelin 1	1075.89	-0.348135	0.331729	-1.04946	0.293967	0.608041
1136	ENSG00000207606	MIR554	microRNA 554	3.26401	-0.0943871	0.560975	-0.168255	0.866382	0.95507
1137	ENSG00000143376	SNX27	sorting nexin 27	6921.49	-0.16221	0.147809	-1.09743	0.272452	0.586651
1138	ENSG00000143436	MRPL9	mitochondrial ribosomal protein L9	2577.89	0.244911	0.112968	2.16797	0.0301606	0.172033
1139	ENSG00000143450	OAZ3	ornithine decarboxylase antizyme 3	231.019	-0.0569775	0.165773	-0.343707	0.731067	0.892782
1140	ENSG00000249602	NA	NA	84.0945	-0.448513	0.174338	-2.57266	0.010092	0.0780476
1141	ENSG00000182134	TDRKH	tudor and KH domain containing	3064.78	-0.280538	0.154233	-1.81892	0.0689237	0.288689
1142	ENSG00000203288	TDRKH-AS1	TDRKH antisense RNA 1	41.0305	-0.0602565	0.262808	-0.22928	0.818651	0.932812
1143	ENSG00000201134	NA	NA	3.42798	0.491031	0.581337	0.844658	0.398302	0.696218
1144	ENSG00000234614	NA	NA	19.6248	0.788915	0.237752	3.31822	0.000905923	0.0119109
1145	ENSG00000159445	THEM4	thioesterase superfamily member 4	1005.2	-0.0831704	0.0993192	-0.837405	0.402365	0.699459
1146	ENSG00000197747	S100A10	S100 calcium binding protein A10	4701.52	0.152744	0.318202	0.480023	0.631211	0.8427
1147	ENSG00000163191	S100A11	S100 calcium binding protein A11	22929.3	-0.0411053	0.100812	-0.407742	0.683463	0.869902
1148	ENSG00000232678	NA	NA	30.6407	-0.0292767	0.239898	-0.122038	0.902869	0.966541
1149	ENSG00000183586	NA	NA	639.196	0.0431397	0.126445	0.341174	0.732972	0.893732
1150	ENSG00000163220	S100A9	S100 calcium binding protein A9	10705.6	-0.292587	0.204481	-1.43088	0.152466	0.444921
1151	ENSG00000237008	NA	NA	989.395	0.355648	0.134697	2.64036	0.00828182	0.0677511
1152	ENSG00000143546	S100A8	S100 calcium binding protein A8	699.086	-0.875678	0.294084	-2.97765	0.00290471	0.0304232
1153	ENSG00000197956	S100A6	S100 calcium binding protein A6	4502.6	-1.02287	0.148623	-6.88231	5.88894e-12	4.76766e-10
1154	ENSG00000196154	S100A4	S100 calcium binding protein A4	6644.95	-1.49582	0.25035	-5.97489	2.30239e-09	1.23895e-07
1155	ENSG00000188015	S100A3	S100 calcium binding protein A3	71.6765	0.0444799	0.352341	0.126241	0.899541	0.965874
1156	ENSG00000196754	S100A2	S100 calcium binding protein A2	74.6447	0.310062	0.424196	0.73094	0.464816	0.742457
1157	ENSG00000188643	S100A16	S100 calcium binding protein A16	3891.38	0.57999	0.498808	1.16275	0.24493	0.559823
1158	ENSG00000189171	S100A13	S100 calcium binding protein A13	840.46	0.0760314	0.321402	0.236562	0.812997	0.930048
1159	ENSG00000160679	CHTOP	chromatin target of PRMT1	5663.96	0.0394956	0.031351	1.25979	0.207746	0.518443
1160	ENSG00000143553	SNAPIN	SNAP associated protein	2734.12	-0.051665	0.0925868	-0.558017	0.576833	0.809765
1161	ENSG00000143621	ILF2	interleukin enhancer binding factor 2	13607	0.267933	0.205639	1.30292	0.1926	0.500377
1162	ENSG00000235015	NA	NA	29.925	0.393236	0.355631	1.10574	0.268838	0.58257
1163	ENSG00000143624	INTS3	integrator complex subunit 3	4829.65	0.0343248	0.107876	0.318188	0.750343	0.901525
1164	ENSG00000143554	SLC27A3	solute carrier family 27 member 3	4322.21	0.138786	0.193442	0.717453	0.473094	0.748695
1165	ENSG00000143614	GATAD2B	GATA zinc finger domain containing 2B	3437	-0.106479	0.162942	-0.653482	0.513446	0.771908
1166	ENSG00000223599	NA	NA	699.705	0.680927	0.236778	2.87581	0.00402992	0.0390457
1167	ENSG00000198837	DENND4B	DENN domain containing 4B	10018.8	-0.151224	0.159848	-0.946044	0.344126	0.651548
1168	ENSG00000160741	CRTC2	CREB regulated transcription coactivator 2	4123.06	-0.00839227	0.114847	-0.0730733	0.941748	0.981782
1169	ENSG00000143570	SLC39A1	solute carrier family 39 member 1	17813.5	-0.0427272	0.0943077	-0.453061	0.650505	0.853453
1170	ENSG00000282386	NA	NA	58.7062	-0.0593834	0.206866	-0.287063	0.774064	0.912038
1171	ENSG00000273026	NA	NA	39.8484	0.421504	0.201519	2.09163	0.0364715	0.195439
1172	ENSG00000143578	CREB3L4	cAMP responsive element binding protein 3 like 4	392.073	0.204849	0.121867	1.68093	0.0927766	0.341346
1173	ENSG00000143543	JTB	jumping translocation breakpoint	9003.52	0.0421231	0.0962163	0.437796	0.661534	0.859855
1174	ENSG00000272654	NA	NA	126.647	-0.158874	0.141166	-1.12544	0.260403	0.574966
1175	ENSG00000143545	RAB13	RAB13, member RAS oncogene family	5677.69	-0.284185	0.12064	-2.35564	0.0184907	0.122334
1176	ENSG00000177954	RPS27	ribosomal protein S27	1153.8	0.0453941	0.115516	0.392968	0.694343	0.875811
1177	ENSG00000231416	NA	NA	713.901	0.145072	0.139127	1.04273	0.297075	0.610259
1178	ENSG00000143549	TPM3	tropomyosin 3	41956.8	-0.0420637	0.029354	-1.43298	0.151862	0.443691
1179	ENSG00000264384	NA	NA	12.804	0.0377854	0.349733	0.108041	0.913963	0.971062
1180	ENSG00000143612	C1orf43	chromosome 1 open reading frame 43	13965.7	-0.126306	0.072398	-1.7446	0.0810546	0.317079
1181	ENSG00000143569	UBAP2L	ubiquitin associated protein 2 like	17689.3	-0.0500744	0.107972	-0.463772	0.642811	0.849753
1182	ENSG00000143575	HAX1	HCLS1 associated protein X-1	3492.72	0.0623114	0.0623894	0.998749	0.317916	0.630535
1183	ENSG00000143515	ATP8B2	ATPase phospholipid transporting 8B2	2191.39	-0.139523	0.357703	-0.390053	0.696497	0.877059
1184	ENSG00000228013	IL6R-AS1	IL6R antisense RNA 1	303.232	-0.0622778	0.173853	-0.358222	0.720178	0.887317
1185	ENSG00000160712	IL6R	interleukin 6 receptor	15447.4	0.344472	0.20504	1.68003	0.0929524	0.341503
1186	ENSG00000228264	NA	NA	645.123	0.144581	0.109522	1.32011	0.186798	0.493186
1187	ENSG00000169291	SHE	Src homology 2 domain containing E	1758.24	-0.693412	0.275265	-2.51907	0.0117666	0.0873888
1188	ENSG00000163239	TDRD10	tudor domain containing 10	242.861	-0.470917	0.288373	-1.63301	0.102467	0.361815
1189	ENSG00000160714	UBE2Q1	ubiquitin conjugating enzyme E2 Q1	7468.09	-0.0614363	0.0548775	-1.11952	0.26292	0.577133
1190	ENSG00000160710	ADAR	adenosine deaminase RNA specific	29200.8	0.026368	0.091761	0.287356	0.77384	0.912038
1191	ENSG00000163344	PMVK	phosphomevalonate kinase	2600.64	0.0739063	0.10088	0.732617	0.463792	0.741537
1192	ENSG00000163346	PBXIP1	PBX homeobox interacting protein 1	7927.23	-0.383429	0.132993	-2.88307	0.00393821	0.0382722
1193	ENSG00000163348	PYGO2	pygopus family PHD finger 2	3138.42	-0.0384857	0.0605321	-0.635791	0.524913	0.777692
1194	ENSG00000160691	SHC1	SHC adaptor protein 1	11626.3	0.0684717	0.250391	0.273459	0.7845	0.916756
1195	ENSG00000173207	CKS1B	CDC28 protein kinase regulatory subunit 1B	1159.96	0.296456	0.265869	1.11505	0.264831	0.578474
1196	ENSG00000264349	MIR4258	microRNA 4258	4.19591	0.193135	0.499372	0.386756	0.698937	0.877847
1197	ENSG00000160688	FLAD1	flavin adenine dinucleotide synthetase 1	2275.29	0.233086	0.0846803	2.75254	0.0059134	0.0525107
1198	ENSG00000160685	ZBTB7B	zinc finger and BTB domain containing 7B	7084.42	-0.272496	0.169304	-1.6095	0.107507	0.371547
1199	ENSG00000232093	NA	NA	46.6725	0.1797	0.236257	0.760612	0.446889	0.73134
1200	ENSG00000143537	ADAM15	ADAM metallopeptidase domain 15	6634.1	0.0739071	0.0608866	1.21385	0.224805	0.538267
1201	ENSG00000243364	EFNA4	ephrin A4	574.052	0.0811927	0.0772079	1.05161	0.292978	0.606934
1202	ENSG00000169241	SLC50A1	solute carrier family 50 member 1	3038.97	-0.16512	0.130766	-1.26271	0.206692	0.51696
1203	ENSG00000179085	DPM3	dolichyl-phosphate mannosyltransferase subunit 3, regulatory	1058.94	0.0928517	0.135682	0.684333	0.493765	0.760514
1204	ENSG00000163463	KRTCAP2	keratinocyte associated protein 2	413.453	0.0990047	0.0620573	1.59538	0.110628	0.377125
1205	ENSG00000163462	TRIM46	tripartite motif containing 46	312.543	0.238774	0.434443	0.54961	0.582587	0.81292
1206	ENSG00000169231	THBS3	thrombospondin 3	1194.74	-0.267239	0.0600492	-4.45034	8.57353e-06	0.000217337
1207	ENSG00000173171	MTX1	metaxin 1	2286.51	0.0247641	0.07616	0.325159	0.745061	0.898905
1208	ENSG00000160766	GBAP1	glucosylceramidase beta pseudogene 1	1815.41	-0.118043	0.099456	-1.18689	0.235272	0.549254
1209	ENSG00000236675	NA	NA	1097.75	-0.0570203	0.0653161	-0.872991	0.382668	0.682963
1210	ENSG00000177628	GBA	glucosylceramidase beta	11278.9	-0.143991	0.124727	-1.15445	0.248316	0.563328
1211	ENSG00000160767	FAM189B	family with sequence similarity 189 member B	2597.29	0.00777065	0.122226	0.0635763	0.949308	0.984838
1212	ENSG00000116521	SCAMP3	secretory carrier membrane protein 3	5528.75	0.027432	0.034486	0.795452	0.426351	0.717008
1213	ENSG00000176444	CLK2	CDC like kinase 2	2248.79	-0.053277	0.0772528	-0.689644	0.490418	0.759197
1214	ENSG00000143630	HCN3	hyperpolarization activated cyclic nucleotide gated potassium channel 3	271.21	-0.146592	0.0940646	-1.55842	0.119134	0.391059
1215	ENSG00000160752	FDPS	farnesyl diphosphate synthase	2038.19	-0.0560772	0.122111	-0.459232	0.646067	0.851391
1216	ENSG00000225855	RUSC1-AS1	RUSC1 antisense RNA 1	221.385	-0.0713067	0.132381	-0.538649	0.590129	0.817385
1217	ENSG00000160753	RUSC1	RUN and SH3 domain containing 1	1522.32	0.0736305	0.0594882	1.23773	0.215815	0.526557
1218	ENSG00000116539	ASH1L	ASH1 like histone lysine methyltransferase	6385.78	-0.0436633	0.14799	-0.295041	0.767963	0.909381
1219	ENSG00000235919	ASH1L-AS1	ASH1L antisense RNA 1	96.0534	0.0684971	0.144314	0.474641	0.635043	0.844328
1220	ENSG00000271267	NA	NA	11.3048	0.381224	0.353748	1.07767	0.28118	0.594794
1221	ENSG00000225082	NA	NA	24.1145	0.10834	0.212402	0.510069	0.610003	0.830833
1222	ENSG00000125459	MSTO1	misato mitochondrial distribution and morphology regulator 1	1162.8	0.232936	0.167501	1.39065	0.16433	0.462092
1223	ENSG00000246203	NA	NA	112.892	-0.03766	0.111281	-0.338421	0.735046	0.894445
1224	ENSG00000163374	YY1AP1	YY1 associated protein 1	3468.69	-0.102346	0.0732722	-1.39679	0.162476	0.459004
1225	ENSG00000132676	DAP3	death associated protein 3	6863.89	0.0462237	0.0426912	1.08275	0.278921	0.593145
1226	ENSG00000203761	NA	NA	535.309	0.200035	0.217261	0.920716	0.357199	0.663101
1227	ENSG00000116580	GON4L	gon-4 like	5361.8	-0.0668535	0.119949	-0.557351	0.577288	0.810087
1228	ENSG00000132718	SYT11	synaptotagmin 11	2305.97	-0.0943402	0.0692743	-1.36184	0.17325	0.475014
1229	ENSG00000143622	RIT1	Ras like without CAAX 1	6537.99	-0.158069	0.107699	-1.46769	0.142188	0.429791
1230	ENSG00000132680	KHDC4	KH domain containing 4, pre-mRNA splicing factor	4603.3	0.125284	0.0646274	1.93855	0.0525557	0.24477
1231	ENSG00000207475	SNORA80E	small nucleolar RNA, H/ACA box 80E	5.84014	0.224274	0.404511	0.554432	0.579283	0.811288
1232	ENSG00000116584	ARHGEF2	Rho/Rac guanine nucleotide exchange factor 2	16383.9	-0.138453	0.12907	-1.0727	0.283407	0.596966
1233	ENSG00000273002	NA	NA	121.981	-0.326496	0.133704	-2.44192	0.0146092	0.103456
1234	ENSG00000163479	SSR2	signal sequence receptor subunit 2	13017.1	0.0360515	0.139545	0.25835	0.796137	0.922518
1235	ENSG00000160803	UBQLN4	ubiquilin 4	2309.31	0.0801836	0.0475722	1.68551	0.0918896	0.339682
1236	ENSG00000116586	LAMTOR2	late endosomal/lysosomal adaptor, MAPK and MTOR activator 2	5520.22	0.0446571	0.145781	0.30633	0.759353	0.905631
1237	ENSG00000254726	MEX3A	mex-3 RNA binding family member A	1145.08	0.706638	0.43327	1.63094	0.102903	0.3625
1238	ENSG00000160789	LMNA	lamin A/C	25394.6	0.143107	0.261233	0.547813	0.58382	0.813356
1239	ENSG00000196189	SEMA4A	semaphorin 4A	629.325	-1.22895	0.281521	-4.36541	1.26882e-05	0.000308169
1240	ENSG00000160785	SLC25A44	solute carrier family 25 member 44	3141.44	-0.0462206	0.0802615	-0.575875	0.5647	0.80232
1241	ENSG00000160783	PMF1	polyamine modulated factor 1	1142.36	-0.0110376	0.0926838	-0.119089	0.905205	0.967119
1242	ENSG00000160781	PAQR6	progestin and adipoQ receptor family member 6	97.1288	-0.099754	0.120514	-0.82774	0.407818	0.70336
1243	ENSG00000198952	SMG5	SMG5 nonsense mediated mRNA decay factor	12330.1	0.143006	0.0451352	3.1684	0.00153281	0.0183707
1244	ENSG00000163472	TMEM79	transmembrane protein 79	630.768	0.0473325	0.127079	0.372464	0.709547	0.883009
1245	ENSG00000198715	GLMP	glycosylated lysosomal membrane protein	9183.02	-0.291596	0.147301	-1.97959	0.0477499	0.230806
1246	ENSG00000163468	CCT3	chaperonin containing TCP1 subunit 3	22131.7	0.218371	0.178033	1.22658	0.219981	0.531916
1247	ENSG00000163467	TSACC	TSSK6 activating cochaperone	40.9058	0.133838	0.194102	0.689526	0.490492	0.759247
1248	ENSG00000116604	MEF2D	myocyte enhancer factor 2D	11647.3	-0.0172495	0.180028	-0.0958157	0.923667	0.974527
1249	ENSG00000183856	IQGAP3	IQ motif containing GTPase activating protein 3	4496.12	-0.32719	0.151801	-2.15539	0.0311317	0.175953
1250	ENSG00000163382	NAXE	NAD(P)HX epimerase	3409.57	0.215298	0.0657945	3.27227	0.00106687	0.0136934
1251	ENSG00000160818	GPATCH4	G-patch domain containing 4	3218.09	0.370028	0.233303	1.58604	0.11273	0.380701
1252	ENSG00000132692	BCAN	brevican	370.421	2.48862	0.202444	12.2929	9.89211e-35	6.58485e-32
1253	ENSG00000132688	NES	nestin	6907.37	-0.138201	0.209259	-0.660429	0.508978	0.76886
1254	ENSG00000143320	CRABP2	cellular retinoic acid binding protein 2	1000.21	-2.63465	0.239039	-11.0218	2.99954e-28	1.31489e-25
1255	ENSG00000143319	ISG20L2	interferon stimulated exonuclease gene 20 like 2	3041.68	0.105328	0.0524786	2.00707	0.0447418	0.221467
1256	ENSG00000143303	RRNAD1	ribosomal RNA adenine dimethylase domain containing 1	1154.91	-0.0323405	0.107673	-0.300359	0.763903	0.908109
1257	ENSG00000143314	MRPL24	mitochondrial ribosomal protein L24	2255.39	0.328941	0.157816	2.08433	0.03713	0.197671
1258	ENSG00000143321	HDGF	heparin binding growth factor	17848.7	0.137706	0.103703	1.32789	0.184215	0.489379
1259	ENSG00000143294	PRCC	proline rich mitotic checkpoint control factor	4688.73	0.14099	0.0594238	2.37263	0.0176622	0.118566
1260	ENSG00000187800	PEAR1	platelet endothelial aggregation receptor 1	759.902	0.145563	0.595093	0.244605	0.806762	0.927165
1261	ENSG00000132694	ARHGEF11	Rho guanine nucleotide exchange factor 11	8388.48	-0.183893	0.144527	-1.27238	0.20324	0.512534
1262	ENSG00000237842	NA	NA	2590.46	0.12095	0.0511336	2.36538	0.0180117	0.119987
1263	ENSG00000224520	NA	NA	3184.7	-0.290023	0.586964	-0.494107	0.621231	0.837552
1264	ENSG00000117036	ETV3	ETS variant transcription factor 3	4125.77	0.165841	0.144717	1.14597	0.251809	0.566898
1265	ENSG00000231700	NA	NA	596.677	0.0488244	0.0984168	0.496099	0.619825	0.837045
1266	ENSG00000183853	KIRREL1	kirre like nephrin family adhesion molecule 1	10443.4	-0.191218	0.167681	-1.14037	0.254133	0.569092
1267	ENSG00000227295	NA	NA	3048.61	-0.200655	0.0987615	-2.03172	0.0421825	0.213286
1268	ENSG00000158473	CD1D	CD1d molecule	1433.79	1.17684	0.167341	7.03255	2.02792e-12	1.76076e-10
1269	ENSG00000158477	CD1A	CD1a molecule	139.292	-0.781087	0.314603	-2.48277	0.0130366	0.0947077
1270	ENSG00000158481	CD1C	CD1c molecule	572.017	-0.293731	0.247471	-1.18693	0.235255	0.549254
1271	ENSG00000158485	CD1B	CD1b molecule	305.253	-1.53157	0.26905	-5.6925	1.25191e-08	5.7694e-07
1272	ENSG00000158488	CD1E	CD1e molecule	222.252	-1.26667	0.277998	-4.5564	5.20368e-06	0.00014064
1273	ENSG00000236257	NA	NA	769.279	-0.00155273	0.103923	-0.0149412	0.988079	0.996421
1274	ENSG00000231434	NA	NA	1155.01	0.263847	0.154303	1.70992	0.0872801	0.329844
1275	ENSG00000163563	MNDA	myeloid cell nuclear differentiation antigen	6411.05	-2.47356	0.17601	-14.0536	7.32494e-45	8.2282e-42
1276	ENSG00000163564	PYHIN1	pyrin and HIN domain family member 1	314.636	-0.909701	0.140641	-6.46825	9.91435e-11	6.6989e-09
1277	ENSG00000163565	IFI16	interferon gamma inducible protein 16	34054.5	-0.129172	0.108224	-1.19356	0.232651	0.546553
1278	ENSG00000179639	FCER1A	Fc fragment of IgE receptor Ia	91.0423	-0.335754	0.344967	-0.973293	0.330408	0.639303
1279	ENSG00000235226	NA	NA	41.0522	0.10306	0.205575	0.501324	0.616143	0.834603
1280	ENSG00000158716	DUSP23	dual specificity phosphatase 23	3068.39	0.100368	0.165809	0.605323	0.544965	0.790407
1281	ENSG00000181036	FCRL6	Fc receptor like 6	314.102	0.00549653	0.278495	0.0197366	0.984254	0.995153
1282	ENSG00000158714	SLAMF8	SLAM family member 8	14729.7	-0.366418	0.198777	-1.84337	0.0652754	0.27814
1283	ENSG00000188004	NA	NA	172.592	-0.134208	0.189299	-0.708975	0.47834	0.751625
1284	ENSG00000272668	NA	NA	30.9288	-0.296686	0.253063	-1.17238	0.241045	0.555668
1285	ENSG00000158710	TAGLN2	transgelin 2	22292.4	0.0572892	0.208571	0.274674	0.783567	0.916268
1286	ENSG00000260766	NA	NA	242.003	-0.0271402	0.127147	-0.213456	0.830971	0.938367
1287	ENSG00000143315	PIGM	phosphatidylinositol glycan anchor biosynthesis class M	1408.17	0.0771011	0.0623547	1.23649	0.216276	0.527211
1288	ENSG00000162729	IGSF8	immunoglobulin superfamily member 8	1799.07	-0.439657	0.125767	-3.49581	0.00047262	0.00700006
1289	ENSG00000227741	LOC729867	uncharacterized LOC729867	52.636	-0.141074	0.212664	-0.663369	0.507094	0.768143
1290	ENSG00000162734	PEA15	proliferation and apoptosis adaptor protein 15	22200.3	-0.0976419	0.0607455	-1.60739	0.107968	0.372272
1291	ENSG00000132716	DCAF8	DDB1 and CUL4 associated factor 8	4386.78	-0.0943644	0.111552	-0.845922	0.397596	0.695541
1292	ENSG00000228606	LOC100287049	uncharacterized LOC100287049	76.0165	-0.0422277	0.196175	-0.215255	0.829568	0.937385
1293	ENSG00000224261	NA	NA	61.5354	0.0577597	0.279245	0.206842	0.836133	0.940466
1294	ENSG00000162735	PEX19	peroxisomal biogenesis factor 19	4550.83	0.0883686	0.0628756	1.40545	0.159887	0.455317
1295	ENSG00000122218	COPA	coatomer protein complex subunit alpha	27736.2	-0.237633	0.102483	-2.31876	0.0204082	0.132027
1296	ENSG00000235082	NA	NA	2370.56	-0.0819031	0.0788317	-1.03896	0.298823	0.611463
1297	ENSG00000202078	NA	NA	9.06385	0.06352	0.381433	0.16653	0.86774	0.955816
1298	ENSG00000162736	NCSTN	nicastrin	26067.2	-0.209231	0.132018	-1.58487	0.112997	0.381317
1299	ENSG00000162738	VANGL2	VANGL planar cell polarity protein 2	568.793	0.139912	0.374731	0.373366	0.708876	0.882899
1300	ENSG00000162739	SLAMF6	SLAM family member 6	124.317	-1.26107	0.210509	-5.9906	2.09071e-09	1.13524e-07
1301	ENSG00000066294	CD84	CD84 molecule	66023.8	-0.663227	0.211661	-3.13344	0.00172772	0.0200986
1302	ENSG00000026751	SLAMF7	SLAM family member 7	911.057	-1.84647	0.228624	-8.07644	6.66828e-16	8.62223e-14
1303	ENSG00000213080	NA	NA	9302.94	0.0916916	0.112516	0.814922	0.415117	0.708403
1304	ENSG00000233691	NA	NA	52.5824	0.504502	0.171375	2.94385	0.00324152	0.0331399
1305	ENSG00000158769	F11R	F11 receptor	3983.77	0.0222409	0.14469	0.153714	0.877835	0.958712
1306	ENSG00000158773	USF1	upstream transcription factor 1	6929.11	0.131103	0.112134	1.16916	0.242338	0.556474
1307	ENSG00000186517	ARHGAP30	Rho GTPase activating protein 30	19390.2	-0.269822	0.203672	-1.32479	0.185241	0.49069
1308	ENSG00000143217	NECTIN4	nectin cell adhesion molecule 4	607.847	-0.881442	0.257965	-3.41691	0.000633361	0.0088449
1309	ENSG00000143256	PFDN2	prefoldin subunit 2	3485.06	0.248	0.162501	1.52614	0.126974	0.403769
1310	ENSG00000158793	NIT1	nitrilase 1	2569	-0.118862	0.101046	-1.17633	0.239465	0.553855
1311	ENSG00000158796	DEDD	death effector domain containing	2226.84	-0.0640694	0.048162	-1.33029	0.183423	0.488394
1312	ENSG00000143222	UFC1	ubiquitin-fold modifier conjugating enzyme 1	5263.97	-0.0652459	0.0835062	-0.78133	0.434608	0.723328
1313	ENSG00000143258	USP21	ubiquitin specific peptidase 21	1629.83	-0.0977074	0.0675397	-1.44667	0.147991	0.437929
1314	ENSG00000143224	PPOX	protoporphyrinogen oxidase	857.676	0.0718261	0.0739107	0.971796	0.331152	0.639909
1315	ENSG00000158850	B4GALT3	beta-1,4-galactosyltransferase 3	3267.57	-0.00968815	0.0519062	-0.186647	0.851937	0.947797
1316	ENSG00000158864	NDUFS2	NADH:ubiquinone oxidoreductase core subunit S2	13060.3	-0.0926656	0.0810981	-1.14264	0.253189	0.568111
1317	ENSG00000158869	FCER1G	Fc fragment of IgE receptor Ig	24025.7	-0.467825	0.212632	-2.20016	0.0277955	0.162673
1318	ENSG00000158882	TOMM40L	translocase of outer mitochondrial membrane 40 like	1842.99	-0.028595	0.0914297	-0.312754	0.754467	0.903762
1319	ENSG00000158887	MPZ	myelin protein zero	392.659	0.00125398	0.192473	0.0065151	0.994802	0.998345
1320	ENSG00000143252	SDHC	succinate dehydrogenase complex subunit C	5150.17	-0.0409174	0.0582436	-0.702522	0.482353	0.753537
1321	ENSG00000236484	NA	NA	103.467	0.0932269	0.329085	0.283291	0.776954	0.913274
1322	ENSG00000283696	NA	NA	83.0412	-0.0288037	0.230273	-0.125085	0.900456	0.965874
1323	ENSG00000277882	NA	NA	12.9575	0.243569	0.275613	0.883739	0.376837	0.678572
1324	ENSG00000143226	FCGR2A	Fc fragment of IgG receptor IIa	147177	-0.00564318	0.209968	-0.0268764	0.978558	0.992751
1325	ENSG00000273112	NA	NA	77.5645	-0.324724	0.350865	-0.925497	0.354708	0.660912
1326	ENSG00000173110	HSPA6	heat shock protein family A (Hsp70) member 6	7674.07	0.162551	0.19867	0.818198	0.413244	0.707362
1327	ENSG00000203747	FCGR3A	Fc fragment of IgG receptor IIIa	32973.5	-0.958771	0.148616	-6.45135	1.1086e-10	7.46249e-09
1328	ENSG00000244682	NA	NA	15706.8	-0.540826	0.173934	-3.10938	0.00187479	0.0215307
1329	ENSG00000225217	NA	NA	7168.15	-0.866472	0.149799	-5.78424	7.28396e-09	3.53823e-07
1330	ENSG00000162747	FCGR3B	Fc fragment of IgG receptor IIIb	1542.15	-0.936322	0.174274	-5.37271	7.75603e-08	2.95964e-06
1331	ENSG00000072694	FCGR2B	Fc fragment of IgG receptor IIb	5801.26	-0.986423	0.13161	-7.49505	6.62717e-14	6.65419e-12
1332	ENSG00000213075	RPL31P11	ribosomal protein L31 pseudogene 11	475.021	0.243334	0.173227	1.40471	0.160108	0.455459
1333	ENSG00000162746	FCRLB	Fc receptor like B	542.234	-0.0899414	0.134112	-0.670646	0.502446	0.765482
1334	ENSG00000081721	DUSP12	dual specificity phosphatase 12	1907.43	0.14894	0.10461	1.42376	0.154516	0.448217
1335	ENSG00000118217	ATF6	activating transcription factor 6	16026.6	-0.242659	0.106171	-2.28555	0.0222808	0.140614
1336	ENSG00000162745	OLFML2B	olfactomedin like 2B	22293.4	-1.1511	0.200905	-5.72959	1.00674e-08	4.74913e-07
1337	ENSG00000152332	UHMK1	U2AF homology motif kinase 1	14731.2	0.0488218	0.106443	0.458667	0.646473	0.851525
1338	ENSG00000117143	UAP1	UDP-N-acetylglucosamine pyrophosphorylase 1	6603.54	0.558874	0.398366	1.40292	0.160642	0.456496
1339	ENSG00000272574	NA	NA	24.6552	0.231964	0.340019	0.682208	0.495107	0.761407
1340	ENSG00000162733	DDR2	discoidin domain receptor tyrosine kinase 2	2515.83	-0.579363	0.489735	-1.18301	0.236803	0.551011
1341	ENSG00000132196	HSD17B7	hydroxysteroid 17-beta dehydrogenase 7	473.535	-0.269404	0.102321	-2.63294	0.00846488	0.068717
1342	ENSG00000117152	RGS4	regulator of G protein signaling 4	11259	1.77219	0.457507	3.87357	0.000107251	0.0019939
1343	ENSG00000143248	RGS5	regulator of G protein signaling 5	1839.3	2.45294	0.428802	5.72047	1.06232e-08	4.97216e-07
1344	ENSG00000143228	NUF2	NUF2 component of NDC80 kinetochore complex	1285.65	0.253154	0.278623	0.908589	0.363567	0.667805
1345	ENSG00000213070	NA	NA	697.547	0.100802	0.135212	0.745511	0.455963	0.736881
1346	ENSG00000185630	PBX1	PBX homeobox 1	923.926	-0.794867	0.432413	-1.83821	0.066031	0.28076
1347	ENSG00000225487	NA	NA	132.422	0.135337	0.242752	0.557514	0.577176	0.810057
1348	ENSG00000143198	MGST3	microsomal glutathione S-transferase 3	10252.2	0.191264	0.120497	1.5873	0.112444	0.380095
1349	ENSG00000143149	ALDH9A1	aldehyde dehydrogenase 9 family member A1	8926.64	-0.0696555	0.0503795	-1.38262	0.166782	0.46659
1350	ENSG00000143183	TMCO1	transmembrane and coiled-coil domains 1	8573.31	0.0381868	0.0652163	0.58554	0.558184	0.798248
1351	ENSG00000143179	UCK2	uridine-cytidine kinase 2	2270.79	0.26726	0.220968	1.2095	0.226473	0.540354
1352	ENSG00000215835	NA	NA	7254.61	0.101023	0.0589995	1.71226	0.0868479	0.328961
1353	ENSG00000143157	POGK	pogo transposable element derived with KRAB domain	6299.21	-0.122196	0.0845753	-1.44482	0.148508	0.438211
1354	ENSG00000152382	TADA1	transcriptional adaptor 1	743.05	0.10756	0.0685472	1.56914	0.116615	0.38763
1355	ENSG00000198842	DUSP27	dual specificity phosphatase 27, atypical	1041.26	-1.02031	0.26881	-3.79566	0.000147252	0.00258958
1356	ENSG00000213068	NA	NA	14.4967	0.307546	0.279885	1.09883	0.271843	0.586043
1357	ENSG00000143190	POU2F1	POU class 2 homeobox 1	2701.75	-0.0635128	0.130239	-0.487664	0.625788	0.839788
1358	ENSG00000143162	CREG1	cellular repressor of E1A stimulated genes 1	86723.5	-0.146399	0.136184	-1.07501	0.282372	0.596437
1359	ENSG00000198771	RCSD1	RCSD domain containing 1	12895.8	0.291604	0.179946	1.62051	0.105122	0.366759
1360	ENSG00000197965	MPZL1	myelin protein zero like 1	9077.61	-0.261852	0.0891474	-2.93729	0.00331097	0.0336204
1361	ENSG00000250762	NA	NA	20.6322	-0.373822	0.255972	-1.4604	0.144179	0.432034
1362	ENSG00000143158	MPC2	mitochondrial pyruvate carrier 2	3214.13	-0.234528	0.114088	-2.05568	0.0398136	0.206395
1363	ENSG00000143164	DCAF6	DDB1 and CUL4 associated factor 6	5821.68	-0.228109	0.0487594	-4.67825	2.89332e-06	8.20216e-05
1364	ENSG00000224837	NA	NA	854.112	0.134974	0.320002	0.421791	0.673178	0.86574
1365	ENSG00000143147	GPR161	G protein-coupled receptor 161	996.958	0.484252	0.250307	1.93463	0.0530359	0.245927
1366	ENSG00000143155	TIPRL	TOR signaling pathway regulator	3973.23	-0.0336108	0.0990847	-0.339212	0.73445	0.894267
1367	ENSG00000237049	NA	NA	15.1528	0.33678	0.257972	1.30549	0.191726	0.498898
1368	ENSG00000213064	SFT2D2	SFT2 domain containing 2	7444.32	-0.403684	0.102536	-3.93702	8.25009e-05	0.00157576
1369	ENSG00000143178	TBX19	T-box transcription factor 19	301.94	-0.339069	0.104569	-3.24254	0.00118467	0.0149209
1370	ENSG00000227722	NA	NA	192.413	-0.0545379	0.120392	-0.453004	0.650546	0.853453
1371	ENSG00000215833	NA	NA	151.99	0.123752	0.1027	1.20499	0.228209	0.541808
1372	ENSG00000143153	ATP1B1	ATPase Na+/K+ transporting subunit beta 1	68763.5	0.229366	0.191523	1.19759	0.231078	0.54532
1373	ENSG00000143156	NME7	NME/NM23 family member 7	802.096	0.0852554	0.29734	0.286727	0.774322	0.912038
1374	ENSG00000117475	BLZF1	basic leucine zipper nuclear factor 1	3119.28	-0.0316796	0.0442796	-0.715444	0.474335	0.74935
1375	ENSG00000117479	SLC19A2	solute carrier family 19 member 2	1082.97	0.528692	0.137673	3.84021	0.000122931	0.00222316
1376	ENSG00000234604	NA	NA	5.88303	0.397233	0.403544	0.984361	0.324938	0.634796
1377	ENSG00000000460	C1orf112	chromosome 1 open reading frame 112	1072.48	-0.206385	0.114295	-1.80572	0.0709626	0.293603
1378	ENSG00000171806	METTL18	methyltransferase like 18	454.602	-0.20124	0.103494	-1.94446	0.0518398	0.242951
1379	ENSG00000000457	SCYL3	SCY1 like pseudokinase 3	1295.64	-0.14188	0.0891798	-1.59094	0.111622	0.378882
1380	ENSG00000239494	NA	NA	19.1667	-0.402186	0.248314	-1.61966	0.105304	0.366861
1381	ENSG00000075945	KIFAP3	kinesin associated protein 3	2620.85	0.00663953	0.0459771	0.14441	0.885177	0.961619
1382	ENSG00000235378	NA	NA	16.1229	-0.201309	0.249227	-0.807732	0.419245	0.711663
1383	ENSG00000226967	NA	NA	152.947	-0.286758	0.163062	-1.75859	0.0786476	0.311575
1384	ENSG00000120370	GORAB	golgin, RAB6 interacting	1316.78	0.108244	0.0629912	1.7184	0.0857232	0.326558
1385	ENSG00000116132	PRRX1	paired related homeobox 1	2011.88	0.429871	0.502881	0.854816	0.392653	0.691946
1386	ENSG00000076258	FMO4	flavin containing dimethylaniline monoxygenase 4	735.328	-0.427431	0.162948	-2.62312	0.00871287	0.0702541
1387	ENSG00000117523	PRRC2C	proline rich coiled-coil 2C	30091	0.0577279	0.0909978	0.634388	0.525827	0.778456
1388	ENSG00000233328	NA	NA	4796.08	0.169462	0.106056	1.59785	0.110076	0.375982
1389	ENSG00000230364	NA	NA	83.9662	0.0271927	0.171102	0.158927	0.873727	0.957574
1390	ENSG00000117533	VAMP4	vesicle associated membrane protein 4	2987.68	-0.376981	0.124204	-3.03518	0.00240389	0.0264251
1391	ENSG00000236741	NA	NA	106.138	0.0111509	0.119822	0.0930624	0.925854	0.975346
1392	ENSG00000010165	EEF1AKNMT	eEF1A lysine and N-terminal methyltransferase	3856.53	0.182717	0.032693	5.58888	2.28538e-08	9.7798e-07
1393	ENSG00000230630	NA	NA	234.339	-1.1288	0.609163	-1.85303	0.0638784	0.274268
1394	ENSG00000208024	MIR199A2	microRNA 199a-2	10.9526	-1.42552	0.518002	-2.75197	0.00592385	0.0525775
1395	ENSG00000135845	PIGC	phosphatidylinositol glycan anchor biosynthesis class C	1812.06	-0.0267949	0.0629179	-0.425871	0.670202	0.864029
1396	ENSG00000094975	SUCO	SUN domain containing ossification factor	4064	0.128533	0.168014	0.765017	0.444261	0.730159
1397	ENSG00000229785	NA	NA	247.222	0.0064048	0.119156	0.0537515	0.957133	0.986947
1398	ENSG00000120337	TNFSF18	TNF superfamily member 18	315.675	-0.561691	0.193711	-2.89963	0.00373609	0.0368342
1399	ENSG00000230849	NA	NA	201.166	0.207897	0.176293	1.17927	0.238289	0.552545
1400	ENSG00000117586	TNFSF4	TNF superfamily member 4	411.329	-0.685479	0.158674	-4.32004	1.56001e-05	0.000373343
1401	ENSG00000231615	NA	NA	159.234	-0.0984169	0.0917178	-1.07304	0.283253	0.596908
1402	ENSG00000203739	LOC101928673	uncharacterized LOC101928673	86.3139	0.0401942	0.12899	0.311608	0.755338	0.904022
1403	ENSG00000117592	PRDX6	peroxiredoxin 6	16968.8	-0.246534	0.188657	-1.30679	0.191286	0.49833
1404	ENSG00000076321	KLHL20	kelch like family member 20	2266.02	-0.109453	0.0812133	-1.34773	0.177746	0.481291
1405	ENSG00000120334	CENPL	centromere protein L	794.145	-0.0442406	0.163216	-0.271055	0.786349	0.918028
1406	ENSG00000117593	DARS2	aspartyl-tRNA synthetase 2, mitochondrial	3391.7	0.185088	0.0811745	2.28013	0.0226	0.142174
1407	ENSG00000270084	NA	NA	40.2761	-0.0407751	0.214012	-0.190527	0.848896	0.946711
1408	ENSG00000234741	GAS5	growth arrest specific 5	2689.77	0.220306	0.276673	0.796268	0.425877	0.716514
1409	ENSG00000185278	ZBTB37	zinc finger and BTB domain containing 37	2739.79	0.185131	0.172803	1.07134	0.284018	0.597557
1410	ENSG00000135870	RC3H1	ring finger and CCCH-type domains 1	3836.02	-0.151456	0.120263	-1.25937	0.207898	0.518553
1411	ENSG00000152061	RABGAP1L	RAB GTPase activating protein 1 like	3463.43	-0.439954	0.137234	-3.20586	0.00134658	0.0165089
1412	ENSG00000231378	NA	NA	29.5396	0.399981	0.292595	1.36701	0.171622	0.472585
1413	ENSG00000116161	CACYBP	calcyclin binding protein	4390.96	0.0810361	0.122724	0.660313	0.509053	0.76886
1414	ENSG00000120333	MRPS14	mitochondrial ribosomal protein S14	1720.05	0.0394543	0.107719	0.366272	0.714162	0.884615
1415	ENSG00000181101	NA	NA	562.587	0.147915	0.0968735	1.52689	0.126789	0.403466
1416	ENSG00000230777	NA	NA	543.076	-0.0788162	0.107064	-0.736158	0.461634	0.740152
1417	ENSG00000143207	COP1	COP1 E3 ubiquitin ligase	3803.32	-0.149956	0.0632331	-2.37148	0.0177169	0.118727
1418	ENSG00000237514	NA	NA	137.883	0.130313	0.148643	0.876685	0.380658	0.681742
1419	ENSG00000224968	LINC01645	long intergenic non-protein coding RNA 1645	235.384	0.0134865	0.201808	0.0668285	0.946718	0.98391
1420	ENSG00000242193	CRYZL2P	crystallin zeta like 2, pseudogene	845.309	-0.5322	0.222304	-2.39402	0.0166651	0.114133
1421	ENSG00000224687	RASAL2-AS1	RASAL2 antisense RNA 1	191.138	0.0379612	0.15024	0.25267	0.800523	0.924415
1422	ENSG00000075391	RASAL2	RAS protein activator like 2	8843.8	-0.274351	0.182153	-1.50616	0.132027	0.412469
1423	ENSG00000213058	NA	NA	483.882	0.203486	0.13685	1.48693	0.137034	0.421671
1424	ENSG00000116191	RALGPS2	Ral GEF with PH domain and SH3 binding motif 2	2745.39	-0.610772	0.0958923	-6.36935	1.89829e-10	1.2185e-08
1425	ENSG00000228196	NA	NA	1468.06	-0.137832	0.0660647	-2.08632	0.0369501	0.197236
1426	ENSG00000116199	FAM20B	FAM20B glycosaminoglycan xylosylkinase	4625.02	-0.103787	0.0819868	-1.26589	0.205551	0.515469
1427	ENSG00000186283	TOR3A	torsin family 3 member A	3568.92	0.104042	0.0688265	1.51166	0.130621	0.410143
1428	ENSG00000143322	ABL2	ABL proto-oncogene 2, non-receptor tyrosine kinase	9363.57	0.0235111	0.105527	0.222797	0.823694	0.935379
1429	ENSG00000057252	SOAT1	sterol O-acyltransferase 1	10345.4	-0.0246888	0.0642423	-0.384308	0.70075	0.878896
1430	ENSG00000169905	TOR1AIP2	torsin 1A interacting protein 2	8546.88	0.022912	0.084063	0.272558	0.785193	0.917215
1431	ENSG00000143337	TOR1AIP1	torsin 1A interacting protein 1	10923.7	0.0786598	0.105924	0.742608	0.457719	0.737149
1432	ENSG00000135837	CEP350	centrosomal protein 350	10054.4	0.0315619	0.173115	0.182317	0.855334	0.94937
1433	ENSG00000116260	QSOX1	quiescin sulfhydryl oxidase 1	27808	0.193899	0.130951	1.4807	0.138687	0.42422
1434	ENSG00000121454	LHX4	LIM homeobox 4	213.264	0.0164663	0.187344	0.0878934	0.929961	0.976805
1435	ENSG00000230124	ACBD6	acyl-CoA binding domain containing 6	2790.39	0.0786613	0.104262	0.754457	0.450575	0.733492
1436	ENSG00000143324	XPR1	xenotropic and polytropic retrovirus receptor 1	4764.2	0.0684234	0.0705367	0.970041	0.332026	0.640957
1437	ENSG00000135835	KIAA1614	KIAA1614	1166.31	-0.115098	0.205906	-0.558982	0.576174	0.809408
1438	ENSG00000251520	NA	NA	21.3801	-0.734559	0.243353	-3.01849	0.00254042	0.0274888
1439	ENSG00000135823	STX6	syntaxin 6	5928.12	-0.20653	0.0942421	-2.19148	0.0284168	0.165286
1440	ENSG00000153029	MR1	major histocompatibility complex, class I-related	3137.9	-0.88954	0.13477	-6.60043	4.09956e-11	2.97102e-09
1441	ENSG00000162783	IER5	immediate early response 5	10932	0.287916	0.0648876	4.43715	9.11599e-06	0.000229496
1442	ENSG00000231684	NA	NA	3128.53	0.00386336	0.0945531	0.0408591	0.967408	0.989798
1443	ENSG00000135821	GLUL	glutamate-ammonia ligase	122268	-0.307862	0.101831	-3.02328	0.00250051	0.0271715
1444	ENSG00000135828	RNASEL	ribonuclease L	1944.72	-0.717908	0.141108	-5.08766	3.62501e-07	1.23629e-05
1445	ENSG00000143333	RGS16	regulator of G protein signaling 16	1047.36	0.285655	0.246819	1.15734	0.247132	0.562171
1446	ENSG00000135838	NPL	N-acetylneuraminate pyruvate lyase	59284.5	-0.287114	0.132395	-2.16861	0.0301125	0.171813
1447	ENSG00000135829	DHX9	DExH-box helicase 9	13347.1	0.207781	0.140437	1.47954	0.138997	0.424589
1448	ENSG00000224040	NA	NA	717.53	0.335268	0.124274	2.69781	0.00697967	0.05985
1449	ENSG00000176855	NA	NA	153.059	0.0562046	0.521669	0.10774	0.914202	0.971062
1450	ENSG00000135862	LAMC1	laminin subunit gamma 1	31339.9	0.0134752	0.23416	0.057547	0.954109	0.98593
1451	ENSG00000224468	LAMC1-AS1	LAMC1 antisense RNA 1	24.3489	0.19867	0.268954	0.738679	0.460102	0.738736
1452	ENSG00000058085	LAMC2	laminin subunit gamma 2	4163.7	0.432835	0.330461	1.30979	0.190267	0.49728
1453	ENSG00000116698	SMG7	SMG7 nonsense mediated mRNA decay factor	6101.28	0.0291827	0.106531	0.273936	0.784134	0.916498
1454	ENSG00000116701	NCF2	neutrophil cytosolic factor 2	29679.1	-0.573568	0.200022	-2.86752	0.00413703	0.0399114
1455	ENSG00000162704	ARPC5	actin related protein 2/3 complex subunit 5	44577.4	-0.215596	0.0798782	-2.69905	0.00695367	0.0596688
1456	ENSG00000143344	RGL1	ral guanine nucleotide dissociation stimulator like 1	15004.4	-0.570355	0.160857	-3.54573	0.00039153	0.00597873
1457	ENSG00000198756	COLGALT2	collagen beta(1-O)galactosyltransferase 2	271.652	-0.306475	0.186989	-1.639	0.101214	0.359243
1458	ENSG00000198860	TSEN15	tRNA splicing endonuclease subunit 15	2378.62	0.0663694	0.100812	0.658349	0.510314	0.769581
1459	ENSG00000116667	C1orf21	chromosome 1 open reading frame 21	1037.99	-0.409102	0.263788	-1.55088	0.120931	0.394391
1460	ENSG00000116406	EDEM3	ER degradation enhancing alpha-mannosidase like protein 3	13989.2	0.0312625	0.141111	0.221545	0.824668	0.93551
1461	ENSG00000135842	NIBAN1	niban apoptosis regulator 1	17651.7	0.0428097	0.189513	0.225893	0.821284	0.934229
1462	ENSG00000121481	RNF2	ring finger protein 2	2044.11	0.116141	0.0510982	2.27289	0.0230328	0.144051
1463	ENSG00000121486	TRMT1L	tRNA methyltransferase 1 like	4257.5	0.0561005	0.093618	0.599249	0.549007	0.793256
1464	ENSG00000116668	SWT1	SWT1 RNA endoribonuclease homolog	920.632	-0.0758472	0.117174	-0.647303	0.517436	0.773829
1465	ENSG00000231084	NA	NA	43.7929	-0.165673	0.177132	-0.935305	0.349631	0.656353
1466	ENSG00000213051	NA	NA	931.829	0.118468	0.161064	0.735531	0.462016	0.740152
1467	ENSG00000279838	NA	NA	96.1455	0.013871	0.165019	0.0840565	0.933011	0.977956
1468	ENSG00000116679	IVNS1ABP	influenza virus NS1A binding protein	32529.2	-0.0168937	0.159975	-0.105603	0.915898	0.971757
1469	ENSG00000047410	TPR	translocated promoter region, nuclear basket protein	17347.2	0.0209463	0.0840973	0.249073	0.803305	0.925738
1470	ENSG00000157181	ODR4	odr-4 GPCR localization factor homolog	2793.53	-0.0243129	0.0520398	-0.467199	0.640358	0.848011
1471	ENSG00000262180	OCLM	oculomedin	29.6307	-0.0647886	0.346556	-0.18695	0.8517	0.947797
1472	ENSG00000073756	PTGS2	prostaglandin-endoperoxide synthase 2	498.668	-0.322308	0.097083	-3.31993	0.000900405	0.0118557
1473	ENSG00000116711	PLA2G4A	phospholipase A2 group IVA	2224.83	0.142271	0.160534	0.88624	0.375488	0.677604
1474	ENSG00000225462	NA	NA	422.809	-0.0596945	0.152457	-0.391551	0.69539	0.876578
1475	ENSG00000230987	NA	NA	149.512	-0.0333813	0.100592	-0.331847	0.740005	0.896354
1476	ENSG00000150681	RGS18	regulator of G protein signaling 18	388.691	-2.44122	0.21368	-11.4247	3.14878e-30	1.52954e-27
1477	ENSG00000226723	NA	NA	1423.41	0.062624	0.190152	0.329336	0.741902	0.897515
1478	ENSG00000236792	NA	NA	585.406	0.121075	0.203722	0.594316	0.552301	0.795141
1479	ENSG00000090104	RGS1	regulator of G protein signaling 1	1699.71	-0.878042	0.203816	-4.308	1.64734e-05	0.000391636
1480	ENSG00000231767	NA	NA	1609.37	0.139734	0.166242	0.840545	0.400603	0.698046
1481	ENSG00000226814	NA	NA	97.9849	0.0671036	0.140204	0.478613	0.632214	0.842998
1482	ENSG00000116741	RGS2	regulator of G protein signaling 2	2559.43	-0.590872	0.137739	-4.2898	1.78833e-05	0.000418511
1483	ENSG00000116750	UCHL5	ubiquitin C-terminal hydrolase L5	4058.69	0.255322	0.103424	2.4687	0.0135604	0.097684
1484	ENSG00000116747	RO60	Ro60, Y RNA binding protein	4022.38	0.0321956	0.0571009	0.563837	0.572865	0.807601
1485	ENSG00000272579	NA	NA	258.866	0.1852	0.17119	1.08184	0.279323	0.593431
1486	ENSG00000023572	GLRX2	glutaredoxin 2	976.054	0.142736	0.0836	1.70737	0.0877532	0.330773
1487	ENSG00000134371	CDC73	cell division cycle 73	6344.51	-0.0168043	0.0499568	-0.336376	0.736587	0.894868
1488	ENSG00000233057	NA	NA	68.3209	0.0168658	0.137063	0.123052	0.902066	0.966394
1489	ENSG00000228167	NA	NA	150.949	0.268372	0.215237	1.24687	0.212446	0.524255
1490	ENSG00000000971	CFH	complement factor H	4544.13	-0.742	0.159309	-4.65763	3.19868e-06	8.99684e-05
1491	ENSG00000066279	ASPM	abnormal spindle microtubule assembly	3708.03	-0.0617374	0.324964	-0.189982	0.849323	0.946836
1492	ENSG00000177888	ZBTB41	zinc finger and BTB domain containing 41	2047.17	-0.167948	0.0667584	-2.51575	0.0118778	0.0879606
1493	ENSG00000237861	NA	NA	5032.2	-0.389378	0.18291	-2.12879	0.0332713	0.184052
1494	ENSG00000213047	DENND1B	DENN domain containing 1B	1910.44	-0.527191	0.171225	-3.07894	0.0020774	0.0234382
1495	ENSG00000235582	NA	NA	17.505	0.163911	0.303324	0.540383	0.588933	0.816672
1496	ENSG00000233040	NA	NA	345.964	-0.0480296	0.0921893	-0.520989	0.602375	0.824623
1497	ENSG00000203724	C1orf53	chromosome 1 open reading frame 53	107.685	-0.660916	0.195874	-3.3742	0.000740311	0.0100572
1498	ENSG00000151414	NEK7	NIMA related kinase 7	16604.9	-0.179749	0.181219	-0.991888	0.321252	0.632674
1499	ENSG00000081237	PTPRC	protein tyrosine phosphatase receptor type C	41755.3	-0.419652	0.18207	-2.30489	0.0211728	0.135609
1500	ENSG00000229747	NA	NA	24.8418	-0.169632	0.237141	-0.715321	0.47441	0.74935
1501	ENSG00000162702	ZNF281	zinc finger protein 281	3862.6	-0.0647841	0.120974	-0.535521	0.59229	0.818674
1502	ENSG00000118193	KIF14	kinesin family member 14	1400.65	-0.159382	0.318246	-0.500812	0.616503	0.834786
1503	ENSG00000118197	DDX59	DEAD-box helicase 59	1603.25	0.0405086	0.0715504	0.566156	0.571288	0.806389
1504	ENSG00000118200	CAMSAP2	calmodulin regulated spectrin associated protein family member 2	5892.42	0.0696391	0.101848	0.683753	0.494131	0.760883
1505	ENSG00000116852	KIF21B	kinesin family member 21B	4626.56	0.552	0.187687	2.94106	0.00327087	0.0333829
1506	ENSG00000116857	TMEM9	transmembrane protein 9	2355.65	-0.199226	0.143855	-1.38491	0.166081	0.465313
1507	ENSG00000174307	PHLDA3	pleckstrin homology like domain family A member 3	3320.84	0.192373	0.243374	0.790444	0.429268	0.719236
1508	ENSG00000159176	CSRP1	cysteine and glycine rich protein 1	12497.4	-0.240393	0.197367	-1.21801	0.223222	0.536349
1509	ENSG00000224536	LOC107985246	uncharacterized LOC107985246	51.9354	-1.0755	0.28833	-3.73009	0.00019141	0.00326086
1510	ENSG00000134369	NAV1	neuron navigator 1	9643.69	0.169136	0.170244	0.993489	0.320471	0.632393
1511	ENSG00000198700	IPO9	importin 9	6815.7	-0.0384997	0.132208	-0.291205	0.770895	0.910778
1512	ENSG00000277681	MIR6739	microRNA 6739	3.87999	0.172273	0.585055	0.294456	0.76841	0.909512
1513	ENSG00000198892	SHISA4	shisa family member 4	319.279	-0.51258	0.222399	-2.30477	0.0211792	0.135609
1514	ENSG00000163431	LMOD1	leiomodin 1	181.236	-1.3461	0.533028	-2.52539	0.0115571	0.0862251
1515	ENSG00000134375	TIMM17A	translocase of inner mitochondrial membrane 17A	5841.96	0.113423	0.188314	0.602305	0.546971	0.792288
1516	ENSG00000176393	RNPEP	arginyl aminopeptidase	13025.1	0.105755	0.0994025	1.06391	0.287369	0.60041
1517	ENSG00000273478	NA	NA	91.4113	-0.0424686	0.188774	-0.224971	0.822002	0.934639
1518	ENSG00000234678	NA	NA	40.8585	-0.0700361	0.170353	-0.411123	0.680983	0.868097
1519	ENSG00000143862	ARL8A	ADP ribosylation factor like GTPase 8A	6919.43	0.0233297	0.105543	0.221044	0.825059	0.935609
1520	ENSG00000143851	PTPN7	protein tyrosine phosphatase non-receptor type 7	3434.36	-1.04492	0.250798	-4.16638	3.09473e-05	0.00067584
1521	ENSG00000077152	UBE2T	ubiquitin conjugating enzyme E2 T	1041.04	0.491857	0.345564	1.42335	0.154636	0.448217
1522	ENSG00000077157	PPP1R12B	protein phosphatase 1 regulatory subunit 12B	2466.64	0.132696	0.132527	1.00127	0.316695	0.629308
1523	ENSG00000232626	NA	NA	705.258	-0.156253	0.167506	-0.932825	0.35091	0.657205
1524	ENSG00000236439	NA	NA	703.14	0.0155382	0.124767	0.124538	0.90089	0.965874
1525	ENSG00000117139	KDM5B	lysine demethylase 5B	5494.68	-0.0922743	0.121179	-0.76147	0.446376	0.730944
1526	ENSG00000235449	NA	NA	494.052	0.0208397	0.127514	0.163431	0.870179	0.956548
1527	ENSG00000228288	PCAT6	prostate cancer associated transcript 6	45.3918	-0.0400036	0.320426	-0.124845	0.900646	0.965874
1528	ENSG00000183155	RABIF	RAB interacting factor	1469.75	-0.102774	0.0687108	-1.49575	0.134719	0.417683
1529	ENSG00000117153	KLHL12	kelch like family member 12	4447.02	-0.0633858	0.0936929	-0.676528	0.498706	0.763401
1530	ENSG00000230280	NA	NA	109.096	-0.154567	0.187987	-0.822218	0.410953	0.705651
1531	ENSG00000199471	NA	NA	9.65975	-0.555997	0.327542	-1.69748	0.0896055	0.334567
1532	ENSG00000159346	ADIPOR1	adiponectin receptor 1	16386.3	-0.282321	0.128212	-2.20199	0.0276661	0.162288
1533	ENSG00000159348	CYB5R1	cytochrome b5 reductase 1	6554.45	-0.247206	0.11292	-2.18921	0.0285814	0.165807
1534	ENSG00000163444	TMEM183A	transmembrane protein 183A	2245.21	-0.155579	0.0365511	-4.25649	2.07665e-05	0.000477696
1535	ENSG00000143847	PPFIA4	PTPRF interacting protein alpha 4	431.846	0.0724614	0.176709	0.410061	0.681761	0.868667
1536	ENSG00000163485	ADORA1	adenosine A1 receptor	272.769	0.260333	0.305097	0.85328	0.393504	0.692698
1537	ENSG00000133055	MYBPH	myosin binding protein H	647.031	-1.66073	0.247019	-6.72307	1.7794e-11	1.37258e-09
1538	ENSG00000133048	CHI3L1	chitinase 3 like 1	20494	-3.75643	0.273417	-13.7388	5.94229e-43	6.28239e-40
1539	ENSG00000133063	CHIT1	chitinase 1	36429.6	-1.58541	0.273916	-5.78795	7.1251e-09	3.47044e-07
1540	ENSG00000159388	BTG2	BTG anti-proliferation factor 2	18179.5	-0.00999024	0.170154	-0.0587128	0.953181	0.985752
1541	ENSG00000058668	ATP2B4	ATPase plasma membrane Ca2+ transporting 4	17343.5	-0.0627253	0.190974	-0.32845	0.742572	0.897688
1542	ENSG00000236035	NA	NA	287.154	-0.0151504	0.111673	-0.135667	0.892084	0.963306
1543	ENSG00000221643	SNORA77	small nucleolar RNA, H/ACA box 77	6.19568	0.910537	0.549541	1.65691	0.0975386	0.351526
1544	ENSG00000223505	NA	NA	172.014	0.273967	0.215189	1.27315	0.202966	0.51219
1545	ENSG00000182004	SNRPE	small nuclear ribonucleoprotein polypeptide E	872.257	0.265395	0.239386	1.10865	0.267581	0.581517
1546	ENSG00000232917	NA	NA	298.607	0.180773	0.213942	0.844963	0.398131	0.696072
1547	ENSG00000143842	SOX13	SRY-box transcription factor 13	250.573	0.728745	0.391347	1.86215	0.0625823	0.271165
1548	ENSG00000143845	ETNK2	ethanolamine kinase 2	272.418	0.679897	0.435467	1.56131	0.118451	0.390128
1549	ENSG00000219133	NA	NA	123.503	0.194573	0.219237	0.887503	0.374808	0.677164
1550	ENSG00000158615	PPP1R15B	protein phosphatase 1 regulatory subunit 15B	5340.36	-0.0742914	0.0790366	-0.939963	0.347237	0.654546
1551	ENSG00000133056	PIK3C2B	phosphatidylinositol-4-phosphate 3-kinase catalytic subunit type 2 beta	4145.35	0.278916	0.249113	1.11964	0.262869	0.577133
1552	ENSG00000198625	MDM4	MDM4 regulator of p53	3521.28	0.00663175	0.128342	0.0516724	0.95879	0.986967
1553	ENSG00000236779	NA	NA	100.851	0.405586	0.148456	2.73204	0.00629435	0.0552385
1554	ENSG00000174529	TMEM81	transmembrane protein 81	72.8286	0.0669918	0.237307	0.2823	0.777714	0.913286
1555	ENSG00000117222	RBBP5	RB binding protein 5, histone lysine methyltransferase complex subunit	2718.67	-0.0303976	0.10003	-0.303884	0.761216	0.906699
1556	ENSG00000133059	DSTYK	dual serine/threonine and tyrosine protein kinase	3270.2	-0.237569	0.0812591	-2.9236	0.00346013	0.034665
1557	ENSG00000133069	TMCC2	transmembrane and coiled-coil domain family 2	335.349	0.0738223	0.145965	0.505754	0.613029	0.832958
1558	ENSG00000163545	NUAK2	NUAK family kinase 2	944.374	-0.0877523	0.112787	-0.778039	0.436546	0.724473
1559	ENSG00000235363	NA	NA	436.458	0.210286	0.196412	1.07064	0.284332	0.597826
1560	ENSG00000117266	CDK18	cyclin dependent kinase 18	1340.43	-0.266993	0.154244	-1.73098	0.0834551	0.322096
1561	ENSG00000158711	ELK4	ETS transcription factor ELK4	3898.03	0.152103	0.0662004	2.29761	0.0215839	0.137612
1562	ENSG00000236942	NA	NA	2362.5	-0.0870145	0.13693	-0.635469	0.525123	0.777881
1563	ENSG00000158715	SLC45A3	solute carrier family 45 member 3	904.05	0.076127	0.0916817	0.83034	0.406347	0.702138
1564	ENSG00000069275	NUCKS1	nuclear casein kinase and cyclin dependent kinase substrate 1	25552.5	-0.0134682	0.0908343	-0.148273	0.882128	0.960137
1565	ENSG00000117280	RAB29	RAB29, member RAS oncogene family	7191.91	-0.0446477	0.17071	-0.261542	0.793675	0.92172
1566	ENSG00000133065	SLC41A1	solute carrier family 41 member 1	2312.69	-0.182771	0.141177	-1.29462	0.195452	0.503275
1567	ENSG00000276600	RAB7B	RAB7B, member RAS oncogene family	9771.18	-0.212806	0.233898	-0.909822	0.362917	0.66742
1568	ENSG00000196550	FAM72A	family with sequence similarity 72 member A	569.439	0.106765	0.0836443	1.27641	0.20181	0.510462
1569	ENSG00000266028	SRGAP2	SLIT-ROBO Rho GTPase activating protein 2	9446.78	-0.0807854	0.129019	-0.626151	0.531216	0.781775
1570	ENSG00000229509	NA	NA	39.4683	-0.314544	0.157325	-1.99933	0.0455726	0.224098
1571	ENSG00000263528	IKBKE	inhibitor of nuclear factor kappa B kinase subunit epsilon	5133.36	-0.0672825	0.16656	-0.403953	0.686247	0.871224
1572	ENSG00000266094	RASSF5	Ras association domain family member 5	9394.61	0.0811613	0.222954	0.364027	0.715838	0.885358
1573	ENSG00000234981	NA	NA	294.528	0.0281957	0.10469	0.269326	0.787679	0.91905
1574	ENSG00000143486	EIF2D	eukaryotic translation initiation factor 2D	3438.2	0.0228747	0.0501222	0.456378	0.648118	0.852142
1575	ENSG00000143479	DYRK3	dual specificity tyrosine phosphorylation regulated kinase 3	328.418	0.0464766	0.292057	0.159136	0.873562	0.957525
1576	ENSG00000162889	MAPKAPK2	MAPK activated protein kinase 2	14008	0.204151	0.0512797	3.98112	6.85906e-05	0.00135173
1577	ENSG00000224114	NA	NA	609.143	0.200565	0.18664	1.07461	0.282549	0.596669
1578	ENSG00000136634	IL10	interleukin 10	118.232	-0.69184	0.17011	-4.06703	4.76164e-05	0.000980309
1579	ENSG00000162892	IL24	interleukin 24	970.39	-0.254078	0.200448	-1.26755	0.204959	0.514918
1580	ENSG00000162894	FCMR	Fc fragment of IgM receptor	11637.6	-0.210801	0.224227	-0.940125	0.347153	0.654546
1581	ENSG00000271680	NA	NA	21.9905	-0.316126	0.414425	-0.762806	0.445579	0.730559
1582	ENSG00000226945	NA	NA	27.2502	0.197849	0.25446	0.777524	0.436849	0.724642
1583	ENSG00000162896	PIGR	polymeric immunoglobulin receptor	1002.27	-0.735449	0.275274	-2.6717	0.00754692	0.063228
1584	ENSG00000123836	PFKFB2	6-phosphofructo-2-kinase/fructose-2,6-biphosphatase 2	7307.59	-0.143671	0.179095	-0.802207	0.422433	0.714102
1585	ENSG00000180667	YOD1	YOD1 deubiquitinase	1563.19	0.0181323	0.0803138	0.225768	0.821381	0.934229
1586	ENSG00000196352	CD55	CD55 molecule (Cromer blood group)	4594.47	-0.569336	0.0663484	-8.581	9.40496e-18	1.49589e-15
1587	ENSG00000203710	CR1	complement C3b/C4b receptor 1 (Knops blood group)	17904.3	-1.11648	0.172307	-6.47962	9.19529e-11	6.3079e-09
1588	ENSG00000197721	CR1L	complement C3b/C4b receptor 1 like	336.37	-1.05382	0.164908	-6.39036	1.6549e-10	1.07767e-08
1589	ENSG00000117335	CD46	CD46 molecule	27507.1	-0.262419	0.0789237	-3.32497	0.000884272	0.011686
1590	ENSG00000203709	NA	NA	658.905	-0.461723	0.181618	-2.54227	0.0110134	0.0833795
1591	ENSG00000076356	PLXNA2	plexin A2	2709.89	0.286437	0.121769	2.3523	0.0186577	0.123131
1592	ENSG00000228081	NA	NA	22.1997	-0.715614	0.23579	-3.03496	0.00240568	0.0264287
1593	ENSG00000224540	NA	NA	66.5888	0.0265321	0.205696	0.128987	0.897368	0.965211
1594	ENSG00000225712	NA	NA	110.616	0.116741	0.197344	0.591558	0.554147	0.79601
1595	ENSG00000196878	LAMB3	laminin subunit beta 3	393.369	-1.12809	0.244713	-4.60986	4.02945e-06	0.000111076
1596	ENSG00000123689	G0S2	G0/G1 switch 2	583.967	0.28106	0.286324	0.981615	0.32629	0.635845
1597	ENSG00000117594	HSD11B1	hydroxysteroid 11-beta dehydrogenase 1	223.471	-1.89194	0.451139	-4.19369	2.7445e-05	0.000610481
1598	ENSG00000009790	TRAF3IP3	TRAF3 interacting protein 3	1385.35	-0.349811	0.220584	-1.58584	0.112776	0.380785
1599	ENSG00000162757	C1orf74	chromosome 1 open reading frame 74	389.347	0.0529001	0.0982832	0.538242	0.59041	0.817621
1600	ENSG00000117595	IRF6	interferon regulatory factor 6	205.538	-0.661346	0.219779	-3.00914	0.00261992	0.0280618
1601	ENSG00000117597	UTP25	UTP25 small subunit processor component	1895.79	0.292503	0.100426	2.91261	0.00358423	0.0356499
1602	ENSG00000203706	NA	NA	81.491	0.561192	0.681148	0.823892	0.410001	0.704892
1603	ENSG00000082497	SERTAD4	SERTA domain containing 4	211.915	0.422999	0.636056	0.665034	0.506029	0.767489
1604	ENSG00000228110	NA	NA	551.339	0.0302468	0.0647788	0.466925	0.640554	0.848016
1605	ENSG00000224668	NA	NA	782.813	0.0420438	0.172842	0.24325	0.807812	0.927837
1606	ENSG00000234004	NA	NA	173.876	0.2076	0.117351	1.76905	0.0768855	0.307905
1607	ENSG00000226986	NA	NA	681.001	0.24869	0.188765	1.31746	0.187684	0.494177
1608	ENSG00000117625	RCOR3	REST corepressor 3	3724.12	-0.229308	0.096073	-2.38681	0.0169953	0.115659
1609	ENSG00000082512	TRAF5	TNF receptor associated factor 5	2114	-0.180884	0.145385	-1.24418	0.213434	0.524607
1610	ENSG00000153363	LINC00467	long intergenic non-protein coding RNA 467	568.567	-0.051543	0.159745	-0.322658	0.746954	0.899651
1611	ENSG00000236809	NA	NA	251.281	-0.0328742	0.105717	-0.310965	0.755827	0.904151
1612	ENSG00000238137	NA	NA	79.1302	0.160973	0.144251	1.11593	0.264454	0.578293
1613	ENSG00000170385	SLC30A1	solute carrier family 30 member 1	10502.9	-0.0569198	0.0901591	-0.631326	0.527828	0.780024
1614	ENSG00000117650	NEK2	NIMA related kinase 2	672.736	0.0674137	0.311724	0.216261	0.828785	0.937051
1615	ENSG00000224763	NA	NA	99.7024	-0.0185668	0.179118	-0.103657	0.917442	0.972412
1616	ENSG00000123684	LPGAT1	lysophosphatidylglycerol acyltransferase 1	6860.49	-0.100077	0.0844935	-1.18444	0.23624	0.550414
1617	ENSG00000212205	NA	NA	4.57563	0.243335	0.502623	0.484129	0.628294	0.840976
1618	ENSG00000143493	INTS7	integrator complex subunit 7	1526.69	0.130251	0.136271	0.955828	0.339159	0.647378
1619	ENSG00000143476	DTL	denticleless E3 ubiquitin protein ligase homolog	1210.38	0.274441	0.302277	0.907914	0.363923	0.668002
1620	ENSG00000220749	RPL21P28	ribosomal protein L21 pseudogene 28	1765.76	0.134048	0.152504	0.878982	0.379411	0.680893
1621	ENSG00000066027	PPP2R5A	protein phosphatase 2 regulatory subunit B'alpha	5272.84	0.0970851	0.0995386	0.975351	0.329386	0.638281
1622	ENSG00000201544	SNORA16B	small nucleolar RNA, H/ACA box 16B	5.26872	0.517679	0.419177	1.23499	0.216834	0.528071
1623	ENSG00000065600	PACC1	proton activated chloride channel 1	3743.07	0.0776725	0.120469	0.64475	0.519089	0.775226
1624	ENSG00000117691	NENF	neudesin neurotrophic factor	2156.27	-0.0452362	0.11844	-0.381935	0.70251	0.879691
1625	ENSG00000162772	ATF3	activating transcription factor 3	4983.33	-0.582604	0.193586	-3.00954	0.00261643	0.0280573
1626	ENSG00000237980	NA	NA	15.8819	0.731388	0.359563	2.0341	0.0419413	0.212632
1627	ENSG00000123685	BATF3	basic leucine zipper ATF-like transcription factor 3	313.312	1.51352	0.139828	10.8241	2.64541e-27	1.10572e-24
1628	ENSG00000117697	NSL1	NSL1 component of MIS12 kinetochore complex	4254.55	0.0200104	0.0786713	0.254354	0.799222	0.92383
1629	ENSG00000203705	TATDN3	TatD DNase domain containing 3	2743.05	0.169964	0.123614	1.37495	0.169147	0.469655
1630	ENSG00000162769	FLVCR1	feline leukemia virus subgroup C cellular receptor 1	734.867	0.265776	0.088044	3.01867	0.00253886	0.0274885
1631	ENSG00000174606	ANGEL2	angel homolog 2	3114.38	0.0457159	0.0755044	0.605473	0.544865	0.790407
1632	ENSG00000136643	RPS6KC1	ribosomal protein S6 kinase C1	2539.14	-0.0535957	0.0722926	-0.741371	0.458468	0.737379
1633	ENSG00000143499	SMYD2	SET and MYND domain containing 2	2362.51	-0.0767925	0.0935655	-0.820735	0.411797	0.706302
1634	ENSG00000152104	PTPN14	protein tyrosine phosphatase non-receptor type 14	4307.49	0.342988	0.452757	0.757555	0.448717	0.73263
1635	ENSG00000213036	NA	NA	1983.63	0.0943968	0.0647951	1.45685	0.145157	0.433413
1636	ENSG00000117724	CENPF	centromere protein F	5948.51	0.0653132	0.316739	0.206205	0.836631	0.940723
1637	ENSG00000250536	NA	NA	174.698	0.11087	0.14886	0.744794	0.456396	0.737015
1638	ENSG00000136636	KCTD3	potassium channel tetramerization domain containing 3	2737.24	0.0350977	0.137074	0.25605	0.797913	0.923312
1639	ENSG00000092978	GPATCH2	G-patch domain containing 2	1244.12	0.0521717	0.0621441	0.839528	0.401173	0.698415
1640	ENSG00000228247	NA	NA	8.80007	-0.130491	0.350451	-0.372353	0.70963	0.883009
1641	ENSG00000067533	RRP15	ribosomal RNA processing 15 homolog	2381.75	0.31618	0.231313	1.36689	0.171658	0.472612
1642	ENSG00000232480	TGFB2-AS1	TGFB2 antisense RNA 1 (head to head)	44.1313	-0.251593	0.313509	-0.802506	0.42226	0.714084
1643	ENSG00000092969	TGFB2	transforming growth factor beta 2	1701.9	0.195252	0.34731	0.562183	0.573991	0.808132
1644	ENSG00000228063	LYPLAL1-DT	LYPLAL1 divergent transcript	38.9999	0.287685	0.248492	1.15772	0.246977	0.562071
1645	ENSG00000143353	LYPLAL1	lysophospholipase like 1	2652.07	-0.0593924	0.100087	-0.593405	0.55291	0.795504
1646	ENSG00000225920	NA	NA	60.3028	-0.0290449	0.302806	-0.0959191	0.923585	0.974527
1647	ENSG00000228536	NA	NA	128.449	-1.37371	0.165748	-8.28799	1.15175e-16	1.66938e-14
1648	ENSG00000215817	ZC3H11B	zinc finger CCCH-type containing 11B	2251.95	-0.0951674	0.106192	-0.896185	0.370154	0.673631
1649	ENSG00000136628	EPRS1	glutamyl-prolyl-tRNA synthetase 1	14734.4	-0.0984604	0.126422	-0.778826	0.436083	0.724239
1650	ENSG00000162813	BPNT1	3'(2'), 5'-bisphosphate nucleotidase 1	2140.89	0.0120745	0.112419	0.107406	0.914467	0.971062
1651	ENSG00000067704	IARS2	isoleucyl-tRNA synthetase 2, mitochondrial	15867.1	0.0104987	0.0506722	0.207188	0.835863	0.940465
1652	ENSG00000232134	NA	NA	481.41	0.214547	0.12807	1.67523	0.09389	0.344174
1653	ENSG00000118873	RAB3GAP2	RAB3 GTPase activating non-catalytic protein subunit 2	7423.55	-0.0283974	0.0879957	-0.322713	0.746913	0.899651
1654	ENSG00000218283	NA	NA	16032.8	-0.107363	0.041504	-2.5868	0.00968712	0.0756657
1655	ENSG00000226226	NA	NA	32.0781	0.195888	0.19814	0.988633	0.322843	0.633847
1656	ENSG00000233012	NA	NA	301.833	-0.0348156	0.114061	-0.305236	0.760186	0.906143
1657	ENSG00000136630	HLX	H2.0 like homeobox	6849.15	0.0479483	0.168469	0.284613	0.775941	0.912815
1658	ENSG00000143507	DUSP10	dual specificity phosphatase 10	1476.95	-0.320069	0.0930584	-3.43944	0.000582923	0.00828529
1659	ENSG00000276997	NA	NA	113.221	0.1003	0.243728	0.411524	0.680688	0.86804
1660	ENSG00000143498	TAF1A	TATA-box binding protein associated factor, RNA polymerase I subunit A	515.403	-0.0131739	0.169965	-0.0775092	0.938219	0.979985
1661	ENSG00000225265	TAF1A-AS1	TAF1A antisense RNA 1	55.0215	-0.278162	0.173556	-1.60272	0.108997	0.373856
1662	ENSG00000154305	MIA3	MIA SH3 domain ER export factor 3	5256	-0.23193	0.0829035	-2.79759	0.00514852	0.0472114
1663	ENSG00000229399	NA	NA	755.339	-0.0489756	0.142143	-0.344553	0.73043	0.892782
1664	ENSG00000186063	AIDA	axin interactor, dorsalization associated	3797.89	-0.241228	0.0947268	-2.54657	0.0108788	0.0826048
1665	ENSG00000162819	BROX	BRO1 domain and CAAX motif containing	7615.21	-0.312946	0.0866663	-3.61093	0.000305098	0.0048656
1666	ENSG00000197520	FAM177B	family with sequence similarity 177 member B	681.358	-1.1717	0.137549	-8.51837	1.61809e-17	2.52886e-15
1667	ENSG00000228106	NA	NA	469.261	-0.401518	0.138285	-2.90355	0.00368961	0.036476
1668	ENSG00000278610	NA	NA	24.3807	-0.595499	0.219569	-2.71213	0.00668528	0.058028
1669	ENSG00000154309	DISP1	dispatched RND transporter family member 1	2745.66	-0.665332	0.157415	-4.22662	2.37227e-05	0.000535638
1670	ENSG00000187554	TLR5	toll like receptor 5	2197.19	-0.382966	0.149893	-2.55494	0.0106208	0.0810216
1671	ENSG00000162909	CAPN2	calpain 2	19875.4	0.467445	0.360483	1.29672	0.194728	0.502802
1672	ENSG00000143514	TP53BP2	tumor protein p53 binding protein 2	4268.5	0.122019	0.0892205	1.36761	0.171434	0.472418
1673	ENSG00000227621	NA	NA	111.084	0.214088	0.187664	1.1408	0.253952	0.5689
1674	ENSG00000188460	NA	NA	5794.18	-0.0302561	0.0639265	-0.473295	0.636003	0.844979
1675	ENSG00000272645	NA	NA	575.018	-0.0302399	0.131119	-0.230629	0.817603	0.932528
1676	ENSG00000185495	NA	NA	529.895	0.07264	0.119121	0.609801	0.541994	0.788438
1677	ENSG00000278467	NA	NA	43.903	0.142192	0.289779	0.490691	0.623645	0.838666
1678	ENSG00000229930	NA	NA	36.2851	-0.161424	0.194589	-0.829562	0.406787	0.702525
1679	ENSG00000143756	FBXO28	F-box protein 28	5292.8	0.0461608	0.071667	0.644101	0.51951	0.77531
1680	ENSG00000236773	NA	NA	1159.14	0.0733872	0.124848	0.587815	0.556657	0.797479
1681	ENSG00000143753	DEGS1	delta 4-desaturase, sphingolipid 1	22414.1	-0.0014111	0.110171	-0.0128083	0.989781	0.996824
1682	ENSG00000232628	LOC101927143	uncharacterized LOC101927143	209.266	0.856833	0.216497	3.95771	7.56723e-05	0.00147033
1683	ENSG00000143748	NVL	nuclear VCP like	2445.88	0.193745	0.0388379	4.98856	6.08305e-07	1.97348e-05
1684	ENSG00000143771	CNIH4	cornichon family AMPA receptor auxiliary protein 4	1837.19	0.147718	0.156407	0.944446	0.344942	0.652317
1685	ENSG00000162923	WDR26	WD repeat domain 26	25690.7	-0.151159	0.120561	-1.2538	0.209916	0.521974
1686	ENSG00000143786	CNIH3	cornichon family AMPA receptor auxiliary protein 3	1535.83	0.0131496	0.18258	0.0720212	0.942585	0.982205
1687	ENSG00000229991	NA	NA	239.344	-0.163929	0.159397	-1.02843	0.303747	0.616075
1688	ENSG00000233384	CNIH3-AS2	CNIH3 antisense RNA 2	110.014	-0.0234308	0.199357	-0.117532	0.906439	0.967654
1689	ENSG00000143815	LBR	lamin B receptor	14176.8	0.168333	0.0599105	2.80974	0.00495821	0.0458877
1690	ENSG00000154380	ENAH	ENAH actin regulator	6191.82	-0.0392201	0.462046	-0.0848836	0.932354	0.97778
1691	ENSG00000143742	SRP9	signal recognition particle 9	12213.4	0.045635	0.145578	0.313474	0.75392	0.903528
1692	ENSG00000143819	EPHX1	epoxide hydrolase 1	15212.1	0.0671648	0.104426	0.643182	0.520106	0.775575
1693	ENSG00000242861	NA	NA	109.884	-0.148701	0.206564	-0.719879	0.471599	0.747382
1694	ENSG00000196187	TMEM63A	transmembrane protein 63A	5028.03	-0.283999	0.170813	-1.66263	0.0963864	0.348843
1695	ENSG00000143811	PYCR2	pyrroline-5-carboxylate reductase 2	2233.86	0.159159	0.0447036	3.56032	0.000370407	0.00570465
1696	ENSG00000143751	SDE2	SDE2 telomere maintenance homolog	2771.55	0.153532	0.0601168	2.55389	0.0106526	0.0811952
1697	ENSG00000163041	H3-3A	H3.3 histone A	7823.31	-0.0731407	0.0913561	-0.80061	0.423357	0.714471
1698	ENSG00000225518	NA	NA	34.1589	0.40146	0.214693	1.86993	0.0614939	0.268556
1699	ENSG00000270598	NA	NA	239.668	0.207733	0.18107	1.14726	0.251276	0.566151
1700	ENSG00000182827	ACBD3	acyl-CoA binding domain containing 3	5856.58	-0.0311577	0.064538	-0.48278	0.629252	0.841672
1701	ENSG00000183814	LIN9	lin-9 DREAM MuvB core complex component	638.639	0.273886	0.199414	1.37345	0.169612	0.470075
1702	ENSG00000143799	PARP1	poly(ADP-ribose) polymerase 1	20045.9	0.144971	0.0477422	3.03655	0.00239306	0.0263383
1703	ENSG00000177770	NA	NA	70.0111	0.349796	0.252426	1.38573	0.165828	0.464892
1704	ENSG00000143772	ITPKB	inositol-trisphosphate 3-kinase B	4258.5	-0.341275	0.155409	-2.19598	0.0280933	0.163935
1705	ENSG00000143801	PSEN2	presenilin 2	5104.35	0.0538262	0.155954	0.345141	0.729989	0.892782
1706	ENSG00000163050	COQ8A	coenzyme Q8A	7379.67	-0.12057	0.167949	-0.717894	0.472823	0.74847
1707	ENSG00000143776	CDC42BPA	CDC42 binding protein kinase alpha	4626.77	-0.168862	0.129178	-1.30721	0.191143	0.498202
1708	ENSG00000236636	NA	NA	25.5151	0.0471894	0.229821	0.205331	0.837313	0.940971
1709	ENSG00000232864	NA	NA	783.865	-0.0341804	0.0725565	-0.471086	0.637579	0.846073
1710	ENSG00000224834	NA	NA	730.88	0.0692018	0.118858	0.582224	0.560416	0.799461
1711	ENSG00000181450	ZNF678	zinc finger protein 678	770.424	0.0917051	0.149573	0.613113	0.539801	0.787006
1712	ENSG00000143740	SNAP47	synaptosome associated protein 47	1718.99	-0.00228731	0.084697	-0.0270058	0.978455	0.992751
1713	ENSG00000081692	JMJD4	jumonji domain containing 4	554.5	0.199833	0.10438	1.91447	0.0555602	0.253447
1714	ENSG00000143761	ARF1	ADP ribosylation factor 1	41966.1	0.0451328	0.0402965	1.12002	0.262706	0.577133
1715	ENSG00000143793	C1orf35	chromosome 1 open reading frame 35	1596.69	0.13809	0.0903167	1.52895	0.126276	0.402617
1716	ENSG00000162910	MRPL55	mitochondrial ribosomal protein L55	1425.54	0.134625	0.078972	1.70472	0.088247	0.331674
1717	ENSG00000224566	NA	NA	831.152	0.00644862	0.128946	0.0500102	0.960114	0.987294
1718	ENSG00000143774	GUK1	guanylate kinase 1	11229.9	0.152729	0.0992656	1.53859	0.123905	0.398944
1719	ENSG00000181873	IBA57	iron-sulfur cluster assembly factor IBA57	794.879	-0.0372551	0.0726477	-0.512819	0.608078	0.82923
1720	ENSG00000154370	TRIM11	tripartite motif containing 11	2347.09	0.153603	0.0336679	4.5623	5.05965e-06	0.000136953
1721	ENSG00000181218	H2AW	H2A.W histone	374.561	0.107827	0.135629	0.79501	0.426608	0.717093
1722	ENSG00000168159	RNF187	ring finger protein 187	11187.2	0.159808	0.0674517	2.36922	0.0178258	0.119102
1723	ENSG00000212237	NA	NA	24.1546	-0.212914	0.216261	-0.984521	0.324859	0.634796
1724	ENSG00000183929	NA	NA	75.1161	-0.0601498	0.146233	-0.411328	0.680832	0.868097
1725	ENSG00000234975	NA	NA	13175.5	0.147893	0.200979	0.735864	0.461813	0.740152
1726	ENSG00000116574	RHOU	ras homolog family member U	11004.7	-0.391707	0.154361	-2.53761	0.0111614	0.0842518
1727	ENSG00000168118	RAB4A	RAB4A, member RAS oncogene family	5723.93	-0.162581	0.0829119	-1.96089	0.0498922	0.237288
1728	ENSG00000154429	CCSAP	centriole, cilia and spindle associated protein	6637.11	-0.280177	0.178423	-1.5703	0.116346	0.387139
1729	ENSG00000069248	NUP133	nucleoporin 133	5102.88	0.0912829	0.0567267	1.60917	0.107579	0.371547
1730	ENSG00000135776	ABCB10	ATP binding cassette subfamily B member 10	2440.53	-0.0509646	0.058089	-0.877354	0.380294	0.681595
1731	ENSG00000201492	NA	NA	5.43112	0.00434313	0.403761	0.0107567	0.991418	0.997597
[truncated: 16,242 more rows]
