# Supplementary material for: An Alzheimer’s disease-associated common regulatory variant in a PTK2B intron alters microglial function
Source: iScience. 2026 Apr 9;29(5):115688. doi: 10.1016/j.isci.2026.115688 (PMC13187524; doi:10.1016/j.isci.2026.115688)
Supplement: Table S4. ddqPCR assay in macrophages and microglia (TaqMan assay IDs and results), related to Figures 2 and 3 [file mmc5.xlsx]

## Sheet: Title
Table S4: ddqPCR assay in macrophages and microglia (TaqMan assay IDs and results)
Summary of results of ddqPCR assay in macrophages or microglia. Table shows raw values of the relative concentration of each target gene (copies/ul relative to copies/ul of housekeeping gene) in cells with T/T or C/C genotype.

## Sheet: TaqMan assays IDs
Macrophages
gene	FAM probe ID	control gene	VIC control probe ID
CCL1	Hs00171072_m1	TBP	Hs00427620_m1
CCL8	Hs00271615_m1	SDHA	Hs00188166_m1
CCL13	Hs00234646_m1	GAPDH	Hs99999905_m1
CCL5	Hs99999048_m1	TBP	Hs00427620_m1
CCL2	Hs00234140_m1	UBC	Hs00824723_m1
TRIM35	Hs01093979_m1	TBP	Hs00427620_m1
CLU	Hs00156548_m1	TBP	Hs00427620_m1
SCARA3	Hs00939871_m1	TBP	Hs00427620_m1
PTK2B	Hs01559703_m1	SDHA	Hs00188166_m1
HLA-DQA1	Hs03007426_mH	TBP	Hs00427620_m1
HLA-F	Hs01587840_m1	TBP	Hs00427620_m1
Microglia
gene	FAM probe ID	control gene	VIC control probe ID
CCL1	Hs00171072_m1	HPRT1	Hs02800695_m1
CCL22	Hs00171080_m1	TBP	Hs00427620_m1
CCL8	Hs00271615_m1	TBP	Hs00427620_m1
CXCL6	Hs00237017_m1	TBP	Hs00427620_m1
CCL13	Hs00234646_m1	UBC	Hs00824723_m1
CXCL2	Hs00601975_m1	TBP	Hs00427620_m1
IL18	Hs01038788_m1	TBP	Hs00427620_m1
CXCL3	Hs00171061_m1	TBP	Hs00427620_m1
CXCL1	Hs00236937_m1	SDHA	Hs00188166_m1
CXCL5	Hs00171085_m1	SDHA	Hs00188166_m1
CCL5	Hs99999048_m1	TBP	Hs00427620_m1
CCL2	Hs00234140_m1	GAPDH	Hs99999905_m1
TRIM35	Hs01093979_m1	TBP	Hs00427620_m1
CLU	Hs00156548_m1	TBP	Hs00427620_m1
SCARA3	Hs00939871_m1	TBP	Hs00427620_m1
PTK2B	Hs00169444_m1	TBP	Hs00427620_m1
HLA-DQA1	Hs03007426_mH	TBP	Hs00427620_m1
HLA-F	Hs01587840_m1	TBP	Hs00427620_m1

## Sheet: macrophages_ddqPCR
Figure 3F
Sample	Target
	CCL1	CCL5	HLA-DQA1	HLA-F	CCL13	CCL2	CCL8
Clone TT_1	0.119164	0.576426	0.264685	0.0105292	0.176855	1.87233	0.443736
Clone TT_2	0.14244	0.599306	0.169614	0.0111607	0.141555	2.44337	1.03078
Clone TT_3	0.131176	0.617204	0.176689	0.0135737	0.151692	2.25555	1.07415
Clone CC_1	0.0597477	0.290449	0.0207469	0.00132383	0.0881617	1.61157	0.191106
Clone CC_2	0.133617	0.390639	0.839041	0.00582857	0.232921	1.47945	0.306943
Clone CC_3	0.0323933	0.208465	0.0329532	0.00125047	0.0172389	1.55775	0.068058
Supp Figure 3C
Sample	Target
	TRIM35	PTKB	CLU	SCARA3
Clone TT_1	0.663971	0.5432	0.221489	0.0907143
Clone TT_2	0.690419	0.494932	0.310793	0.251571
Clone TT_3	0.672161	0.562788	0.156585	0.218075
Clone CC_1	0.689922	0.392334	0.739358	0.71623
Clone CC_2	0.665641	0.404173	0.587537	0.244828
Clone CC_3	0.613314	0.423697	0.252832	0.0916933

## Sheet: microglia_ddqPCR
Figure 3F
Sample	Target
	CCL8	CCL22	CCL5	HLA-F	IL18	CXCL2	CXCL3	CXCL6	CCL1	CCL13	CCL2	CXCL1	CXCL5	HLA-DQA1
Clone TT_1	0.910129	1.62951	0.405488	0.0195572	0.153219	1.82067	1.63054	0.289523	7.89166	1.29462	0.644484	0.46081	0.690753	1.74922
Clone TT_2	0.424636	0.922153	0.144468	0.0130976	0.110104	1.05723	0.764606	1.18922	2.18787	0.884117	0.210852	0.443151	0.338575	1.21339
Clone TT_3	0.467043	0.970916	0.146945	0.0145622	0.116951	1.13043	0.93601	1.29851	1.96114	0.972146	0.229159	0.452766	0.360473	1.2387
Clone CC_1	0.0556213	0.122477	0.11561	0.000912052	0.0435848	0.349057	0.38169	0.224116	0.0979858	0.229175	0.147425	0.178383	0.12294	0.55117
Clone CC_2	0.074359	0.178486	0.137015	0.00133503	0.048124	0.400823	0.371943	0.324706	0.223517	0.304436	0.191689	0.176823	0.191397	0.605447
Clone CC_3	0.0718835	0.0903525	0.083638	0.00159785	0.0236842	0.484224	0.472476	0.105357	0.231773	0.310506	0.237606	0.194118	0.29122	0.58758
Supp Figure 3C
Sample	Target
	TRIM35	PTKB	CLU	SCARA3
Clone TT_1	0.544285	3.95041	1.01966	0.0308313
Clone TT_2	0.619789	1.90655	2.74004	0.668078
Clone TT_3	0.591141	1.80642	2.39396	0.650059
Clone CC_1	0.62	1.26106	1.5624	0.917928
Clone CC_2	0.593258	1.52056	1.46507	0.793027
Clone CC_3	0.58166	1.90204	0.764534	0.454488
